# Supplementary material for: Human milk oligosaccharide mediates mutualism between Escherichia coli and Bifidobacterium bifidum
Source: Nat Commun. 2026 Apr 22;17:3489. doi: 10.1038/s41467-026-71764-7 (PMC13103366; doi:10.1038/s41467-026-71764-7)
Supplement: Supplementary file 3 — Supplementary Data 1 [file 41467_2026_71764_MOESM3_ESM.xls]

## Sheet: Study Population Demographics
	n	%
Sex
female	17	41.5
male	24	58.5
Birth Mode
C-section	4	9.8
Vaginal	37	90.2
Breastfeeding at 2M
Yes	41	100
No	0	0
Breastfeeding at 6M
Yes	38	92.7
No	3	7.3
Breastfeeding at 14M*
Yes	21	51.2
No	18	43.9
Older siblings
Yes	19	46.3
No	22	53.7
Furry Pets at home
Yes	10	24.4
No	31	75.6
Day care attendance at 6M
Yes	27	65.9
No	14	34.1
Day care attendance at 14M*
Yes	29	70.7
No	8	19.5
*missing data
	Mean	Std. Dev
Gestational age (in weeks)	39.4	1.38
Birth Weight (in grams)	3463.1	460
Age introduction solids (in weeks)	18.6	3.7
