# Supplementary material for: Human milk oligosaccharide mediates mutualism between Escherichia coli and Bifidobacterium bifidum
Source: Nat Commun. 2026 Apr 22;17:3489. doi: 10.1038/s41467-026-71764-7 (PMC13103366; doi:10.1038/s41467-026-71764-7)
Supplement: Supplementary file 4 — Supplementary Data 2 [file 41467_2026_71764_MOESM4_ESM.xlsx]

## Sheet: Sheet 1
OTU
