# Supplementary material for: Human milk oligosaccharide mediates mutualism between Escherichia coli and Bifidobacterium bifidum
Source: Nat Commun. 2026 Apr 22;17:3489. doi: 10.1038/s41467-026-71764-7 (PMC13103366; doi:10.1038/s41467-026-71764-7)
Supplement: Supplementary file 5 — Supplementary Data 3 [file 41467_2026_71764_MOESM5_ESM.xls]

## Sheet: Sheet 1
MAG	ObsNr_GH2	PredNr_GH2	FileName	genome	completeness	contamination	strain_heterogeneity	length	N50	Domain	Phylum	Class	Order	Family	Genus	Species	Nr_coevolved_nonCAZy	percentage_coevo_nonCAZy	percentage_coevo_CAZy
PID-1232-NL-100.fixed_spades-metabat_cov.29.fa	0	0.634596	/home/avi/Documents/Wellcome_Trust/MAGS/PID-1232-NL-100.fixed_spades_QC.xlxs	metabat_cov.29.fa	100	0	0	2909836	121231	Bacteria	Firmicutes	Bacilli	Erysipelotrichales	Erysipelotrichaceae	Longicatena	Longicatena caecimuris	208	0.981132	0.0188679
PID-1232-NL-101.fixed_spades-metabat_nocov.32.fa	0	0.0217135	/home/avi/Documents/Wellcome_Trust/MAGS/PID-1232-NL-101.fixed_spades_QC.xlxs	metabat_nocov.32.fa	100	0.62	0	2932149	162235	Bacteria	Proteobacteria	Gammaproteobacteria	Burkholderiales	Burkholderiaceae	Sutterella	Sutterella wadsworthensis	16	1	0
PID-1232-NL-106.fixed_spades-metabat_cov.3.fa	4	3.38885	/home/avi/Documents/Wellcome_Trust/MAGS/PID-1232-NL-106.fixed_spades_QC.xlxs	metabat_cov.3.fa	100	0.23	0	2238538	567586	Bacteria	Actinobacteriota	Actinomycetia	Actinomycetales	Bifidobacteriaceae	Bifidobacterium	Bifidobacterium pseudocatenulatum	127	0.933824	0.0661765
PID-1232-NL-110.fixed_spades-metabat_cov.3.fa	1	0.61962	/home/avi/Documents/Wellcome_Trust/MAGS/PID-1232-NL-110.fixed_spades_QC.xlxs	metabat_cov.3.fa	100	0	0	2117655	172674	Bacteria	Firmicutes_C	Negativicutes	Veillonellales	Veillonellaceae	Veillonella_A	Veillonella A seminalis	58	1	0
PID-1232-NL-112.fixed_spades-metabat_cov.65.fa	0	0.24361	/home/avi/Documents/Wellcome_Trust/MAGS/PID-1232-NL-112.fixed_spades_QC.xlxs	metabat_cov.65.fa	100	0.6	0	2139162	53603	Bacteria	Firmicutes_C	Negativicutes	Acidaminococcales	Acidaminococcaceae	Phascolarctobacterium_A	Phascolarctobacterium A succinatutens	113	1	0
PID-1232-NL-115.fixed_spades-metabat_cov.7.fa	3	2.28208	/home/avi/Documents/Wellcome_Trust/MAGS/PID-1232-NL-115.fixed_spades_QC.xlxs	metabat_cov.7.fa	100	0	0	2082735	215798	Bacteria	Actinobacteriota	Actinomycetia	Actinomycetales	Bifidobacteriaceae	Bifidobacterium	Bifidobacterium bifidum	104	1	0
PID-1232-NL-125.fixed_spades-metabat_cov.3.fa	1	1.04388	/home/avi/Documents/Wellcome_Trust/MAGS/PID-1232-NL-125.fixed_spades_QC.xlxs	metabat_cov.3.fa	100	0.81	0	2167121	158755	Bacteria	Actinobacteriota	Coriobacteriia	Coriobacteriales	Coriobacteriaceae	Collinsella	Collinsella sp900542165	56	1	0
PID-1232-NL-13.fixed_spades-metabat_cov.11.fa	0	0.201115	/home/avi/Documents/Wellcome_Trust/MAGS/PID-1232-NL-13.fixed_spades_QC.xlxs	metabat_cov.11.fa	100	0.28	66.67	2146615	40769	Bacteria	Actinobacteriota	Coriobacteriia	Coriobacteriales	Eggerthellaceae	Slackia_A	Slackia A isoflavoniconvertens	46	1	0
PID-1232-NL-13.fixed_spades-metabat_nocov.4.fa	1	0.95056	/home/avi/Documents/Wellcome_Trust/MAGS/PID-1232-NL-13.fixed_spades_QC.xlxs	metabat_nocov.4.fa	100	0.81	0	2368750	121750	Bacteria	Actinobacteriota	Coriobacteriia	Coriobacteriales	Coriobacteriaceae	Collinsella	Collinsella sp905215095	58	1	0
PID-1232-NL-132.fixed_spades-metabat_cov.44.fa	3	2.236	/home/avi/Documents/Wellcome_Trust/MAGS/PID-1232-NL-132.fixed_spades_QC.xlxs	metabat_cov.44.fa	100	0	0	3492607	250957	Bacteria	Firmicutes	Bacilli	Erysipelotrichales	Coprobacillaceae	Erysipelatoclostridium	Erysipelatoclostridium ramosum	295	0.93949	0.0605096
PID-1232-NL-15.fixed_spades-metabat_cov.12.fa	3	1.81601	/home/avi/Documents/Wellcome_Trust/MAGS/PID-1232-NL-15.fixed_spades_QC.xlxs	metabat_cov.12.fa	100	0	0	3343376	1954874	Bacteria	Firmicutes_A	Clostridia	Clostridiales	Clostridiaceae	Clostridium_P	Clostridium P perfringens	167	0.994048	0.00595238
PID-1232-NL-25.fixed_spades-metabat_nocov.16.fa	0	0.0596886	/home/avi/Documents/Wellcome_Trust/MAGS/PID-1232-NL-25.fixed_spades_QC.xlxs	metabat_nocov.16.fa	100	0	0	2167343	30830	Bacteria	Proteobacteria	Gammaproteobacteria	Burkholderiales	Burkholderiaceae	Parasutterella	Parasutterella gallistercoris	11	1	0
PID-1232-NL-3.fixed_spades-metabat_nocov.13.fa	3	5.32308	/home/avi/Documents/Wellcome_Trust/MAGS/PID-1232-NL-3.fixed_spades_QC.xlxs	metabat_nocov.13.fa	100	0	0	2778395	93807	Bacteria	Firmicutes_A	Clostridia	Oscillospirales	Ruminococcaceae	Faecalibacterium	Faecalibacterium prausnitzii G	433	0.997696	0.00230415
PID-1232-NL-3.fixed_spades-metabat_nocov.4.fa	0	0.718768	/home/avi/Documents/Wellcome_Trust/MAGS/PID-1232-NL-3.fixed_spades_QC.xlxs	metabat_nocov.4.fa	100	0	0	4411885	168420	Bacteria	Firmicutes	Bacilli	Erysipelotrichales	Erysipelotrichaceae	Clostridium_AQ	Clostridium AQ innocuum	359	0.97027	0.0297297
PID-1232-NL-31.fixed_spades-metabat_cov.32.fa	0	0.635333	/home/avi/Documents/Wellcome_Trust/MAGS/PID-1232-NL-31.fixed_spades_QC.xlxs	metabat_cov.32.fa	100	0	0	3406103	126204	Bacteria	Actinobacteriota	Coriobacteriia	Coriobacteriales	Eggerthellaceae	Eggerthella	Eggerthella lenta	91	1	0
PID-1232-NL-31.fixed_spades-metabat_nocov.5.fa	1	0.79631	/home/avi/Documents/Wellcome_Trust/MAGS/PID-1232-NL-31.fixed_spades_QC.xlxs	metabat_nocov.5.fa	100	0	0	2295714	56456	Bacteria	Firmicutes_C	Negativicutes	Veillonellales	Veillonellaceae	Veillonella_A	Veillonella A sp000431435	40	1	0
PID-1232-NL-4.fixed_spades-metabat_cov.6.fa	2	2.86733	/home/avi/Documents/Wellcome_Trust/MAGS/PID-1232-NL-4.fixed_spades_QC.xlxs	metabat_cov.6.fa	100	0	0	2313861	244991	Bacteria	Actinobacteriota	Actinomycetia	Actinomycetales	Bifidobacteriaceae	Bifidobacterium	Bifidobacterium breve	128	0.934307	0.0656934
PID-1232-NL-40.fixed_spades-metabat_cov.10.fa	0	0.00575251	/home/avi/Documents/Wellcome_Trust/MAGS/PID-1232-NL-40.fixed_spades_QC.xlxs	metabat_cov.10.fa	100	0	0	2023276	1016070	Bacteria	Firmicutes_C	Negativicutes	Veillonellales	Veillonellaceae	Veillonella	Veillonella parvula A	16	1	0
PID-1232-NL-40.fixed_spades-metabat_cov.4.fa	5	2.31588	/home/avi/Documents/Wellcome_Trust/MAGS/PID-1232-NL-40.fixed_spades_QC.xlxs	metabat_cov.4.fa	100	1.42	0	2540776	195386	Bacteria	Actinobacteriota	Actinomycetia	Actinomycetales	Actinomycetaceae	Actinomyces	Actinomyces urogenitalis	102	1	0
PID-1232-NL-48-1.fixed_spades-metabat_cov.16.fa	0	0.226032	/home/avi/Documents/Wellcome_Trust/MAGS/PID-1232-NL-48-1.fixed_spades_QC.xlxs	metabat_cov.16.fa	100	0.65	100	2545841	68208	Bacteria	Firmicutes_C	Negativicutes	Veillonellales	Dialisteraceae	Dialister	Dialister sp002320515	65	1	0
PID-1232-NL-55.fixed_spades-metabat_nocov.7.fa	1	0.948818	/home/avi/Documents/Wellcome_Trust/MAGS/PID-1232-NL-55.fixed_spades_QC.xlxs	metabat_nocov.7.fa	100	0.81	0	2262340	159672	Bacteria	Actinobacteriota	Coriobacteriia	Coriobacteriales	Coriobacteriaceae	Collinsella	Collinsella sp900543845	61	1	0
PID-1232-NL-67.fixed_spades-metabat_cov.6.fa	3	2.71231	/home/avi/Documents/Wellcome_Trust/MAGS/PID-1232-NL-67.fixed_spades_QC.xlxs	metabat_cov.6.fa	100	0.04	0	5420242	376328	Bacteria	Proteobacteria	Gammaproteobacteria	Enterobacterales	Enterobacteriaceae	Klebsiella	Klebsiella variicola	58	0.966667	0.0333333
PID-1232-NL-68.fixed_spades-metabat_cov.35.fa	1	0.964858	/home/avi/Documents/Wellcome_Trust/MAGS/PID-1232-NL-68.fixed_spades_QC.xlxs	metabat_cov.35.fa	100	0.81	0	2200313	65098	Bacteria	Actinobacteriota	Coriobacteriia	Coriobacteriales	Coriobacteriaceae	Collinsella	Collinsella aerofaciens M	70	1	0
PID-1232-NL-75.fixed_spades-metabat_cov.45.fa	1	0.990647	/home/avi/Documents/Wellcome_Trust/MAGS/PID-1232-NL-75.fixed_spades_QC.xlxs	metabat_cov.45.fa	100	0.19	0	2149570	271498	Bacteria	Firmicutes	Bacilli	Lactobacillales	Streptococcaceae	Streptococcus	Streptococcus pasteurianus	79	0.929412	0.0705882
PID-1232-NL-76.fixed_spades-metabat_cov.10.fa	3	1.76602	/home/avi/Documents/Wellcome_Trust/MAGS/PID-1232-NL-76.fixed_spades_QC.xlxs	metabat_cov.10.fa	100	0	0	2513869	625740	Bacteria	Actinobacteriota	Actinomycetia	Propionibacteriales	Propionibacteriaceae	Cutibacterium	Cutibacterium avidum	40	1	0
PID-1232-NL-78.fixed_spades-metabat_cov.9.fa	8	5.56959	/home/avi/Documents/Wellcome_Trust/MAGS/PID-1232-NL-78.fixed_spades_QC.xlxs	metabat_cov.9.fa	100	0.48	50	3654942	83901	Bacteria	Firmicutes_A	Clostridia	Lachnospirales	Lachnospiraceae	Roseburia	Roseburia inulinivorans	901	0.986857	0.0131435
PID-1232-NL-79.fixed_spades-metabat_cov.22.fa	0	0.0379913	/home/avi/Documents/Wellcome_Trust/MAGS/PID-1232-NL-79.fixed_spades_QC.xlxs	metabat_cov.22.fa	100	0	0	1654937	1015866	Bacteria	Firmicutes_C	Negativicutes	Veillonellales	Megasphaeraceae	Anaeroglobus	Anaeroglobus micronuciformis	18	1	0
PID-1232-NL-81.fixed_spades-metabat_cov.18.fa	5	4.93736	/home/avi/Documents/Wellcome_Trust/MAGS/PID-1232-NL-81.fixed_spades_QC.xlxs	metabat_cov.18.fa	100	0.68	0	2901786	262549	Bacteria	Firmicutes_A	Clostridia	Oscillospirales	Ruminococcaceae	Faecalibacterium	Faecalibacterium sp900539885	409	0.990315	0.00968523
PID-1232-NL-82.fixed_spades-metabat_cov.111.fa	0	0.195345	/home/avi/Documents/Wellcome_Trust/MAGS/PID-1232-NL-82.fixed_spades_QC.xlxs	metabat_cov.111.fa	100	1.29	60	2070400	193915	Bacteria	Actinobacteriota	Coriobacteriia	Coriobacteriales	Eggerthellaceae	Ellagibacter	Ellagibacter isourolithinifaciens	40	1	0
PID-1232-NL-82.fixed_spades-metabat_cov.131.fa	0	0.158264	/home/avi/Documents/Wellcome_Trust/MAGS/PID-1232-NL-82.fixed_spades_QC.xlxs	metabat_cov.131.fa	100	0.81	0	1828348	44138	Bacteria	Actinobacteriota	Coriobacteriia	Coriobacteriales	Coriobacteriaceae	Collinsella	Collinsella bouchesdurhonensis	50	0.980392	0.0196078
PID-1232-NL-82.fixed_spades-metabat_cov.85.fa	8	5.49127	/home/avi/Documents/Wellcome_Trust/MAGS/PID-1232-NL-82.fixed_spades_QC.xlxs	metabat_cov.85.fa	100	0.68	33.33	2906730	169611	Bacteria	Firmicutes_A	Clostridia	Oscillospirales	Ruminococcaceae	Faecalibacterium	Faecalibacterium prausnitzii C	445	0.991091	0.00890869
PID-1232-NL-85.fixed_spades-metabat_nocov.3.fa	1	0.950827	/home/avi/Documents/Wellcome_Trust/MAGS/PID-1232-NL-85.fixed_spades_QC.xlxs	metabat_nocov.3.fa	100	0.81	0	2183153	363383	Bacteria	Actinobacteriota	Coriobacteriia	Coriobacteriales	Coriobacteriaceae	Collinsella	Collinsella aerofaciens F	63	1	0
PID-1232-NL-86.fixed_spades-metabat_cov.37.fa	0	0.357968	/home/avi/Documents/Wellcome_Trust/MAGS/PID-1232-NL-86.fixed_spades_QC.xlxs	metabat_cov.37.fa	100	0	0	2136559	1131141	Bacteria	Firmicutes_C	Negativicutes	Veillonellales	Megasphaeraceae	Caecibacter	Caecibacter sp900549385	90	1	0
PID-1232-NL-86.fixed_spades-metabat_nocov.13.fa	0	0.248175	/home/avi/Documents/Wellcome_Trust/MAGS/PID-1232-NL-86.fixed_spades_QC.xlxs	metabat_nocov.13.fa	100	0.63	0	2257873	198488	Bacteria	Firmicutes_C	Negativicutes	Veillonellales	Dialisteraceae	Dialister	Dialister sp000434475	57	1	0
PID-1232-NL-87.fixed_spades-metabat_cov.11.fa	0	0.118211	/home/avi/Documents/Wellcome_Trust/MAGS/PID-1232-NL-87.fixed_spades_QC.xlxs	metabat_cov.11.fa	100	0.81	0	2103354	126826	Bacteria	Actinobacteriota	Coriobacteriia	Coriobacteriales	Coriobacteriaceae	Collinsella	Collinsella sp000763055	51	1	0
PID-1232-NL-88.fixed_spades-metabat_cov.2.fa	3	3.36701	/home/avi/Documents/Wellcome_Trust/MAGS/PID-1232-NL-88.fixed_spades_QC.xlxs	metabat_cov.2.fa	100	0	0	2295166	217401	Bacteria	Actinobacteriota	Actinomycetia	Actinomycetales	Bifidobacteriaceae	Bifidobacterium	Bifidobacterium kashiwanohense	127	0.913669	0.0863309
PID-1232-NL-92.fixed_spades-metabat_nocov.6.fa	1	1.31739	/home/avi/Documents/Wellcome_Trust/MAGS/PID-1232-NL-92.fixed_spades_QC.xlxs	metabat_nocov.6.fa	100	0.28	0	1817631	28019	Bacteria	Firmicutes	Bacilli	Erysipelotrichales	Coprobacillaceae	Catenibacterium	Catenibacterium sp000437715	145	0.929487	0.0705128
PID-1232-NL-73.fixed_spades-metabat_cov.36.fa	0	0.23995	/home/avi/Documents/Wellcome_Trust/MAGS/PID-1232-NL-73.fixed_spades_QC.xlxs	metabat_cov.36.fa	99.98	1.5	0	2366269	223754	Bacteria	Firmicutes_C	Negativicutes	Acidaminococcales	Acidaminococcaceae	Phascolarctobacterium	Phascolarctobacterium faecium	84	1	0
PID-1232-NL-99.fixed_spades-metabat_cov.4.fa	5	3.45383	/home/avi/Documents/Wellcome_Trust/MAGS/PID-1232-NL-99.fixed_spades_QC.xlxs	metabat_cov.4.fa	99.97	0.04	0	4760410	352711	Bacteria	Proteobacteria	Gammaproteobacteria	Enterobacterales	Enterobacteriaceae	Escherichia	Escherichia coli	35	0.921053	0.0789474
PID-1232-NL-107.fixed_spades-metabat_cov.18.fa	1	0.717828	/home/avi/Documents/Wellcome_Trust/MAGS/PID-1232-NL-107.fixed_spades_QC.xlxs	metabat_cov.18.fa	99.88	0	0	2017234	94841	Bacteria	Firmicutes	Bacilli	Lactobacillales	Streptococcaceae	Streptococcus	Streptococcus sp000187445	8	1	0
PID-1232-NL-90.fixed_spades-metabat_cov.35.fa	0	0.0656822	/home/avi/Documents/Wellcome_Trust/MAGS/PID-1232-NL-90.fixed_spades_QC.xlxs	metabat_cov.35.fa	99.86	1.1	100	2041267	44729	Bacteria	Firmicutes_C	Negativicutes	Veillonellales	Veillonellaceae	Veillonella	Veillonella nakazawae	15	1	0
PID-1232-NL-17.fixed_spades-metabat_cov.62.fa	1	0.645548	/home/avi/Documents/Wellcome_Trust/MAGS/PID-1232-NL-17.fixed_spades_QC.xlxs	metabat_cov.62.fa	99.83	0.29	50	1788219	76691	Bacteria	Firmicutes	Bacilli	Lactobacillales	Streptococcaceae	Streptococcus	Streptococcus thermophilus	17	1	0
PID-1232-NL-122.fixed_spades-metabat_cov.48.fa	4	5.18715	/home/avi/Documents/Wellcome_Trust/MAGS/PID-1232-NL-122.fixed_spades_QC.xlxs	metabat_cov.48.fa	99.81	0	0	2646760	134782	Bacteria	Firmicutes_A	Clostridia	Oscillospirales	Ruminococcaceae	Faecalibacterium	Faecalibacterium prausnitzii D	377	0.986911	0.013089
PID-1232-NL-44.fixed_spades-metabat_cov.50.fa	3	2.28163	/home/avi/Documents/Wellcome_Trust/MAGS/PID-1232-NL-44.fixed_spades_QC.xlxs	metabat_cov.50.fa	99.68	2.25	55.56	2459563	43565	Bacteria	Actinobacteriota	Actinomycetia	Actinomycetales	Actinomycetaceae	Pauljensenia	Pauljensenia sp000466265	55	1	0
PID-1232-NL-131.fixed_spades-metabat_cov.26.fa	2	1.26812	/home/avi/Documents/Wellcome_Trust/MAGS/PID-1232-NL-131.fixed_spades_QC.xlxs	metabat_cov.26.fa	99.63	0.06	0	2828302	203832	Bacteria	Firmicutes	Bacilli	Lactobacillales	Enterococcaceae	Enterococcus_B	Enterococcus B hirae	48	0.941176	0.0588235
PID-1232-NL-50.fixed_spades-metabat_cov.9.fa	2	1.53736	/home/avi/Documents/Wellcome_Trust/MAGS/PID-1232-NL-50.fixed_spades_QC.xlxs	metabat_cov.9.fa	99.63	0	0	2781623	284211	Bacteria	Firmicutes	Bacilli	Lactobacillales	Enterococcaceae	Enterococcus	Enterococcus faecalis	66	0.956522	0.0434783
PID-1232-NL-58.fixed_spades-metabat_cov.140.fa	8	7.86296	/home/avi/Documents/Wellcome_Trust/MAGS/PID-1232-NL-58.fixed_spades_QC.xlxs	metabat_cov.140.fa	99.62	0	0	3135769	255750	Bacteria	Bacteroidota	Bacteroidia	Bacteroidales	Barnesiellaceae	Barnesiella	Barnesiella intestinihominis	489	0.968317	0.0316832
PID-1232-NL-18.fixed_spades-metabat_cov.10.fa	3	2.21991	/home/avi/Documents/Wellcome_Trust/MAGS/PID-1232-NL-18.fixed_spades_QC.xlxs	metabat_cov.10.fa	99.53	0.47	0	2233840	167432	Bacteria	Actinobacteriota	Actinomycetia	Actinomycetales	Actinomycetaceae	Pauljensenia	Pauljensenia sp001838165	52	1	0
PID-1232-NL-141.fixed_spades-metabat_cov.78.fa	3	5.50676	/home/avi/Documents/Wellcome_Trust/MAGS/PID-1232-NL-141.fixed_spades_QC.xlxs	metabat_cov.78.fa	99.52	1.01	0	2543734	153928	Bacteria	Bacteroidota	Bacteroidia	Bacteroidales	Rikenellaceae	Alistipes	Alistipes putredinis	445	0.997758	0.00224215
PID-1232-NL-23.fixed_spades-metabat_cov.46.fa	3	3.60707	/home/avi/Documents/Wellcome_Trust/MAGS/PID-1232-NL-23.fixed_spades_QC.xlxs	metabat_cov.46.fa	99.52	0.74	0	2756307	194605	Bacteria	Firmicutes_A	Clostridia	Lachnospirales	Lachnospiraceae	RUG115	RUG115 sp900066395	680	0.977011	0.0229885
PID-1232-NL-25.fixed_spades-metabat_cov.40.fa	3	3.89568	/home/avi/Documents/Wellcome_Trust/MAGS/PID-1232-NL-25.fixed_spades_QC.xlxs	metabat_cov.40.fa	99.52	0	0	3151213	132222	Bacteria	Firmicutes_A	Clostridia	Lachnospirales	Lachnospiraceae	Agathobacter	Agathobacter rectalis	749	0.980366	0.0196335
PID-1232-NL-68.fixed_spades-metabat_nocov.11.fa	6	7.97955	/home/avi/Documents/Wellcome_Trust/MAGS/PID-1232-NL-68.fixed_spades_QC.xlxs	metabat_nocov.11.fa	99.52	0	0	2835749	126485	Bacteria	Bacteroidota	Bacteroidia	Bacteroidales	Rikenellaceae	Alistipes_A	Alistipes A ihumii	415	0.981087	0.0189125
PID-1232-NL-82.fixed_spades-metabat_cov.65.fa	6	8.19917	/home/avi/Documents/Wellcome_Trust/MAGS/PID-1232-NL-82.fixed_spades_QC.xlxs	metabat_cov.65.fa	99.52	0	0	2712027	32446	Bacteria	Bacteroidota	Bacteroidia	Bacteroidales	Rikenellaceae	Alistipes_A	Alistipes A indistinctus	356	0.983425	0.0165746
PID-1232-NL-53.fixed_spades-metabat_cov.1.fa	0	0.220417	/home/avi/Documents/Wellcome_Trust/MAGS/PID-1232-NL-53.fixed_spades_QC.xlxs	metabat_cov.1.fa	99.51	0.08	0	2708519	294168	Bacteria	Firmicutes	Bacilli	Staphylococcales	Staphylococcaceae	Staphylococcus	Staphylococcus aureus	9	1	0
PID-1232-NL-127.fixed_spades-metabat_nocov.20.fa	1	0.736582	/home/avi/Documents/Wellcome_Trust/MAGS/PID-1232-NL-127.fixed_spades_QC.xlxs	metabat_nocov.20.fa	99.48	0.05	100	1889235	228492	Bacteria	Proteobacteria	Gammaproteobacteria	Enterobacterales	Pasteurellaceae	Haemophilus_D	Haemophilus D parainfluenzae K	5	1	0
PID-1232-NL-140.fixed_spades-metabat_cov.43.fa	4	4.64952	/home/avi/Documents/Wellcome_Trust/MAGS/PID-1232-NL-140.fixed_spades_QC.xlxs	metabat_cov.43.fa	99.46	0	0	4197443	212887	Bacteria	Bacteroidota	Bacteroidia	Bacteroidales	Marinifilaceae	Odoribacter	Odoribacter splanchnicus	518	0.959259	0.0407407
PID-1232-NL-76.fixed_spades-metabat_nocov.7.fa	3	1.25935	/home/avi/Documents/Wellcome_Trust/MAGS/PID-1232-NL-76.fixed_spades_QC.xlxs	metabat_nocov.7.fa	99.46	0	0	2870328	709269	Bacteria	Firmicutes	Bacilli	Lactobacillales	Lactobacillaceae	Lacticaseibacillus	Lacticaseibacillus rhamnosus	28	0.933333	0.0666667
PID-1232-NL-109.fixed_spades-metabat_cov.41.fa	7	5.75104	/home/avi/Documents/Wellcome_Trust/MAGS/PID-1232-NL-109.fixed_spades_QC.xlxs	metabat_cov.41.fa	99.44	0.4	0	3152851	153157	Bacteria	Firmicutes_A	Clostridia	Lachnospirales	Lachnospiraceae	Roseburia	Roseburia hominis	635	0.975422	0.0245776
PID-1232-NL-45.fixed_spades-metabat_cov.46.fa	6	4.13944	/home/avi/Documents/Wellcome_Trust/MAGS/PID-1232-NL-45.fixed_spades_QC.xlxs	metabat_cov.46.fa	99.44	0.67	0	3291880	45430	Bacteria	Firmicutes_A	Clostridia	Lachnospirales	Lachnospiraceae	CAG-882	CAG-882 sp003486385	617	0.976266	0.0237342
PID-1232-NL-115.fixed_spades-metabat_nocov.9.fa	1	0.734082	/home/avi/Documents/Wellcome_Trust/MAGS/PID-1232-NL-115.fixed_spades_QC.xlxs	metabat_nocov.9.fa	99.43	0.53	66.67	1940330	212020	Bacteria	Proteobacteria	Gammaproteobacteria	Enterobacterales	Pasteurellaceae	Haemophilus_D	Haemophilus D sp905215245	1	1	0
PID-1232-NL-121.fixed_spades-metabat_cov.2.fa	1	1.63048	/home/avi/Documents/Wellcome_Trust/MAGS/PID-1232-NL-121.fixed_spades_QC.xlxs	metabat_cov.2.fa	99.43	0.47	0	1899611	380434	Bacteria	Actinobacteriota	Actinomycetia	Actinomycetales	Actinomycetaceae	Varibaculum	Varibaculum cambriense	61	1	0
PID-1232-NL-100.fixed_spades-metabat_cov.4.fa	1	3.44667	/home/avi/Documents/Wellcome_Trust/MAGS/PID-1232-NL-100.fixed_spades_QC.xlxs	metabat_cov.4.fa	99.42	0.58	0	2868709	146891	Bacteria	Firmicutes_A	Clostridia	Lachnospirales	Lachnospiraceae	Dorea	Dorea formicigenerans	782	0.989873	0.0101266
PID-1232-NL-130.fixed_spades-metabat_cov.18.fa	9	4.92588	/home/avi/Documents/Wellcome_Trust/MAGS/PID-1232-NL-130.fixed_spades_QC.xlxs	metabat_cov.18.fa	99.42	0	0	2930395	119428	Bacteria	Firmicutes_A	Clostridia	Lachnospirales	Lachnospiraceae	Ruminococcus_B	Ruminococcus B gnavus	764	0.970775	0.0292249
PID-1232-NL-52.fixed_spades-metabat_cov.75.fa	0	0.0445952	/home/avi/Documents/Wellcome_Trust/MAGS/PID-1232-NL-52.fixed_spades_QC.xlxs	metabat_cov.75.fa	99.41	1.23	0	3875370	14354	Bacteria	Desulfobacterota_I	Desulfovibrionia	Desulfovibrionales	Desulfovibrionaceae	Bilophila	Bilophila wadsworthia	19	1	0
PID-1232-NL-5.fixed_spades-metabat_nocov.5.fa	0	0.266988	/home/avi/Documents/Wellcome_Trust/MAGS/PID-1232-NL-5.fixed_spades_QC.xlxs	metabat_nocov.5.fa	99.4	0.6	0	2523866	150457	Bacteria	Firmicutes_C	Negativicutes	Acidaminococcales	Acidaminococcaceae	Phascolarctobacterium_A	Phascolarctobacterium A succinatutens A	134	1	0
PID-1232-NL-52.fixed_spades-metabat_cov.48.fa	0	0.275755	/home/avi/Documents/Wellcome_Trust/MAGS/PID-1232-NL-52.fixed_spades_QC.xlxs	metabat_cov.48.fa	99.4	0.6	0	1927849	291821	Bacteria	Firmicutes_C	Negativicutes	Acidaminococcales	Acidaminococcaceae	CAG-266	CAG-266 sp000436095	107	1	0
PID-1232-NL-7.fixed_spades-metabat_nocov.18.fa	0	0.0893621	/home/avi/Documents/Wellcome_Trust/MAGS/PID-1232-NL-7.fixed_spades_QC.xlxs	metabat_nocov.18.fa	99.4	0	0	2174160	72398	Bacteria	Firmicutes_C	Negativicutes	Acidaminococcales	Acidaminococcaceae	Acidaminococcus	Acidaminococcus intestini	63	1	0
PID-1232-NL-8.fixed_spades-metabat_cov.3.fa	0	0.0569881	/home/avi/Documents/Wellcome_Trust/MAGS/PID-1232-NL-8.fixed_spades_QC.xlxs	metabat_cov.3.fa	99.4	0	0	1986126	184176	Bacteria	Firmicutes_C	Negativicutes	Veillonellales	Veillonellaceae	Veillonella	Veillonella atypica	23	1	0
PID-1232-NL-100.fixed_spades-metabat_nocov.3.fa	3	2.029	/home/avi/Documents/Wellcome_Trust/MAGS/PID-1232-NL-100.fixed_spades_QC.xlxs	metabat_nocov.3.fa	99.38	0	0	1927113	311201	Bacteria	Firmicutes	Bacilli	Lactobacillales	Lactobacillaceae	Pediococcus	Pediococcus acidilactici	30	0.967742	0.0322581
PID-1232-NL-100.fixed_spades-metabat_cov.47.fa	3	4.23449	/home/avi/Documents/Wellcome_Trust/MAGS/PID-1232-NL-100.fixed_spades_QC.xlxs	metabat_cov.47.fa	99.37	0	0	3304551	90816	Bacteria	Firmicutes_A	Clostridia	Lachnospirales	Lachnospiraceae	Blautia_A	Blautia A caecimuris	933	0.972888	0.0271116
PID-1232-NL-3.fixed_spades-metabat_nocov.2.fa	6	5.09769	/home/avi/Documents/Wellcome_Trust/MAGS/PID-1232-NL-3.fixed_spades_QC.xlxs	metabat_nocov.2.fa	99.37	0	0	3715094	373327	Bacteria	Firmicutes_A	Clostridia	Lachnospirales	Lachnospiraceae	Enterocloster	Enterocloster sp900538485	828	0.988067	0.0119332
PID-1232-NL-44.fixed_spades-metabat_cov.15.fa	2	2.45642	/home/avi/Documents/Wellcome_Trust/MAGS/PID-1232-NL-44.fixed_spades_QC.xlxs	metabat_cov.15.fa	99.37	1.9	0	5051337	54569	Bacteria	Firmicutes_A	Clostridia	Lachnospirales	Lachnospiraceae	Clostridium_Q	Clostridium Q symbiosum	736	0.990579	0.00942127
PID-1232-NL-68.fixed_spades-metabat_cov.60.fa	8	5.73415	/home/avi/Documents/Wellcome_Trust/MAGS/PID-1232-NL-68.fixed_spades_QC.xlxs	metabat_cov.60.fa	99.37	0.95	0	2998739	139271	Bacteria	Firmicutes_A	Clostridia	Lachnospirales	Lachnospiraceae	Fusicatenibacter	Fusicatenibacter sp900543115	806	0.975787	0.0242131
PID-1232-NL-73.fixed_spades-metabat_cov.13.fa	6	3.36805	/home/avi/Documents/Wellcome_Trust/MAGS/PID-1232-NL-73.fixed_spades_QC.xlxs	metabat_cov.13.fa	99.37	0	0	2767977	93020	Bacteria	Firmicutes_A	Clostridia	Lachnospirales	Lachnospiraceae	Faecalimonas	Faecalimonas phoceensis	703	0.980474	0.0195258
PID-1232-NL-75.fixed_spades-metabat_cov.25.fa	4	4.31005	/home/avi/Documents/Wellcome_Trust/MAGS/PID-1232-NL-75.fixed_spades_QC.xlxs	metabat_cov.25.fa	99.37	0	0	3945570	185930	Bacteria	Firmicutes_A	Clostridia	Lachnospirales	Lachnospiraceae	Blautia_A	Blautia A wexlerae	1252	0.983504	0.0164965
PID-1232-NL-75.fixed_spades-metabat_nocov.14.fa	7	4.55625	/home/avi/Documents/Wellcome_Trust/MAGS/PID-1232-NL-75.fixed_spades_QC.xlxs	metabat_nocov.14.fa	99.37	0	0	3065283	277771	Bacteria	Firmicutes_A	Clostridia	Lachnospirales	Lachnospiraceae	Enterocloster	Enterocloster sp001517625	704	0.979138	0.0208623
PID-1232-NL-100.fixed_spades-metabat_cov.9.fa	4	5.6361	/home/avi/Documents/Wellcome_Trust/MAGS/PID-1232-NL-100.fixed_spades_QC.xlxs	metabat_cov.9.fa	99.36	1.38	16.67	2934868	163074	Bacteria	Firmicutes_A	Clostridia	Lachnospirales	Lachnospiraceae	Blautia	Blautia hansenii	794	0.983891	0.016109
PID-1232-NL-27.fixed_spades-metabat_cov.35.fa	19	10.9294	/home/avi/Documents/Wellcome_Trust/MAGS/PID-1232-NL-27.fixed_spades_QC.xlxs	metabat_cov.35.fa	99.35	2.37	33.33	6407434	98295	Bacteria	Firmicutes_A	Clostridia	Lachnospirales	Lachnospiraceae	Hungatella	Hungatella effluvii	1090	0.959507	0.040493
PID-1232-NL-51.fixed_spades-metabat_cov.99.fa	21	21.6117	/home/avi/Documents/Wellcome_Trust/MAGS/PID-1232-NL-51.fixed_spades_QC.xlxs	metabat_cov.99.fa	99.35	0.08	0	4493859	484461	Bacteria	Bacteroidota	Bacteroidia	Bacteroidales	Bacteroidaceae	Bacteroides	Bacteroides caccae	949	0.939604	0.060396
PID-1232-NL-101.fixed_spades-metabat_cov.2.fa	1	2.25082	/home/avi/Documents/Wellcome_Trust/MAGS/PID-1232-NL-101.fixed_spades_QC.xlxs	metabat_cov.2.fa	99.33	0.84	50	3087564	74021	Bacteria	Firmicutes_A	Clostridia	Lachnospirales	Lachnospiraceae	Lachnospira	Lachnospira sp000436535	546	0.998172	0.00182815
PID-1232-NL-109.fixed_spades-metabat_cov.46.fa	2	3.01491	/home/avi/Documents/Wellcome_Trust/MAGS/PID-1232-NL-109.fixed_spades_QC.xlxs	metabat_cov.46.fa	99.33	0.67	100	2919147	244304	Bacteria	Firmicutes_A	Clostridia	Lachnospirales	Lachnospiraceae	Coprococcus	Coprococcus eutactus	457	0.970276	0.029724
PID-1232-NL-122.fixed_spades-metabat_cov.20.fa	4	3.26298	/home/avi/Documents/Wellcome_Trust/MAGS/PID-1232-NL-122.fixed_spades_QC.xlxs	metabat_cov.20.fa	99.33	0	0	3217150	847360	Bacteria	Firmicutes_A	Clostridia	Lachnospirales	Lachnospiraceae	Coprococcus	Coprococcus eutactus A	588	0.978369	0.0216306
PID-1232-NL-122.fixed_spades-metabat_cov.45.fa	1	1.54239	/home/avi/Documents/Wellcome_Trust/MAGS/PID-1232-NL-122.fixed_spades_QC.xlxs	metabat_cov.45.fa	99.33	2.84	0	3455201	96713	Bacteria	Firmicutes_A	Clostridia	Lachnospirales	Lachnospiraceae	Anaerobutyricum	Anaerobutyricum hallii	565	0.994718	0.00528169
PID-1232-NL-23.fixed_spades-metabat_cov.68.fa	1	2.67903	/home/avi/Documents/Wellcome_Trust/MAGS/PID-1232-NL-23.fixed_spades_QC.xlxs	metabat_cov.68.fa	99.33	1.34	0	2714880	62894	Bacteria	Firmicutes_A	Clostridia	Lachnospirales	Lachnospiraceae	Lachnospira	Lachnospira sp000436475	458	0.997821	0.00217865
PID-1232-NL-25.fixed_spades-metabat_cov.1.fa	0	0.82542	/home/avi/Documents/Wellcome_Trust/MAGS/PID-1232-NL-25.fixed_spades_QC.xlxs	metabat_cov.1.fa	99.33	4.03	30	3204487	1623492	Bacteria	Firmicutes_A	Clostridia	Lachnospirales	Lachnospiraceae	Anaerostipes	Anaerostipes caccae	462	0.989293	0.0107066
PID-1232-NL-31.fixed_spades-metabat_cov.13.fa	0	0.403544	/home/avi/Documents/Wellcome_Trust/MAGS/PID-1232-NL-31.fixed_spades_QC.xlxs	metabat_cov.13.fa	99.33	0.67	0	2544762	103542	Bacteria	Firmicutes_A	Clostridia	Oscillospirales	Butyricicoccaceae	Agathobaculum	Agathobaculum butyriciproducens	189	1	0
PID-1232-NL-52.fixed_spades-metabat_cov.12.fa	0	1.00211	/home/avi/Documents/Wellcome_Trust/MAGS/PID-1232-NL-52.fixed_spades_QC.xlxs	metabat_cov.12.fa	99.33	0.67	0	2332871	1172470	Bacteria	Firmicutes_A	Clostridia	Oscillospirales	Acutalibacteraceae	Ruminococcus_E	Ruminococcus E bromii B	275	0.99278	0.00722022
PID-1232-NL-73.fixed_spades-metabat_nocov.10.fa	0	0.872583	/home/avi/Documents/Wellcome_Trust/MAGS/PID-1232-NL-73.fixed_spades_QC.xlxs	metabat_nocov.10.fa	99.33	0.13	0	3457484	169475	Bacteria	Firmicutes_A	Clostridia	Oscillospirales	Oscillospiraceae	Flavonifractor	Flavonifractor plautii	311	1	0
PID-1232-NL-73.fixed_spades-metabat_nocov.8.fa	0	1.014	/home/avi/Documents/Wellcome_Trust/MAGS/PID-1232-NL-73.fixed_spades_QC.xlxs	metabat_nocov.8.fa	99.33	1.34	0	2874498	148481	Bacteria	Firmicutes_A	Clostridia	Lachnospirales	Lachnospiraceae	Anaerostipes	Anaerostipes hadrus	415	0.988095	0.0119048
PID-1232-NL-87.fixed_spades-metabat_cov.21.fa	0	0.876186	/home/avi/Documents/Wellcome_Trust/MAGS/PID-1232-NL-87.fixed_spades_QC.xlxs	metabat_cov.21.fa	99.33	3.36	14.29	3206551	61306	Bacteria	Firmicutes_A	Clostridia	Lachnospirales	Lachnospiraceae	Anaerostipes	Anaerostipes sp000508985	469	0.995754	0.00424628
PID-1232-NL-89.fixed_spades-metabat_cov.49.fa	0	1.00049	/home/avi/Documents/Wellcome_Trust/MAGS/PID-1232-NL-89.fixed_spades_QC.xlxs	metabat_cov.49.fa	99.33	1.01	0	2133851	1448508	Bacteria	Firmicutes_A	Clostridia	Oscillospirales	Acutalibacteraceae	Ruminococcus_E	Ruminococcus E bromii	219	0.99095	0.00904977
PID-1232-NL-121.fixed_spades-metabat_cov.19.fa	3	4.23393	/home/avi/Documents/Wellcome_Trust/MAGS/PID-1232-NL-121.fixed_spades_QC.xlxs	metabat_cov.19.fa	99.32	0	0	5916487	248725	Bacteria	Firmicutes_A	Clostridia	Lachnospirales	Lachnospiraceae	Enterocloster	Enterocloster bolteae	1099	0.979501	0.0204991
PID-1232-NL-58.fixed_spades-metabat_cov.64.fa	4	1.9	/home/avi/Documents/Wellcome_Trust/MAGS/PID-1232-NL-58.fixed_spades_QC.xlxs	metabat_cov.64.fa	99.32	0	0	2558067	55663	Bacteria	Firmicutes_A	Clostridia	Oscillospirales	Ruminococcaceae	Ruminococcus_D	Ruminococcus D bicirculans	255	0.992218	0.0077821
PID-1232-NL-74.fixed_spades-metabat_cov.6.fa	6	8.73876	/home/avi/Documents/Wellcome_Trust/MAGS/PID-1232-NL-74.fixed_spades_QC.xlxs	metabat_cov.6.fa	99.32	1.35	0	3105648	55710	Bacteria	Bacteroidota	Bacteroidia	Bacteroidales	Bacteroidaceae	Prevotella	Prevotella copri	477	0.954	0.046
PID-1232-NL-80.fixed_spades-metabat_cov.27.fa	4	4.32357	/home/avi/Documents/Wellcome_Trust/MAGS/PID-1232-NL-80.fixed_spades_QC.xlxs	metabat_cov.27.fa	99.32	0.11	0	4557727	70495	Bacteria	Firmicutes_A	Clostridia	Lachnospirales	Lachnospiraceae	Enterocloster	Enterocloster clostridioformis	952	0.981443	0.0185567
PID-1232-NL-98.fixed_spades-metabat_cov.46.fa	10	3.26028	/home/avi/Documents/Wellcome_Trust/MAGS/PID-1232-NL-98.fixed_spades_QC.xlxs	metabat_cov.46.fa	99.32	0.68	0	2523901	37172	Bacteria	Firmicutes_A	Clostridia	Oscillospirales	Ruminococcaceae	Gemmiger	Gemmiger qucibialis	320	0.981595	0.0184049
PID-1232-NL-123.fixed_spades-metabat_cov.34.fa	0	1.95624	/home/avi/Documents/Wellcome_Trust/MAGS/PID-1232-NL-123.fixed_spades_QC.xlxs	metabat_cov.34.fa	99.31	2.84	0	3625715	95667	Bacteria	Firmicutes	Bacilli	Lactobacillales	Enterococcaceae	Enterococcus_A	Enterococcus A raffinosus	134	0.978102	0.0218978
PID-1232-NL-88.fixed_spades-metabat_cov.1.fa	1	1.71987	/home/avi/Documents/Wellcome_Trust/MAGS/PID-1232-NL-88.fixed_spades_QC.xlxs	metabat_cov.1.fa	99.31	4.24	0	4354478	81391	Bacteria	Firmicutes	Bacilli	Lactobacillales	Enterococcaceae	Enterococcus_A	Enterococcus A avium	182	0.968085	0.0319149
PID-1232-NL-15.fixed_spades-metabat_cov.15.fa	2	2.21361	/home/avi/Documents/Wellcome_Trust/MAGS/PID-1232-NL-15.fixed_spades_QC.xlxs	metabat_cov.15.fa	99.29	0.95	0	2422939	270411	Bacteria	Actinobacteriota	Actinomycetia	Actinomycetales	Actinomycetaceae	Pauljensenia	Pauljensenia radingae A	131	0.992424	0.00757576
PID-1232-NL-10.fixed_spades-metabat_cov.85.fa	1	0.530522	/home/avi/Documents/Wellcome_Trust/MAGS/PID-1232-NL-10.fixed_spades_QC.xlxs	metabat_cov.85.fa	99.28	2.1	0	1934879	325128	Bacteria	Firmicutes_C	Negativicutes	Acidaminococcales	Acidaminococcaceae	Succiniclasticum	Succiniclasticum sp900544275	72	1	0
PID-1232-NL-79.fixed_spades-metabat_cov.52.fa	22	22.991	/home/avi/Documents/Wellcome_Trust/MAGS/PID-1232-NL-79.fixed_spades_QC.xlxs	metabat_cov.52.fa	99.26	0	0	5218546	296351	Bacteria	Bacteroidota	Bacteroidia	Bacteroidales	Bacteroidaceae	Bacteroides	Bacteroides fragilis	1027	0.938757	0.0612431
PID-1232-NL-130.fixed_spades-metabat_cov.8.fa	1	2.73918	/home/avi/Documents/Wellcome_Trust/MAGS/PID-1232-NL-130.fixed_spades_QC.xlxs	metabat_cov.8.fa	99.25	0	0	3362012	104291	Bacteria	Firmicutes	Bacilli	Lactobacillales	Enterococcaceae	Enterococcus_D	Enterococcus D casseliflavus	107	0.946903	0.0530973
PID-1232-NL-30.fixed_spades-metabat_cov.21.fa	3	2.33517	/home/avi/Documents/Wellcome_Trust/MAGS/PID-1232-NL-30.fixed_spades_QC.xlxs	metabat_cov.21.fa	99.25	2.17	0	2205004	62528	Bacteria	Actinobacteriota	Actinomycetia	Actinomycetales	Actinomycetaceae	Pauljensenia	Pauljensenia sp902373435	51	0.980769	0.0192308
PID-1232-NL-6.fixed_spades-metabat_nocov.9.fa	1	0.689642	/home/avi/Documents/Wellcome_Trust/MAGS/PID-1232-NL-6.fixed_spades_QC.xlxs	metabat_nocov.9.fa	99.25	0.4	66.67	2192922	381325	Bacteria	Firmicutes	Bacilli	Lactobacillales	Streptococcaceae	Streptococcus	Streptococcus sp001556435	14	1	0
PID-1232-NL-81.fixed_spades-metabat_cov.61.fa	27	21.6588	/home/avi/Documents/Wellcome_Trust/MAGS/PID-1232-NL-81.fixed_spades_QC.xlxs	metabat_cov.61.fa	99.25	0	0	5151045	153509	Bacteria	Bacteroidota	Bacteroidia	Bacteroidales	Bacteroidaceae	Phocaeicola	Phocaeicola dorei	979	0.915809	0.0841908
PID-1232-NL-18.fixed_spades-metabat_cov.15.fa	1	0.734082	/home/avi/Documents/Wellcome_Trust/MAGS/PID-1232-NL-18.fixed_spades_QC.xlxs	metabat_cov.15.fa	99.2	0	0	1912541	174682	Bacteria	Proteobacteria	Gammaproteobacteria	Enterobacterales	Pasteurellaceae	Haemophilus_D	Haemophilus D parainfluenzae K	1	1	0
PID-1232-NL-10.fixed_spades-metabat_nocov.23.fa	0	0.142943	/home/avi/Documents/Wellcome_Trust/MAGS/PID-1232-NL-10.fixed_spades_QC.xlxs	metabat_nocov.23.fa	99.19	0.81	0	2109893	138907	Bacteria	Actinobacteriota	Coriobacteriia	Coriobacteriales	Coriobacteriaceae	Collinsella	Collinsella sp003458415	61	1	0
PID-1232-NL-13.fixed_spades-metabat_nocov.10.fa	0	0.65593	/home/avi/Documents/Wellcome_Trust/MAGS/PID-1232-NL-13.fixed_spades_QC.xlxs	metabat_nocov.10.fa	99.19	0	0	2040841	305338	Bacteria	Actinobacteriota	Coriobacteriia	Coriobacteriales	Atopobiaceae	Paratractidigestivibacter	Paratractidigestivibacter faecalis	68	0.985507	0.0144928
PID-1232-NL-131.fixed_spades-metabat_cov.14.fa	4	2.2307	/home/avi/Documents/Wellcome_Trust/MAGS/PID-1232-NL-131.fixed_spades_QC.xlxs	metabat_cov.14.fa	99.19	0.07	0	3672940	417392	Bacteria	Firmicutes_A	Clostridia	Clostridiales	Clostridiaceae	Clostridium	Clostridium paraputrificum	234	0.975	0.025
PID-1232-NL-29.fixed_spades-metabat_cov.29.fa	1	0.622027	/home/avi/Documents/Wellcome_Trust/MAGS/PID-1232-NL-29.fixed_spades_QC.xlxs	metabat_cov.29.fa	99.19	0	0	2524939	82908	Bacteria	Actinobacteriota	Coriobacteriia	Coriobacteriales	Eggerthellaceae	Adlercreutzia	Adlercreutzia celatus A	70	1	0
PID-1232-NL-40.fixed_spades-metabat_cov.5.fa	4	3.19363	/home/avi/Documents/Wellcome_Trust/MAGS/PID-1232-NL-40.fixed_spades_QC.xlxs	metabat_cov.5.fa	99.19	0.81	0	4502770	228932	Bacteria	Firmicutes_A	Clostridia	Clostridiales	Clostridiaceae	Clostridium	Clostridium neonatale	333	0.925	0.075
PID-1232-NL-57.fixed_spades-metabat_nocov.39.fa	0	0.105726	/home/avi/Documents/Wellcome_Trust/MAGS/PID-1232-NL-57.fixed_spades_QC.xlxs	metabat_nocov.39.fa	99.19	0.81	0	2198832	126235	Bacteria	Actinobacteriota	Coriobacteriia	Coriobacteriales	Coriobacteriaceae	Collinsella	Collinsella sp900551625	52	1	0
PID-1232-NL-30.fixed_spades-metabat_cov.34.fa	2	1.27228	/home/avi/Documents/Wellcome_Trust/MAGS/PID-1232-NL-30.fixed_spades_QC.xlxs	metabat_cov.34.fa	99.18	0	0	1829952	46634	Bacteria	Firmicutes	Bacilli	Lactobacillales	Lactobacillaceae	Limosilactobacillus	Limosilactobacillus fermentum	26	1	0
PID-1232-NL-110.fixed_spades-metabat_cov.9.fa	1	1.2013	/home/avi/Documents/Wellcome_Trust/MAGS/PID-1232-NL-110.fixed_spades_QC.xlxs	metabat_cov.9.fa	99.15	0.94	42.86	2113275	113267	Bacteria	Firmicutes	Bacilli	Lactobacillales	Streptococcaceae	Streptococcus	Streptococcus lactarius	14	0.823529	0.176471
PID-1232-NL-77.fixed_spades-metabat_cov.14.fa	1	1.21778	/home/avi/Documents/Wellcome_Trust/MAGS/PID-1232-NL-77.fixed_spades_QC.xlxs	metabat_cov.14.fa	99.1	0.12	0	2002659	73436	Bacteria	Firmicutes	Bacilli	Lactobacillales	Lactobacillaceae	Lactobacillus	Lactobacillus gasseri	18	0.9	0.1
PID-1232-NL-15.fixed_spades-metabat_cov.4.fa	7	3.85795	/home/avi/Documents/Wellcome_Trust/MAGS/PID-1232-NL-15.fixed_spades_QC.xlxs	metabat_cov.4.fa	99.09	0.45	0	2429118	145835	Bacteria	Actinobacteriota	Actinomycetia	Actinomycetales	Bifidobacteriaceae	Bifidobacterium	Bifidobacterium dentium	137	0.88961	0.11039
PID-1232-NL-77.fixed_spades-metabat_cov.6.fa	1	3.04203	/home/avi/Documents/Wellcome_Trust/MAGS/PID-1232-NL-77.fixed_spades_QC.xlxs	metabat_cov.6.fa	99.08	0	0	2178625	304686	Bacteria	Actinobacteriota	Actinomycetia	Actinomycetales	Bifidobacteriaceae	Bifidobacterium	Bifidobacterium longum	129	0.948529	0.0514706
PID-1232-NL-103.fixed_spades-metabat_cov.34.fa	2	1.35417	/home/avi/Documents/Wellcome_Trust/MAGS/PID-1232-NL-103.fixed_spades_QC.xlxs	metabat_cov.34.fa	99.06	2.96	14.29	2555136	42427	Bacteria	Firmicutes	Bacilli	Erysipelotrichales	Coprobacillaceae	Massiliomicrobiota	Massiliomicrobiota merdigallinarum	244	0.934866	0.0651341
PID-1232-NL-58.fixed_spades-metabat_cov.16.fa	1	1.24955	/home/avi/Documents/Wellcome_Trust/MAGS/PID-1232-NL-58.fixed_spades_QC.xlxs	metabat_cov.16.fa	99.06	0	0	2689957	73851	Bacteria	Firmicutes	Bacilli	Erysipelotrichales	Coprobacillaceae	Faecalibacillus	Faecalibacillus intestinalis	232	0.920635	0.0793651
PID-1232-NL-104.fixed_spades-metabat_cov.4.fa	3	2.10415	/home/avi/Documents/Wellcome_Trust/MAGS/PID-1232-NL-104.fixed_spades_QC.xlxs	metabat_cov.4.fa	99.05	1.74	50	2365848	53402	Bacteria	Actinobacteriota	Actinomycetia	Actinomycetales	Actinomycetaceae	Pauljensenia	Pauljensenia sp000411415	50	0.980392	0.0196078
PID-1232-NL-107.fixed_spades-metabat_cov.19.fa	2	1.59433	/home/avi/Documents/Wellcome_Trust/MAGS/PID-1232-NL-107.fixed_spades_QC.xlxs	metabat_cov.19.fa	99.05	0.59	0	2092719	587940	Bacteria	Actinobacteriota	Actinomycetia	Actinomycetales	Actinomycetaceae	Varibaculum	Varibaculum cambriense A	68	1	0
PID-1232-NL-97.fixed_spades-metabat_cov.8.fa	0	0.755193	/home/avi/Documents/Wellcome_Trust/MAGS/PID-1232-NL-97.fixed_spades_QC.xlxs	metabat_cov.8.fa	99	0	0	2782343	237099	Bacteria	Firmicutes	Bacilli	Lactobacillales	Lactobacillaceae	Lacticaseibacillus	Lacticaseibacillus paracasei	23	0.958333	0.0416667
PID-1232-NL-55.fixed_spades-metabat_cov.23.fa	28	30.8838	/home/avi/Documents/Wellcome_Trust/MAGS/PID-1232-NL-55.fixed_spades_QC.xlxs	metabat_cov.23.fa	98.98	0	0	6178026	94730	Bacteria	Bacteroidota	Bacteroidia	Bacteroidales	Bacteroidaceae	Bacteroides	Bacteroides ovatus	1075	0.909475	0.0905245
PID-1232-NL-121.fixed_spades-metabat_cov.3.fa	0	0.161309	/home/avi/Documents/Wellcome_Trust/MAGS/PID-1232-NL-121.fixed_spades_QC.xlxs	metabat_cov.3.fa	98.95	0	0	1641814	64320	Bacteria	Firmicutes_A	Clostridia	Tissierellales	Peptoniphilaceae	Peptoniphilus_C	Peptoniphilus C sp902363535	58	1	0
PID-1232-NL-45.fixed_spades-metabat_cov.35.fa	7	4.89116	/home/avi/Documents/Wellcome_Trust/MAGS/PID-1232-NL-45.fixed_spades_QC.xlxs	metabat_cov.35.fa	98.95	0.63	0	2957031	106287	Bacteria	Firmicutes_A	Clostridia	Lachnospirales	Lachnospiraceae	Fusicatenibacter	Fusicatenibacter saccharivorans	722	0.976996	0.0230041
PID-1232-NL-70.fixed_spades-metabat_nocov.9.fa	0	1.12207	/home/avi/Documents/Wellcome_Trust/MAGS/PID-1232-NL-70.fixed_spades_QC.xlxs	metabat_nocov.9.fa	98.94	0.12	100	3002778	21630	Bacteria	Firmicutes_A	Clostridia	Peptostreptococcales	Peptostreptococcaceae	Romboutsia	Romboutsia timonensis	71	0.946667	0.0533333
PID-1232-NL-57.fixed_spades-metabat_cov.25.fa	1	0.372735	/home/avi/Documents/Wellcome_Trust/MAGS/PID-1232-NL-57.fixed_spades_QC.xlxs	metabat_cov.25.fa	98.92	0	0	1859995	63814	Bacteria	Actinobacteriota	Coriobacteriia	Coriobacteriales	QAMH01	QAMH01	QAMH01 sp900544245	51	1	0
PID-1232-NL-30.fixed_spades-metabat_cov.19.fa	1	1.3385	/home/avi/Documents/Wellcome_Trust/MAGS/PID-1232-NL-30.fixed_spades_QC.xlxs	metabat_cov.19.fa	98.91	0.54	0	1747779	56720	Bacteria	Firmicutes	Bacilli	Lactobacillales	Lactobacillaceae	Limosilactobacillus	Limosilactobacillus vaginalis	21	1	0
PID-1232-NL-103.fixed_spades-metabat_cov.26.fa	5	15.7774	/home/avi/Documents/Wellcome_Trust/MAGS/PID-1232-NL-103.fixed_spades_QC.xlxs	metabat_cov.26.fa	98.88	0	0	3585674	129591	Bacteria	Bacteroidota	Bacteroidia	Bacteroidales	Bacteroidaceae	Bacteroides	Bacteroides stercoris	824	0.946039	0.053961
PID-1232-NL-123.fixed_spades-metabat_cov.1.fa	21	19.3135	/home/avi/Documents/Wellcome_Trust/MAGS/PID-1232-NL-123.fixed_spades_QC.xlxs	metabat_cov.1.fa	98.88	0	0	4802280	135539	Bacteria	Bacteroidota	Bacteroidia	Bacteroidales	Bacteroidaceae	Bacteroides	Bacteroides uniformis	1075	0.935596	0.0644038
PID-1232-NL-52.fixed_spades-metabat_cov.51.fa	22	19.6674	/home/avi/Documents/Wellcome_Trust/MAGS/PID-1232-NL-52.fixed_spades_QC.xlxs	metabat_cov.51.fa	98.85	0.13	0	4482615	110982	Bacteria	Bacteroidota	Bacteroidia	Bacteroidales	Tannerellaceae	Parabacteroides	Parabacteroides merdae	969	0.933526	0.066474
PID-1232-NL-28.fixed_spades-metabat_cov.4.fa	5	3.13025	/home/avi/Documents/Wellcome_Trust/MAGS/PID-1232-NL-28.fixed_spades_QC.xlxs	metabat_cov.4.fa	98.83	0.88	0	3037557	260416	Bacteria	Firmicutes_A	Clostridia	Lachnospirales	Lachnospiraceae	Sellimonas	Sellimonas intestinalis	726	0.979757	0.0202429
PID-1232-NL-65.fixed_spades-metabat_cov.22.fa	2	3.2152	/home/avi/Documents/Wellcome_Trust/MAGS/PID-1232-NL-65.fixed_spades_QC.xlxs	metabat_cov.22.fa	98.83	0	0	3984394	240873	Bacteria	Firmicutes_A	Clostridia	Lachnospirales	Lachnospiraceae	Clostridium_AP	Clostridium AP sp000509125	1037	0.989504	0.0104962
PID-1232-NL-81.fixed_spades-metabat_nocov.37.fa	3	4.74146	/home/avi/Documents/Wellcome_Trust/MAGS/PID-1232-NL-81.fixed_spades_QC.xlxs	metabat_nocov.37.fa	98.83	0.68	0	2393440	138527	Bacteria	Firmicutes_A	Clostridia	Oscillospirales	Ruminococcaceae	Faecalibacterium	Faecalibacterium sp900758465	374	0.997333	0.00266667
PID-1232-NL-23.fixed_spades-metabat_nocov.30.fa	7	10.4548	/home/avi/Documents/Wellcome_Trust/MAGS/PID-1232-NL-23.fixed_spades_QC.xlxs	metabat_nocov.30.fa	98.8	0.48	0	3178114	96812	Bacteria	Bacteroidota	Bacteroidia	Bacteroidales	Rikenellaceae	Alistipes	Alistipes onderdonkii	486	0.97006	0.0299401
PID-1232-NL-55.fixed_spades-metabat_cov.25.fa	38	31.9882	/home/avi/Documents/Wellcome_Trust/MAGS/PID-1232-NL-55.fixed_spades_QC.xlxs	metabat_cov.25.fa	98.77	0	0	6189183	292095	Bacteria	Bacteroidota	Bacteroidia	Bacteroidales	Bacteroidaceae	Bacteroides	Bacteroides thetaiotaomicron	1339	0.91337	0.0866303
PID-1232-NL-30.fixed_spades-metabat_cov.6.fa	2	1.91938	/home/avi/Documents/Wellcome_Trust/MAGS/PID-1232-NL-30.fixed_spades_QC.xlxs	metabat_cov.6.fa	98.73	0	0	2943295	80647	Bacteria	Firmicutes_A	Clostridia	Lachnospirales	Lachnospiraceae	Copromonas	Copromonas sp900066535	494	0.991968	0.00803213
PID-1232-NL-98.fixed_spades-metabat_nocov.10.fa	0	0.0904709	/home/avi/Documents/Wellcome_Trust/MAGS/PID-1232-NL-98.fixed_spades_QC.xlxs	metabat_nocov.10.fa	98.73	0.26	0	2656259	35569	Bacteria	Proteobacteria	Gammaproteobacteria	Burkholderiales	Burkholderiaceae	Parasutterella	Parasutterella excrementihominis	20	1	0
PID-1232-NL-4.fixed_spades-metabat_cov.8.fa	3	3.0086	/home/avi/Documents/Wellcome_Trust/MAGS/PID-1232-NL-4.fixed_spades_QC.xlxs	metabat_cov.8.fa	98.69	2.26	42.86	5083333	428787	Bacteria	Proteobacteria	Gammaproteobacteria	Enterobacterales	Enterobacteriaceae	Citrobacter_B	Citrobacter B koseri	45	0.9375	0.0625
PID-1232-NL-73.fixed_spades-metabat_cov.16.fa	30	21.8821	/home/avi/Documents/Wellcome_Trust/MAGS/PID-1232-NL-73.fixed_spades_QC.xlxs	metabat_cov.16.fa	98.68	1.81	50	5179009	86192	Bacteria	Bacteroidota	Bacteroidia	Bacteroidales	Bacteroidaceae	Bacteroides	Bacteroides salyersiae	904	0.929085	0.0709147
PID-1232-NL-103.fixed_spades-metabat_cov.50.fa	6	3.102	/home/avi/Documents/Wellcome_Trust/MAGS/PID-1232-NL-103.fixed_spades_QC.xlxs	metabat_cov.50.fa	98.66	0	0	1897491	365452	Bacteria	Firmicutes_A	Clostridia	Oscillospirales	Acutalibacteraceae	Eubacterium_R	Eubacterium R sp000434995	233	0.995726	0.0042735
PID-1232-NL-109.fixed_spades-metabat_cov.79.fa	0	1.18134	/home/avi/Documents/Wellcome_Trust/MAGS/PID-1232-NL-109.fixed_spades_QC.xlxs	metabat_cov.79.fa	98.66	2.01	50	2488179	32237	Bacteria	Firmicutes_A	Clostridia	Oscillospirales	Oscillospiraceae	Dysosmobacter	Dysosmobacter sp001916835	258	1	0
PID-1232-NL-113.fixed_spades-metabat_cov.45.fa	2	2.53759	/home/avi/Documents/Wellcome_Trust/MAGS/PID-1232-NL-113.fixed_spades_QC.xlxs	metabat_cov.45.fa	98.66	0	0	2599172	265061	Bacteria	Firmicutes_A	Clostridia	Lachnospirales	Lachnospiraceae	Lachnospira	Lachnospira rogosae A	449	0.997778	0.00222222
PID-1232-NL-122.fixed_spades-metabat_cov.53.fa	0	1.13275	/home/avi/Documents/Wellcome_Trust/MAGS/PID-1232-NL-122.fixed_spades_QC.xlxs	metabat_cov.53.fa	98.66	1.01	0	2217810	114597	Bacteria	Firmicutes_A	Clostridia	Oscillospirales	Acutalibacteraceae	Ruminococcus_E	Ruminococcus E sp003526955	258	1	0
PID-1232-NL-130.fixed_spades-metabat_cov.14.fa	0	2.32029	/home/avi/Documents/Wellcome_Trust/MAGS/PID-1232-NL-130.fixed_spades_QC.xlxs	metabat_cov.14.fa	98.66	0.69	0	3456391	154614	Bacteria	Firmicutes_A	Clostridia	Oscillospirales	Acutalibacteraceae	Clostridium_E	Clostridium E jeddahense	442	0.993258	0.00674157
PID-1232-NL-133.fixed_spades-metabat_cov.24.fa	1	1.7588	/home/avi/Documents/Wellcome_Trust/MAGS/PID-1232-NL-133.fixed_spades_QC.xlxs	metabat_cov.24.fa	98.66	0	0	2606256	119464	Bacteria	Firmicutes_A	Clostridia	Lachnospirales	Lachnospiraceae	Coprococcus	Coprococcus sp000154245	433	0.990847	0.00915332
PID-1232-NL-141.fixed_spades-metabat_cov.76.fa	2	2.9123	/home/avi/Documents/Wellcome_Trust/MAGS/PID-1232-NL-141.fixed_spades_QC.xlxs	metabat_cov.76.fa	98.66	0	0	2587967	199354	Bacteria	Firmicutes_A	Clostridia	Lachnospirales	Lachnospiraceae	Eubacterium_F	Eubacterium F sp003491505	444	0.986667	0.0133333
PID-1232-NL-16.fixed_spades-metabat_cov.40.fa	1	1.77838	/home/avi/Documents/Wellcome_Trust/MAGS/PID-1232-NL-16.fixed_spades_QC.xlxs	metabat_cov.40.fa	98.66	0.69	100	2537118	94003	Bacteria	Firmicutes_A	Clostridia	Lachnospirales	Lachnospiraceae	Coprococcus	Coprococcus sp900066115	405	0.99022	0.00977995
PID-1232-NL-23.fixed_spades-metabat_cov.44.fa	1	2.88087	/home/avi/Documents/Wellcome_Trust/MAGS/PID-1232-NL-23.fixed_spades_QC.xlxs	metabat_cov.44.fa	98.66	0	0	2958525	159887	Bacteria	Firmicutes_A	Clostridia	Lachnospirales	Lachnospiraceae	Lachnospira	Lachnospira eligens A	527	0.99434	0.00566038
PID-1232-NL-25.fixed_spades-metabat_cov.41.fa	4	3.60954	/home/avi/Documents/Wellcome_Trust/MAGS/PID-1232-NL-25.fixed_spades_QC.xlxs	metabat_cov.41.fa	98.66	0.34	100	2714537	123777	Bacteria	Firmicutes_A	Clostridia	Oscillospirales	Acutalibacteraceae	Caproicibacterium	Caproicibacterium amylolyticum	367	0.943445	0.0565553
PID-1232-NL-44.fixed_spades-metabat_cov.4.fa	6	3.28998	/home/avi/Documents/Wellcome_Trust/MAGS/PID-1232-NL-44.fixed_spades_QC.xlxs	metabat_cov.4.fa	98.66	0	0	1923542	478252	Bacteria	Firmicutes_A	Clostridia	Oscillospirales	Acutalibacteraceae	Eubacterium_R	Eubacterium R sp000436835	234	1	0
PID-1232-NL-27.fixed_spades-metabat_cov.18.fa	11	16.614	/home/avi/Documents/Wellcome_Trust/MAGS/PID-1232-NL-27.fixed_spades_QC.xlxs	metabat_cov.18.fa	98.65	0	0	4714508	245911	Bacteria	Bacteroidota	Bacteroidia	Bacteroidales	Tannerellaceae	Parabacteroides	Parabacteroides distasonis	925	0.948718	0.0512821
PID-1232-NL-82.fixed_spades-metabat_cov.50.fa	4	3.66177	/home/avi/Documents/Wellcome_Trust/MAGS/PID-1232-NL-82.fixed_spades_QC.xlxs	metabat_cov.50.fa	98.64	0.7	100	2666422	68611	Bacteria	Firmicutes_A	Clostridia	Oscillospirales	Ruminococcaceae	Gemmiger	Gemmiger sp900540775	341	0.985549	0.0144509
PID-1232-NL-82.fixed_spades-metabat_cov.93.fa	4	5.04715	/home/avi/Documents/Wellcome_Trust/MAGS/PID-1232-NL-82.fixed_spades_QC.xlxs	metabat_cov.93.fa	98.64	0	0	2330700	155390	Bacteria	Firmicutes_A	Clostridia	Oscillospirales	Ruminococcaceae	Faecalibacterium	Faecalibacterium prausnitzii	317	0.990625	0.009375
PID-1232-NL-48-1.fixed_spades-metabat_cov.20.fa	0	0.158591	/home/avi/Documents/Wellcome_Trust/MAGS/PID-1232-NL-48-1.fixed_spades_QC.xlxs	metabat_cov.20.fa	98.6	0	0	1852672	42269	Bacteria	Firmicutes_A	Clostridia	Peptostreptococcales	Peptostreptococcaceae	Peptostreptococcus	Peptostreptococcus anaerobius	31	1	0
PID-1232-NL-75.fixed_spades-metabat_cov.20.fa	1	1.48949	/home/avi/Documents/Wellcome_Trust/MAGS/PID-1232-NL-75.fixed_spades_QC.xlxs	metabat_cov.20.fa	98.59	0	0	3445622	15227	Bacteria	Firmicutes_A	Clostridia	Peptostreptococcales	Peptostreptococcaceae	Intestinibacter	Intestinibacter bartlettii	189	0.989529	0.0104712
PID-1232-NL-91.fixed_spades-metabat_cov.42.fa	9	9.37519	/home/avi/Documents/Wellcome_Trust/MAGS/PID-1232-NL-91.fixed_spades_QC.xlxs	metabat_cov.42.fa	98.56	0	0	3022153	147303	Bacteria	Bacteroidota	Bacteroidia	Bacteroidales	Rikenellaceae	Alistipes	Alistipes finegoldii	391	0.960688	0.039312
PID-1232-NL-93.fixed_spades-metabat_cov.43.fa	8	5.83151	/home/avi/Documents/Wellcome_Trust/MAGS/PID-1232-NL-93.fixed_spades_QC.xlxs	metabat_cov.43.fa	98.55	1.45	33.33	3131497	100196	Bacteria	Firmicutes_A	Clostridia	Lachnospirales	Lachnospiraceae	Acetatifactor	Acetatifactor intestinalis	638	0.987616	0.0123839
PID-1232-NL-52.fixed_spades-metabat_cov.46.fa	0	0.74824	/home/avi/Documents/Wellcome_Trust/MAGS/PID-1232-NL-52.fixed_spades_QC.xlxs	metabat_cov.46.fa	98.5	0	0	1646361	141759	Bacteria	Firmicutes	Bacilli	RFN20	CAG-288	CAG-288	CAG-288 sp000437395	70	1	0
PID-1232-NL-8.fixed_spades-metabat_cov.22.fa	0	0.00295499	/home/avi/Documents/Wellcome_Trust/MAGS/PID-1232-NL-8.fixed_spades_QC.xlxs	metabat_cov.22.fa	98.5	0.2	0	1477072	83944	Bacteria	Firmicutes_C	Negativicutes	Veillonellales	Veillonellaceae	Veillonella	Veillonella sp900550455	12	1	0
PID-1232-NL-4.fixed_spades-metabat_nocov.11.fa	1	1.20146	/home/avi/Documents/Wellcome_Trust/MAGS/PID-1232-NL-4.fixed_spades_QC.xlxs	metabat_nocov.11.fa	98.45	0.06	0	1870722	251905	Bacteria	Firmicutes	Bacilli	Lactobacillales	Lactobacillaceae	Lactobacillus	Lactobacillus paragasseri	21	0.913043	0.0869565
PID-1232-NL-12.fixed_spades-metabat_cov.53.fa	2	1.88221	/home/avi/Documents/Wellcome_Trust/MAGS/PID-1232-NL-12.fixed_spades_QC.xlxs	metabat_cov.53.fa	98.39	0.48	0	2569413	314833	Bacteria	Firmicutes_A	Clostridia	Clostridiales	Clostridiaceae	Clostridium_P	Clostridium P ventriculi	181	0.994505	0.00549451
PID-1232-NL-51.fixed_spades-metabat_cov.88.fa	4	2.40404	/home/avi/Documents/Wellcome_Trust/MAGS/PID-1232-NL-51.fixed_spades_QC.xlxs	metabat_cov.88.fa	98.39	0.27	0	3177798	82419	Bacteria	Firmicutes_A	Clostridia	Christensenellales	CAG-74	Limiplasma	Limiplasma merdipullorum	403	0.987745	0.0122549
PID-1232-NL-58.fixed_spades-metabat_nocov.14.fa	0	0.346102	/home/avi/Documents/Wellcome_Trust/MAGS/PID-1232-NL-58.fixed_spades_QC.xlxs	metabat_nocov.14.fa	98.39	0	0	1814966	199672	Bacteria	Actinobacteriota	Coriobacteriia	Coriobacteriales	Eggerthellaceae	CAG-1427	CAG-1427 sp000436075	43	1	0
PID-1232-NL-93.fixed_spades-metabat_cov.74.fa	17	11.6479	/home/avi/Documents/Wellcome_Trust/MAGS/PID-1232-NL-93.fixed_spades_QC.xlxs	metabat_cov.74.fa	98.39	0.93	0	3700754	121540	Bacteria	Bacteroidota	Bacteroidia	Bacteroidales	Bacteroidaceae	Paraprevotella	Paraprevotella clara	624	0.932735	0.0672646
PID-1232-NL-122.fixed_spades-metabat_cov.4.fa	3	2.68233	/home/avi/Documents/Wellcome_Trust/MAGS/PID-1232-NL-122.fixed_spades_QC.xlxs	metabat_cov.4.fa	98.32	0	0	2624234	93137	Bacteria	Firmicutes_A	Clostridia	Oscillospirales	Ruminococcaceae	Ruminiclostridium_E	Ruminiclostridium E siraeum	243	0.979839	0.0201613
PID-1232-NL-52.fixed_spades-metabat_cov.85.fa	3	2.74388	/home/avi/Documents/Wellcome_Trust/MAGS/PID-1232-NL-52.fixed_spades_QC.xlxs	metabat_cov.85.fa	98.32	0	0	2779900	215952	Bacteria	Firmicutes_A	Clostridia	Oscillospirales	Ruminococcaceae	Ruminiclostridium_E	Ruminiclostridium E sp003512525	255	0.980769	0.0192308
PID-1232-NL-70.fixed_spades-metabat_cov.51.fa	0	0.997789	/home/avi/Documents/Wellcome_Trust/MAGS/PID-1232-NL-70.fixed_spades_QC.xlxs	metabat_cov.51.fa	98.32	0.67	0	2039915	55303	Bacteria	Firmicutes_A	Clostridia	Oscillospirales	Oscillospiraceae	Onthomonas	Onthomonas sp900545815	278	1	0
PID-1232-NL-52.fixed_spades-metabat_cov.1.fa	12	12.0961	/home/avi/Documents/Wellcome_Trust/MAGS/PID-1232-NL-52.fixed_spades_QC.xlxs	metabat_cov.1.fa	98.31	0	0	3012304	103465	Bacteria	Bacteroidota	Bacteroidia	Bacteroidales	Bacteroidaceae	Phocaeicola	Phocaeicola sp900540105	736	0.938776	0.0612245
PID-1232-NL-25.fixed_spades-metabat_cov.23.fa	1	1.30584	/home/avi/Documents/Wellcome_Trust/MAGS/PID-1232-NL-25.fixed_spades_QC.xlxs	metabat_cov.23.fa	98.28	0.94	0	2583914	29592	Bacteria	Firmicutes	Bacilli	Erysipelotrichales	Coprobacillaceae	Erysipelatoclostridium	Erysipelatoclostridium spiroforme	268	1	0
PID-1232-NL-9.fixed_spades-metabat_cov.21.fa	2	3.28382	/home/avi/Documents/Wellcome_Trust/MAGS/PID-1232-NL-9.fixed_spades_QC.xlxs	metabat_cov.21.fa	98.25	0	0	2579243	93525	Bacteria	Firmicutes_A	Clostridia	Lachnospirales	Lachnospiraceae	Dorea_A	Dorea A longicatena B	703	0.975035	0.0249653
PID-1232-NL-82.fixed_spades-metabat_cov.101.fa	0	0.506434	/home/avi/Documents/Wellcome_Trust/MAGS/PID-1232-NL-82.fixed_spades_QC.xlxs	metabat_cov.101.fa	98.23	0	0	2182397	124054	Bacteria	Firmicutes_A	Clostridia	Peptostreptococcales	Anaerovoracaceae	Copromorpha	Copromorpha sp900549125	233	1	0
PID-1232-NL-58.fixed_spades-metabat_cov.128.fa	0	0.372706	/home/avi/Documents/Wellcome_Trust/MAGS/PID-1232-NL-58.fixed_spades_QC.xlxs	metabat_cov.128.fa	98.18	1.5	0	2506866	313728	Bacteria	Firmicutes_C	Negativicutes	Acidaminococcales	Acidaminococcaceae	Phascolarctobacterium	Phascolarctobacterium sp900545535	86	1	0
PID-1232-NL-18.fixed_spades-metabat_nocov.4.fa	2	1.39045	/home/avi/Documents/Wellcome_Trust/MAGS/PID-1232-NL-18.fixed_spades_QC.xlxs	metabat_nocov.4.fa	98.13	2.59	25	1779390	51236	Bacteria	Actinobacteriota	Actinomycetia	Actinomycetales	Bifidobacteriaceae	Parascardovia	Parascardovia denticolens	65	1	0
PID-1232-NL-63.fixed_spades-metabat_cov.20.fa	0	0.65679	/home/avi/Documents/Wellcome_Trust/MAGS/PID-1232-NL-63.fixed_spades_QC.xlxs	metabat_cov.20.fa	98.13	6.95	25	2023943	29848	Bacteria	Firmicutes	Bacilli	Lactobacillales	Streptococcaceae	Streptococcus	Streptococcus lutetiensis	38	0.926829	0.0731707
PID-1232-NL-103.fixed_spades-metabat_cov.7.fa	3	1.93699	/home/avi/Documents/Wellcome_Trust/MAGS/PID-1232-NL-103.fixed_spades_QC.xlxs	metabat_cov.7.fa	98.11	0	0	2915279	44818	Bacteria	Firmicutes	Bacilli	Erysipelotrichales	Coprobacillaceae	Erysipelatoclostridium	Erysipelatoclostridium sp000508865	259	0.977358	0.0226415
PID-1232-NL-132.fixed_spades-metabat_cov.3.fa	8	5.96303	/home/avi/Documents/Wellcome_Trust/MAGS/PID-1232-NL-132.fixed_spades_QC.xlxs	metabat_cov.3.fa	98.11	0.36	0	3631875	74045	Bacteria	Firmicutes_A	Clostridia	Lachnospirales	Lachnospiraceae	Roseburia	Roseburia intestinalis	739	0.963494	0.0365059
PID-1232-NL-59.fixed_spades-metabat_cov.31.fa	0	0.750901	/home/avi/Documents/Wellcome_Trust/MAGS/PID-1232-NL-59.fixed_spades_QC.xlxs	metabat_cov.31.fa	98.11	0	0	2167511	56928	Bacteria	Firmicutes	Bacilli	Erysipelotrichales	Erysipelotrichaceae	Merdibacter	Merdibacter sp900759455	215	0.977273	0.0227273
PID-1232-NL-57.fixed_spades-metabat_nocov.18.fa	0	0.100741	/home/avi/Documents/Wellcome_Trust/MAGS/PID-1232-NL-57.fixed_spades_QC.xlxs	metabat_nocov.18.fa	98.1	0.63	0	2227744	72380	Bacteria	Firmicutes_C	Negativicutes	Veillonellales	Dialisteraceae	Dialister	Dialister sp900543165	58	1	0
PID-1232-NL-125.fixed_spades-metabat_cov.73.fa	7	7.35096	/home/avi/Documents/Wellcome_Trust/MAGS/PID-1232-NL-125.fixed_spades_QC.xlxs	metabat_cov.73.fa	98.07	1.45	0	3274220	51138	Bacteria	Firmicutes_A	Clostridia	Lachnospirales	Lachnospiraceae	Acetatifactor	Acetatifactor sp900066565	644	0.975758	0.0242424
PID-1232-NL-118.fixed_spades-metabat_nocov.10.fa	2	2.47295	/home/avi/Documents/Wellcome_Trust/MAGS/PID-1232-NL-118.fixed_spades_QC.xlxs	metabat_nocov.10.fa	98.03	1.48	13.33	5882005	538003	Bacteria	Proteobacteria	Gammaproteobacteria	Enterobacterales	Enterobacteriaceae	Klebsiella	Klebsiella michiganensis	55	0.887097	0.112903
PID-1232-NL-4.fixed_spades-metabat_cov.23.fa	0	0.00375251	/home/avi/Documents/Wellcome_Trust/MAGS/PID-1232-NL-4.fixed_spades_QC.xlxs	metabat_cov.23.fa	98	0	0	2107064	91882	Bacteria	Firmicutes_C	Negativicutes	Veillonellales	Veillonellaceae	Veillonella	Veillonella sp900766125	15	1	0
PID-1232-NL-113.fixed_spades-metabat_cov.35.fa	5	2.8476	/home/avi/Documents/Wellcome_Trust/MAGS/PID-1232-NL-113.fixed_spades_QC.xlxs	metabat_cov.35.fa	97.99	0.34	0	2017585	415979	Bacteria	Firmicutes_A	Clostridia	Oscillospirales	Acutalibacteraceae	Fimenecus	Fimenecus sp000432435	292	1	0
PID-1232-NL-132.fixed_spades-metabat_cov.13.fa	0	1.09401	/home/avi/Documents/Wellcome_Trust/MAGS/PID-1232-NL-132.fixed_spades_QC.xlxs	metabat_cov.13.fa	97.99	1.34	0	2530056	102772	Bacteria	Firmicutes_A	Clostridia	Lachnospirales	Lachnospiraceae	Anaerostipes	Anaerostipes butyraticus	410	0.973872	0.0261283
PID-1232-NL-57.fixed_spades-metabat_cov.63.fa	0	1.64031	/home/avi/Documents/Wellcome_Trust/MAGS/PID-1232-NL-57.fixed_spades_QC.xlxs	metabat_cov.63.fa	97.99	0	0	2500620	206441	Bacteria	Firmicutes_A	Clostridia	Lachnospirales	Lachnospiraceae	Eubacterium_G	Eubacterium G sp000432355	309	0.990385	0.00961538
PID-1232-NL-60.fixed_spades-metabat_cov.12.fa	1	2.21098	/home/avi/Documents/Wellcome_Trust/MAGS/PID-1232-NL-60.fixed_spades_QC.xlxs	metabat_cov.12.fa	97.99	0.67	0	2794221	82379	Bacteria	Firmicutes_A	Clostridia	Lachnospirales	Lachnospiraceae	Coprococcus_A	Coprococcus A catus	527	0.99434	0.00566038
PID-1232-NL-84.fixed_spades-metabat_cov.77.fa	3	3.01823	/home/avi/Documents/Wellcome_Trust/MAGS/PID-1232-NL-84.fixed_spades_QC.xlxs	metabat_cov.77.fa	97.99	0	0	3121466	56032	Bacteria	Firmicutes_A	Clostridia	Lachnospirales	Lachnospiraceae	Eubacterium_F	Eubacterium F sp900539115	473	0.987474	0.0125261
PID-1232-NL-130.fixed_spades-metabat_cov.11.fa	7	4.13044	/home/avi/Documents/Wellcome_Trust/MAGS/PID-1232-NL-130.fixed_spades_QC.xlxs	metabat_cov.11.fa	97.96	0	0	3174749	197672	Bacteria	Verrucomicrobiota	Verrucomicrobiae	Verrucomicrobiales	Akkermansiaceae	Akkermansia	Akkermansia muciniphila B	178	0.967391	0.0326087
PID-1232-NL-74.fixed_spades-metabat_cov.38.fa	7	3.82952	/home/avi/Documents/Wellcome_Trust/MAGS/PID-1232-NL-74.fixed_spades_QC.xlxs	metabat_cov.38.fa	97.96	0	0	2732941	279924	Bacteria	Verrucomicrobiota	Verrucomicrobiae	Verrucomicrobiales	Akkermansiaceae	Akkermansia	Akkermansia muciniphila	167	0.97093	0.0290698
PID-1232-NL-82.fixed_spades-metabat_nocov.9.fa	5	3.51895	/home/avi/Documents/Wellcome_Trust/MAGS/PID-1232-NL-82.fixed_spades_QC.xlxs	metabat_nocov.9.fa	97.91	1.07	40	2698679	47186	Bacteria	Bacteroidota	Bacteroidia	Bacteroidales	Bacteroidaceae	Prevotella	Prevotella sp003447235	310	0.977918	0.022082
PID-1232-NL-55.fixed_spades-metabat_cov.16.fa	0	0.0709612	/home/avi/Documents/Wellcome_Trust/MAGS/PID-1232-NL-55.fixed_spades_QC.xlxs	metabat_cov.16.fa	97.9	0	0	1764783	252047	Bacteria	Firmicutes_A	Clostridia	Tissierellales	Peptoniphilaceae	Peptoniphilus_A	Peptoniphilus A harei A	19	1	0
PID-1232-NL-5.fixed_spades-metabat_cov.94.fa	24	28.5033	/home/avi/Documents/Wellcome_Trust/MAGS/PID-1232-NL-5.fixed_spades_QC.xlxs	metabat_cov.94.fa	97.84	1.48	77.78	5717261	69117	Bacteria	Bacteroidota	Bacteroidia	Bacteroidales	Bacteroidaceae	Bacteroides	Bacteroides xylanisolvens	1073	0.907016	0.0929839
PID-1232-NL-86.fixed_spades-metabat_cov.47.fa	1	1.91827	/home/avi/Documents/Wellcome_Trust/MAGS/PID-1232-NL-86.fixed_spades_QC.xlxs	metabat_cov.47.fa	97.84	0.95	50	3028298	27899	Bacteria	Firmicutes_A	Clostridia	Lachnospirales	Lachnospiraceae	Copromonas	Copromonas sp900066785	504	0.992126	0.00787402
PID-1232-NL-103.fixed_spades-metabat_cov.57.fa	3	4.026	/home/avi/Documents/Wellcome_Trust/MAGS/PID-1232-NL-103.fixed_spades_QC.xlxs	metabat_cov.57.fa	97.78	0.32	0	2868549	103775	Bacteria	Firmicutes_A	Clostridia	Lachnospirales	Lachnospiraceae	Blautia_A	Blautia A massiliensis	807	0.975816	0.0241838
PID-1232-NL-48-1.fixed_spades-metabat_cov.22.fa	21	12.2638	/home/avi/Documents/Wellcome_Trust/MAGS/PID-1232-NL-48-1.fixed_spades_QC.xlxs	metabat_cov.22.fa	97.74	0	0	3341135	69000	Bacteria	Bacteroidota	Bacteroidia	Bacteroidales	Coprobacteraceae	Coprobacter	Coprobacter fastidiosus	566	0.948074	0.0519263
PID-1232-NL-52.fixed_spades-metabat_nocov.36.fa	1	0.467946	/home/avi/Documents/Wellcome_Trust/MAGS/PID-1232-NL-52.fixed_spades_QC.xlxs	metabat_nocov.36.fa	97.73	0	0	1705199	92688	Bacteria	Firmicutes	Bacilli	Lactobacillales	Lactobacillaceae	Lactobacillus	Lactobacillus delbrueckii	26	0.962963	0.037037
PID-1232-NL-15.fixed_spades-metabat_cov.5.fa	0	0.6643	/home/avi/Documents/Wellcome_Trust/MAGS/PID-1232-NL-15.fixed_spades_QC.xlxs	metabat_cov.5.fa	97.71	0	0	1965345	115437	Bacteria	Firmicutes	Bacilli	Lactobacillales	Streptococcaceae	Streptococcus	Streptococcus urinalis	14	0.823529	0.176471
PID-1232-NL-113.fixed_spades-metabat_cov.13.fa	2	2.92827	/home/avi/Documents/Wellcome_Trust/MAGS/PID-1232-NL-113.fixed_spades_QC.xlxs	metabat_cov.13.fa	97.66	0	0	2234527	67526	Bacteria	Firmicutes_A	Clostridia	Lachnospirales	Lachnospiraceae	Mediterraneibacter	Mediterraneibacter lactaris	524	0.988679	0.0113208
PID-1232-NL-59.fixed_spades-metabat_cov.79.fa	1	2.89765	/home/avi/Documents/Wellcome_Trust/MAGS/PID-1232-NL-59.fixed_spades_QC.xlxs	metabat_cov.79.fa	97.66	0	0	2446306	65669	Bacteria	Firmicutes_A	Clostridia	Lachnospirales	Lachnospiraceae	Mediterraneibacter	Mediterraneibacter torques	545	0.985533	0.0144665
PID-1232-NL-74.fixed_spades-metabat_cov.66.fa	0	1.05111	/home/avi/Documents/Wellcome_Trust/MAGS/PID-1232-NL-74.fixed_spades_QC.xlxs	metabat_cov.66.fa	97.65	0	0	2213320	158476	Bacteria	Firmicutes_A	Clostridia	Oscillospirales	Oscillospiraceae	Onthomonas	Onthomonas sp900752305	335	1	0
PID-1232-NL-122.fixed_spades-metabat_cov.2.fa	2	3.5478	/home/avi/Documents/Wellcome_Trust/MAGS/PID-1232-NL-122.fixed_spades_QC.xlxs	metabat_cov.2.fa	97.64	15.39	15.09	4181446	20340	Bacteria	Firmicutes_A	Clostridia	Lachnospirales	Lachnospiraceae	Merdimonas	Merdimonas faecis	1038	0.988571	0.0114286
PID-1232-NL-100.fixed_spades-metabat_cov.6.fa	0	0.119182	/home/avi/Documents/Wellcome_Trust/MAGS/PID-1232-NL-100.fixed_spades_QC.xlxs	metabat_cov.6.fa	97.6	0	0	1661661	150302	Bacteria	Firmicutes_C	Negativicutes	Veillonellales	Megasphaeraceae	Anaeroglobus	Anaeroglobus massiliensis	41	1	0
PID-1232-NL-98.fixed_spades-metabat_cov.42.fa	0	0.12894	/home/avi/Documents/Wellcome_Trust/MAGS/PID-1232-NL-98.fixed_spades_QC.xlxs	metabat_cov.42.fa	97.58	1.69	66.67	2157014	20178	Bacteria	Actinobacteriota	Coriobacteriia	Coriobacteriales	Coriobacteriaceae	Collinsella	Collinsella sp018380015	53	1	0
PID-1232-NL-52.fixed_spades-metabat_cov.17.fa	0	0.133985	/home/avi/Documents/Wellcome_Trust/MAGS/PID-1232-NL-52.fixed_spades_QC.xlxs	metabat_cov.17.fa	97.4	1.88	0	1858100	232820	Bacteria	Proteobacteria	Gammaproteobacteria	Burkholderiales	Burkholderiaceae	Aphodousia	Aphodousia faecalis	47	1	0
PID-1232-NL-83.fixed_spades-metabat_nocov.23.fa	13	4.71727	/home/avi/Documents/Wellcome_Trust/MAGS/PID-1232-NL-83.fixed_spades_QC.xlxs	metabat_nocov.23.fa	97.34	0.47	0	3060677	62130	Bacteria	Firmicutes_A	Clostridia	Christensenellales	CAG-74	UBA11524	UBA11524 sp000437595	254	0.976923	0.0230769
PID-1232-NL-109.fixed_spades-metabat_cov.38.fa	6	3.44739	/home/avi/Documents/Wellcome_Trust/MAGS/PID-1232-NL-109.fixed_spades_QC.xlxs	metabat_cov.38.fa	97.32	0	0	1821014	229438	Bacteria	Firmicutes_A	Clostridia	Oscillospirales	Acutalibacteraceae	Eubacterium_R	Eubacterium R sp900542875	225	1	0
PID-1232-NL-112.fixed_spades-metabat_cov.95.fa	0	1.55165	/home/avi/Documents/Wellcome_Trust/MAGS/PID-1232-NL-112.fixed_spades_QC.xlxs	metabat_cov.95.fa	97.32	0	0	2595029	137231	Bacteria	Firmicutes_A	Clostridia	Oscillospirales	Oscillospiraceae	ER4	ER4 sp000765235	318	1	0
PID-1232-NL-29.fixed_spades-metabat_nocov.11.fa	4	2.98561	/home/avi/Documents/Wellcome_Trust/MAGS/PID-1232-NL-29.fixed_spades_QC.xlxs	metabat_nocov.11.fa	97.32	0	0	2334134	117724	Bacteria	Firmicutes_A	Clostridia	Oscillospirales	Acutalibacteraceae	UBA1417	UBA1417 sp003531055	374	0.979058	0.0209424
PID-1232-NL-59.fixed_spades-metabat_cov.57.fa	7	3.3379	/home/avi/Documents/Wellcome_Trust/MAGS/PID-1232-NL-59.fixed_spades_QC.xlxs	metabat_cov.57.fa	97.32	0	0	1947283	1055277	Bacteria	Firmicutes_A	Clostridia	Oscillospirales	Acutalibacteraceae	CAG-217	CAG-217 sp000436335	209	1	0
PID-1232-NL-68.fixed_spades-metabat_cov.36.fa	0	1.41174	/home/avi/Documents/Wellcome_Trust/MAGS/PID-1232-NL-68.fixed_spades_QC.xlxs	metabat_cov.36.fa	97.32	0	0	2053078	111978	Bacteria	Firmicutes_A	Clostridia	Lachnospirales	Anaerotignaceae	Anaerotignum	Anaerotignum faecicola	277	1	0
PID-1232-NL-84.fixed_spades-metabat_cov.48.fa	1	1.98865	/home/avi/Documents/Wellcome_Trust/MAGS/PID-1232-NL-84.fixed_spades_QC.xlxs	metabat_cov.48.fa	97.32	0	0	2540979	120418	Bacteria	Firmicutes_A	Clostridia	Lachnospirales	Lachnospiraceae	CAG-127	CAG-127 sp900319515	425	0.988372	0.0116279
PID-1232-NL-100.fixed_spades-metabat_nocov.19.fa	1	1.44472	/home/avi/Documents/Wellcome_Trust/MAGS/PID-1232-NL-100.fixed_spades_QC.xlxs	metabat_nocov.19.fa	97.28	0	0	1733531	66838	Bacteria	Firmicutes	Bacilli	Lactobacillales	Lactobacillaceae	Limosilactobacillus	Limosilactobacillus reuteri	26	0.928571	0.0714286
PID-1232-NL-16.fixed_spades-metabat_cov.13.fa	9	4.14644	/home/avi/Documents/Wellcome_Trust/MAGS/PID-1232-NL-16.fixed_spades_QC.xlxs	metabat_cov.13.fa	97.28	0	0	2774349	221085	Bacteria	Firmicutes_A	Clostridia	Oscillospirales	Ruminococcaceae	Gemmiger	Gemmiger formicilis	376	0.984293	0.0157068
PID-1232-NL-80.fixed_spades-metabat_cov.19.fa	4	3.913	/home/avi/Documents/Wellcome_Trust/MAGS/PID-1232-NL-80.fixed_spades_QC.xlxs	metabat_cov.19.fa	97.28	0	0	3180039	163579	Bacteria	Firmicutes_A	Clostridia	Oscillospirales	Ruminococcaceae	Ruthenibacterium	Ruthenibacterium lactatiformans	513	0.992263	0.00773694
PID-1232-NL-141.fixed_spades-metabat_cov.101.fa	7	2.64638	/home/avi/Documents/Wellcome_Trust/MAGS/PID-1232-NL-141.fixed_spades_QC.xlxs	metabat_cov.101.fa	97.27	0	0	2170925	268356	Bacteria	Firmicutes_A	Clostridia	Oscillospirales	Acutalibacteraceae	CAG-177	CAG-177 sp003514385	235	0.991561	0.00843882
PID-1232-NL-84.fixed_spades-metabat_cov.14.fa	7	3.33293	/home/avi/Documents/Wellcome_Trust/MAGS/PID-1232-NL-84.fixed_spades_QC.xlxs	metabat_cov.14.fa	97.27	0	0	2205279	137301	Bacteria	Firmicutes_A	Clostridia	Oscillospirales	Acutalibacteraceae	CAG-177	CAG-177 sp003538135	248	0.992	0.008
PID-1232-NL-51.fixed_spades-metabat_nocov.3.fa	1	1.48063	/home/avi/Documents/Wellcome_Trust/MAGS/PID-1232-NL-51.fixed_spades_QC.xlxs	metabat_nocov.3.fa	97.18	1.08	0	1848701	114865	Bacteria	Firmicutes_A	Clostridia	Christensenellales	CAG-138	SFEL01	SFEL01 sp004557245	171	1	0
PID-1232-NL-9.fixed_spades-metabat_nocov.1.fa	0	0.499646	/home/avi/Documents/Wellcome_Trust/MAGS/PID-1232-NL-9.fixed_spades_QC.xlxs	metabat_nocov.1.fa	97.16	0	0	2192423	128709	Bacteria	Firmicutes_A	Clostridia	Peptostreptococcales	Anaerovoracaceae	Fimisoma	Fimisoma sp000435715	219	1	0
PID-1232-NL-32.fixed_spades-metabat_cov.29.fa	1	0.545069	/home/avi/Documents/Wellcome_Trust/MAGS/PID-1232-NL-32.fixed_spades_QC.xlxs	metabat_cov.29.fa	97.13	2.59	0	1682296	32599	Bacteria	Firmicutes	Bacilli	Erysipelotrichales	Erysipelotrichaceae	Absicoccus	Absicoccus sp000434355	194	0.989796	0.0102041
PID-1232-NL-74.fixed_spades-metabat_nocov.11.fa	0	1.21806	/home/avi/Documents/Wellcome_Trust/MAGS/PID-1232-NL-74.fixed_spades_QC.xlxs	metabat_nocov.11.fa	97.09	0	0	2052873	260411	Bacteria	Firmicutes_A	Clostridia	Oscillospirales	Acutalibacteraceae	CAG-964	CAG-964 sp000435335	252	1	0
PID-1232-NL-89.fixed_spades-metabat_cov.67.fa	5	3.49264	/home/avi/Documents/Wellcome_Trust/MAGS/PID-1232-NL-89.fixed_spades_QC.xlxs	metabat_cov.67.fa	97.08	0.58	0	2682118	79521	Bacteria	Firmicutes_A	Clostridia	Lachnospirales	Lachnospiraceae	Dorea_A	Dorea A longicatena	770	0.984655	0.0153453
PID-1232-NL-132.fixed_spades-metabat_cov.27.fa	4	3.25818	/home/avi/Documents/Wellcome_Trust/MAGS/PID-1232-NL-132.fixed_spades_QC.xlxs	metabat_cov.27.fa	97.05	5.87	7.14	3429311	23418	Bacteria	Firmicutes_A	Clostridia	Lachnospirales	Lachnospiraceae	Sellimonas	Sellimonas avistercoris	886	0.985539	0.0144605
PID-1232-NL-59.fixed_spades-metabat_cov.49.fa	0	0.323797	/home/avi/Documents/Wellcome_Trust/MAGS/PID-1232-NL-59.fixed_spades_QC.xlxs	metabat_cov.49.fa	97.02	2.98	54.55	2002543	20533	Bacteria	Firmicutes_A	Clostridia	Peptostreptococcales	Anaerovoracaceae	Fimisoma	Fimisoma sp900540145	183	1	0
PID-1232-NL-58.fixed_spades-metabat_cov.153.fa	1	0.612153	/home/avi/Documents/Wellcome_Trust/MAGS/PID-1232-NL-58.fixed_spades_QC.xlxs	metabat_cov.153.fa	97	0.27	33.33	2071064	16682	Bacteria	Firmicutes	Bacilli	Lactobacillales	Streptococcaceae	Streptococcus	Streptococcus salivarius	17	1	0
PID-1232-NL-18.fixed_spades-metabat_cov.29.fa	0	0.417521	/home/avi/Documents/Wellcome_Trust/MAGS/PID-1232-NL-18.fixed_spades_QC.xlxs	metabat_cov.29.fa	96.99	2.25	14.81	2524424	18997	Bacteria	Firmicutes	Bacilli	Staphylococcales	Staphylococcaceae	Staphylococcus	Staphylococcus epidermidis	18	1	0
PID-1232-NL-60.fixed_spades-metabat_cov.43.fa	0	2.26109	/home/avi/Documents/Wellcome_Trust/MAGS/PID-1232-NL-60.fixed_spades_QC.xlxs	metabat_cov.43.fa	96.98	1.34	0	2763548	53233	Bacteria	Firmicutes_A	Clostridia	Lachnospirales	Lachnospiraceae	Eubacterium_G	Eubacterium G ventriosum	405	0.987805	0.0121951
PID-1232-NL-68.fixed_spades-metabat_cov.20.fa	3	3.21702	/home/avi/Documents/Wellcome_Trust/MAGS/PID-1232-NL-68.fixed_spades_QC.xlxs	metabat_cov.20.fa	96.94	0.23	100	2480373	64811	Bacteria	Firmicutes_A	Clostridia	Oscillospirales	Ruminococcaceae	Gemmiger	Gemmiger sp900539695	321	0.987692	0.0123077
PID-1232-NL-93.fixed_spades-metabat_cov.36.fa	2	3.64357	/home/avi/Documents/Wellcome_Trust/MAGS/PID-1232-NL-93.fixed_spades_QC.xlxs	metabat_cov.36.fa	96.91	1.61	0	3088014	53204	Bacteria	Firmicutes_A	Clostridia	Lachnospirales	Lachnospiraceae	Agathobacter	Agathobacter sp905209075	615	0.984	0.016
PID-1232-NL-10.fixed_spades-metabat_cov.24.fa	4	4.04873	/home/avi/Documents/Wellcome_Trust/MAGS/PID-1232-NL-10.fixed_spades_QC.xlxs	metabat_cov.24.fa	96.86	1.28	0	3015623	133074	Bacteria	Firmicutes_A	Clostridia	Lachnospirales	Lachnospiraceae	Agathobacter	Agathobacter faecis	760	0.976864	0.0231362
PID-1232-NL-17.fixed_spades-metabat_cov.24.fa	1	2.15387	/home/avi/Documents/Wellcome_Trust/MAGS/PID-1232-NL-17.fixed_spades_QC.xlxs	metabat_cov.24.fa	96.86	1.75	0	2731748	87035	Bacteria	Firmicutes_A	Clostridia	Lachnospirales	Lachnospiraceae	CAG-194	CAG-194 sp000432915	451	0.978308	0.021692
PID-1232-NL-141.fixed_spades-metabat_cov.94.fa	0	2.55333	/home/avi/Documents/Wellcome_Trust/MAGS/PID-1232-NL-141.fixed_spades_QC.xlxs	metabat_cov.94.fa	96.85	1.34	50	2542046	52944	Bacteria	Firmicutes_A	Clostridia	Lachnospirales	Lachnospiraceae	Lachnospira	Lachnospira sp900316325	343	0.997093	0.00290698
PID-1232-NL-81.fixed_spades-metabat_cov.39.fa	12	6.2606	/home/avi/Documents/Wellcome_Trust/MAGS/PID-1232-NL-81.fixed_spades_QC.xlxs	metabat_cov.39.fa	96.84	1.58	33.33	3310634	51943	Bacteria	Firmicutes_A	Clostridia	Lachnospirales	Lachnospiraceae	KLE1615	KLE1615 sp900066985	663	0.959479	0.040521
PID-1232-NL-84.fixed_spades-metabat_cov.46.fa	4	2.21435	/home/avi/Documents/Wellcome_Trust/MAGS/PID-1232-NL-84.fixed_spades_QC.xlxs	metabat_cov.46.fa	96.8	0	0	2425863	42277	Bacteria	Firmicutes_A	Clostridia	Oscillospirales	Oscillospiraceae	Faecousia	Faecousia sp000434635	324	0.993865	0.00613497
PID-1232-NL-122.fixed_spades-metabat_cov.35.fa	1	2.56218	/home/avi/Documents/Wellcome_Trust/MAGS/PID-1232-NL-122.fixed_spades_QC.xlxs	metabat_cov.35.fa	96.77	0	0	2451382	157256	Bacteria	Firmicutes_A	Clostridia	Lachnospirales	Lachnospiraceae	Lachnospira	Lachnospira sp003451515	460	0.995671	0.004329
PID-1232-NL-72.fixed_spades-metabat_cov.20.fa	1	1.57123	/home/avi/Documents/Wellcome_Trust/MAGS/PID-1232-NL-72.fixed_spades_QC.xlxs	metabat_cov.20.fa	96.77	0.16	0	2792930	179254	Bacteria	Firmicutes_A	Clostridia	Clostridiales	Clostridiaceae	Clostridium	Clostridium sp900540255	151	0.967949	0.0320513
PID-1232-NL-70.fixed_spades-metabat_cov.14.fa	2	3.07109	/home/avi/Documents/Wellcome_Trust/MAGS/PID-1232-NL-70.fixed_spades_QC.xlxs	metabat_cov.14.fa	96.7	0	0	1954251	102388	Bacteria	Actinobacteriota	Actinomycetia	Actinomycetales	Bifidobacteriaceae	Bifidobacterium	Bifidobacterium adolescentis	106	0.913793	0.0862069
PID-1232-NL-92.fixed_spades-metabat_cov.67.fa	1	2.619	/home/avi/Documents/Wellcome_Trust/MAGS/PID-1232-NL-92.fixed_spades_QC.xlxs	metabat_cov.67.fa	96.67	0	0	2690307	80113	Bacteria	Firmicutes_A	Clostridia	Lachnospirales	Lachnospiraceae	Lachnospira	Lachnospira sp000437735	422	0.997636	0.00236407
PID-1232-NL-122.fixed_spades-metabat_cov.82.fa	37	31.9019	/home/avi/Documents/Wellcome_Trust/MAGS/PID-1232-NL-122.fixed_spades_QC.xlxs	metabat_cov.82.fa	96.64	1.18	14.29	5320586	112184	Bacteria	Bacteroidota	Bacteroidia	Bacteroidales	Bacteroidaceae	Bacteroides	Bacteroides intestinalis	1020	0.89083	0.10917
PID-1232-NL-52.fixed_spades-metabat_cov.65.fa	0	3.13563	/home/avi/Documents/Wellcome_Trust/MAGS/PID-1232-NL-52.fixed_spades_QC.xlxs	metabat_cov.65.fa	96.64	0	0	2261065	228399	Bacteria	Firmicutes_A	Clostridia	Lachnospirales	Lachnospiraceae	Butyrivibrio_A	Butyrivibrio A crossotus	389	0.997436	0.0025641
PID-1232-NL-74.fixed_spades-metabat_nocov.32.fa	1	2.3664	/home/avi/Documents/Wellcome_Trust/MAGS/PID-1232-NL-74.fixed_spades_QC.xlxs	metabat_nocov.32.fa	96.64	0	0	2475898	195643	Bacteria	Firmicutes_A	Clostridia	Oscillospirales	Ruminococcaceae	Ruminococcus_C	Ruminococcus C sp000980705	318	0.981481	0.0185185
PID-1232-NL-79.fixed_spades-metabat_nocov.10.fa	5	2.6631	/home/avi/Documents/Wellcome_Trust/MAGS/PID-1232-NL-79.fixed_spades_QC.xlxs	metabat_nocov.10.fa	96.64	0.34	0	2647501	87453	Bacteria	Firmicutes_A	Clostridia	UBA1381	UBA1381	CAG-41	CAG-41 sp900066215	206	0.940639	0.0593607
PID-1232-NL-84.fixed_spades-metabat_nocov.13.fa	6	3.16884	/home/avi/Documents/Wellcome_Trust/MAGS/PID-1232-NL-84.fixed_spades_QC.xlxs	metabat_nocov.13.fa	96.64	0.67	0	1919835	410103	Bacteria	Firmicutes_A	Clostridia	Oscillospirales	Acutalibacteraceae	Eubacterium_R	Eubacterium R sp003526845	240	1	0
PID-1232-NL-122.fixed_spades-metabat_cov.37.fa	3	4.84394	/home/avi/Documents/Wellcome_Trust/MAGS/PID-1232-NL-122.fixed_spades_QC.xlxs	metabat_cov.37.fa	96.63	0	0	2223462	267167	Bacteria	Bacteroidota	Bacteroidia	Bacteroidales	Rikenellaceae	Tidjanibacter	Tidjanibacter inops A	282	0.996466	0.00353357
PID-1232-NL-133.fixed_spades-metabat_nocov.21.fa	9	4.71525	/home/avi/Documents/Wellcome_Trust/MAGS/PID-1232-NL-133.fixed_spades_QC.xlxs	metabat_nocov.21.fa	96.6	0	0	2360690	129393	Bacteria	Firmicutes_A	Clostridia	Oscillospirales	Ruminococcaceae	Faecalibacterium	Faecalibacterium prausnitzii E	324	0.993865	0.00613497
PID-1232-NL-59.fixed_spades-metabat_nocov.33.fa	8	3.94083	/home/avi/Documents/Wellcome_Trust/MAGS/PID-1232-NL-59.fixed_spades_QC.xlxs	metabat_nocov.33.fa	96.6	0	0	3062282	236490	Bacteria	Verrucomicrobiota	Verrucomicrobiae	Verrucomicrobiales	Akkermansiaceae	Akkermansia	Akkermansia sp001580195	182	0.968085	0.0319149
PID-1232-NL-109.fixed_spades-metabat_cov.90.fa	6	8.62876	/home/avi/Documents/Wellcome_Trust/MAGS/PID-1232-NL-109.fixed_spades_QC.xlxs	metabat_cov.90.fa	96.59	0.72	0	2581823	117963	Bacteria	Bacteroidota	Bacteroidia	Bacteroidales	Rikenellaceae	Alistipes	Alistipes communis	355	0.977961	0.0220386
PID-1232-NL-6.fixed_spades-metabat_cov.39.fa	2	3.59232	/home/avi/Documents/Wellcome_Trust/MAGS/PID-1232-NL-6.fixed_spades_QC.xlxs	metabat_cov.39.fa	96.5	2.08	37.5	2454417	124654	Bacteria	Firmicutes_A	Clostridia	Lachnospirales	Lachnospiraceae	CAG-45	CAG-45 sp000438375	532	0.972578	0.0274223
PID-1232-NL-59.fixed_spades-metabat_cov.58.fa	0	0.892155	/home/avi/Documents/Wellcome_Trust/MAGS/PID-1232-NL-59.fixed_spades_QC.xlxs	metabat_cov.58.fa	96.48	0.34	0	3369455	110569	Bacteria	Firmicutes_A	Clostridia	Oscillospirales	Oscillospiraceae	Intestinimonas	Intestinimonas butyriciproducens	394	1	0
PID-1232-NL-60.fixed_spades-metabat_cov.100.fa	0	1.79837	/home/avi/Documents/Wellcome_Trust/MAGS/PID-1232-NL-60.fixed_spades_QC.xlxs	metabat_cov.100.fa	96.42	1.34	0	2670595	84021	Bacteria	Firmicutes_A	Clostridia	Oscillospirales	Oscillospiraceae	Faecousia	Faecousia sp000435995	345	0.994236	0.00576369
PID-1232-NL-74.fixed_spades-metabat_cov.86.fa	4	4.11193	/home/avi/Documents/Wellcome_Trust/MAGS/PID-1232-NL-74.fixed_spades_QC.xlxs	metabat_cov.86.fa	96.36	0	0	2215651	73527	Bacteria	Firmicutes_A	Clostridia	Oscillospirales	Ruminococcaceae	Faecalibacterium	Faecalibacterium sp900539945	271	0.985455	0.0145455
PID-1232-NL-95-1.fixed_spades-metabat_cov.15.fa	0	1.07659	/home/avi/Documents/Wellcome_Trust/MAGS/PID-1232-NL-95-1.fixed_spades_QC.xlxs	metabat_cov.15.fa	96.36	0.22	0	2030096	25405	Bacteria	Firmicutes_A	Clostridia	Oscillospirales	Acutalibacteraceae	Ruminococcus_E	Ruminococcus E sp900314705	180	1	0
PID-1232-NL-141.fixed_spades-metabat_cov.46.fa	0	0.0202647	/home/avi/Documents/Wellcome_Trust/MAGS/PID-1232-NL-141.fixed_spades_QC.xlxs	metabat_cov.46.fa	96.33	0.59	0	2550034	42570	Bacteria	Desulfobacterota_I	Desulfovibrionia	Desulfovibrionales	Desulfovibrionaceae	Desulfovibrio	Desulfovibrio sp900556755	16	1	0
PID-1232-NL-68.fixed_spades-metabat_cov.24.fa	1	0.8055	/home/avi/Documents/Wellcome_Trust/MAGS/PID-1232-NL-68.fixed_spades_QC.xlxs	metabat_cov.24.fa	96.24	2.13	0	2142605	31651	Bacteria	Firmicutes_A	Clostridia	Oscillospirales	Oscillospiraceae	CAG-83	CAG-83 sp900552475	244	1	0
PID-1232-NL-82.fixed_spades-metabat_cov.125.fa	5	5.74173	/home/avi/Documents/Wellcome_Trust/MAGS/PID-1232-NL-82.fixed_spades_QC.xlxs	metabat_cov.125.fa	96.18	2.22	75	2868110	27407	Bacteria	Firmicutes_A	Clostridia	Lachnospirales	Lachnospiraceae	Oliverpabstia	Oliverpabstia intestinalis	718	0.971583	0.0284168
PID-1232-NL-23.fixed_spades-metabat_nocov.6.fa	1	4.78711	/home/avi/Documents/Wellcome_Trust/MAGS/PID-1232-NL-23.fixed_spades_QC.xlxs	metabat_nocov.6.fa	96.04	0.5	50	2799497	95552	Bacteria	Bacteroidota	Bacteroidia	Bacteroidales	Muribaculaceae	Sodaliphilus	Sodaliphilus sp004557565	332	0.991045	0.00895522
PID-1232-NL-102.fixed_spades-metabat_cov.41.fa	5	2.58877	/home/avi/Documents/Wellcome_Trust/MAGS/PID-1232-NL-102.fixed_spades_QC.xlxs	metabat_cov.41.fa	95.97	0	0	2603936	91701	Bacteria	Firmicutes_A	Clostridia	Oscillospirales	Ruminococcaceae	CAG-115	CAG-115 sp003531585	320	0.969697	0.030303
PID-1232-NL-141.fixed_spades-metabat_cov.43.fa	0	1.03116	/home/avi/Documents/Wellcome_Trust/MAGS/PID-1232-NL-141.fixed_spades_QC.xlxs	metabat_cov.43.fa	95.97	0	0	2123636	44760	Bacteria	Firmicutes_A	Clostridia	Christensenellales	CAG-138	Phil1	Phil1 sp001940855	226	0.995595	0.00440529
PID-1232-NL-16.fixed_spades-metabat_nocov.16.fa	1	2.26538	/home/avi/Documents/Wellcome_Trust/MAGS/PID-1232-NL-16.fixed_spades_QC.xlxs	metabat_nocov.16.fa	95.97	0	0	2268555	21815	Bacteria	Firmicutes_A	Clostridia	Oscillospirales	Ruminococcaceae	Ruminococcus_C	Ruminococcus C callidus	261	0.984906	0.0150943
PID-1232-NL-61.fixed_spades-metabat_cov.53.fa	3	3.13196	/home/avi/Documents/Wellcome_Trust/MAGS/PID-1232-NL-61.fixed_spades_QC.xlxs	metabat_cov.53.fa	95.97	0	0	2799120	100243	Bacteria	Firmicutes_A	Clostridia	Lachnospirales	Lachnospiraceae	Butyribacter	Butyribacter sp003529475	417	0.978873	0.0211268
PID-1232-NL-112.fixed_spades-metabat_cov.33.fa	2	1.15745	/home/avi/Documents/Wellcome_Trust/MAGS/PID-1232-NL-112.fixed_spades_QC.xlxs	metabat_cov.33.fa	95.96	1.38	25	2087432	29340	Bacteria	Firmicutes	Bacilli	Erysipelotrichales	Erysipelotrichaceae	Holdemanella	Holdemanella porci	312	0.993631	0.00636943
PID-1232-NL-133.fixed_spades-metabat_cov.59.fa	6	5.10894	/home/avi/Documents/Wellcome_Trust/MAGS/PID-1232-NL-133.fixed_spades_QC.xlxs	metabat_cov.59.fa	95.69	0.19	0	2735278	44729	Bacteria	Firmicutes_A	Clostridia	Lachnospirales	Lachnospiraceae	Eisenbergiella	Eisenbergiella sp900066775	558	0.982394	0.0176056
PID-1232-NL-79.fixed_spades-metabat_cov.45.fa	2	3.74043	/home/avi/Documents/Wellcome_Trust/MAGS/PID-1232-NL-79.fixed_spades_QC.xlxs	metabat_cov.45.fa	95.67	5.06	12.5	3636277	39754	Bacteria	Firmicutes_A	Clostridia	Lachnospirales	Lachnospiraceae	Agathobacter	Agathobacter sp000434275	777	0.991071	0.00892857
PID-1232-NL-59.fixed_spades-metabat_cov.92.fa	2	2.07052	/home/avi/Documents/Wellcome_Trust/MAGS/PID-1232-NL-59.fixed_spades_QC.xlxs	metabat_cov.92.fa	95.64	0.34	0	2731762	357889	Bacteria	Firmicutes_A	Clostridia	Oscillospirales	Oscillospiraceae	Scatomorpha	Scatomorpha sp900545405	357	0.991667	0.00833333
PID-1232-NL-91.fixed_spades-metabat_cov.4.fa	0	0.00620966	/home/avi/Documents/Wellcome_Trust/MAGS/PID-1232-NL-91.fixed_spades_QC.xlxs	metabat_cov.4.fa	95.62	1.89	71.43	1963514	11906	Bacteria	Firmicutes_C	Negativicutes	Veillonellales	Veillonellaceae	Veillonella	Veillonella sp900550175	10	1	0
PID-1232-NL-23.fixed_spades-metabat_cov.3.fa	8	3.85949	/home/avi/Documents/Wellcome_Trust/MAGS/PID-1232-NL-23.fixed_spades_QC.xlxs	metabat_cov.3.fa	95.57	0	0	2510715	47068	Bacteria	Firmicutes_A	Clostridia	Lachnospirales	Lachnospiraceae	UMGS1375	UMGS1375 sp900066615	468	0.997868	0.0021322
PID-1232-NL-44.fixed_spades-metabat_nocov.3.fa	0	3.07254	/home/avi/Documents/Wellcome_Trust/MAGS/PID-1232-NL-44.fixed_spades_QC.xlxs	metabat_nocov.3.fa	95.57	0.63	0	3158179	107522	Bacteria	Firmicutes_A	Clostridia	Lachnospirales	Lachnospiraceae	Enterocloster	Enterocloster sp000431375	588	0.98	0.02
PID-1232-NL-5.fixed_spades-metabat_cov.69.fa	2	3.69291	/home/avi/Documents/Wellcome_Trust/MAGS/PID-1232-NL-5.fixed_spades_QC.xlxs	metabat_cov.69.fa	95.45	3.59	0	2932899	51365	Bacteria	Firmicutes_A	Clostridia	Lachnospirales	Lachnospiraceae	Eubacterium_I	Eubacterium I ramulus	614	0.979266	0.0207337
PID-1232-NL-57.fixed_spades-metabat_cov.30.fa	1	1.70225	/home/avi/Documents/Wellcome_Trust/MAGS/PID-1232-NL-57.fixed_spades_QC.xlxs	metabat_cov.30.fa	95.45	0.23	0	2631936	65917	Bacteria	Firmicutes_A	Clostridia	Christensenellales	CAG-74	Ventricola	Ventricola sp900542395	276	0.99639	0.00361011
PID-1232-NL-60.fixed_spades-metabat_cov.101.fa	8	5.46627	/home/avi/Documents/Wellcome_Trust/MAGS/PID-1232-NL-60.fixed_spades_QC.xlxs	metabat_cov.101.fa	95.41	1.45	0	2776474	54425	Bacteria	Firmicutes_A	Clostridia	Lachnospirales	Lachnospiraceae	Acetatifactor	Acetatifactor sp003447295	562	0.982517	0.0174825
PID-1232-NL-122.fixed_spades-metabat_cov.36.fa	0	0.866765	/home/avi/Documents/Wellcome_Trust/MAGS/PID-1232-NL-122.fixed_spades_QC.xlxs	metabat_cov.36.fa	95.36	0.81	0	1747073	77561	Bacteria	Actinobacteriota	Coriobacteriia	Coriobacteriales	Atopobiaceae	Parolsenella	Parolsenella sp900544655	54	1	0
PID-1232-NL-52.fixed_spades-metabat_cov.44.fa	0	1.84074	/home/avi/Documents/Wellcome_Trust/MAGS/PID-1232-NL-52.fixed_spades_QC.xlxs	metabat_cov.44.fa	95.3	0	0	2795295	70711	Bacteria	Firmicutes_A	Clostridia	Lachnospirales	Lachnospiraceae	CAG-590	CAG-590 sp000431135	413	0.983333	0.0166667
PID-1232-NL-69.fixed_spades-metabat_cov.5.fa	0	1.81104	/home/avi/Documents/Wellcome_Trust/MAGS/PID-1232-NL-69.fixed_spades_QC.xlxs	metabat_cov.5.fa	95.18	0.39	0	1542576	43115	Bacteria	Actinobacteriota	Actinomycetia	Actinomycetales	Bifidobacteriaceae	Scardovia	Scardovia wiggsiae	44	1	0
PID-1232-NL-73.fixed_spades-metabat_cov.29.fa	9	16.6608	/home/avi/Documents/Wellcome_Trust/MAGS/PID-1232-NL-73.fixed_spades_QC.xlxs	metabat_cov.29.fa	95.17	0	0	3667664	150136	Bacteria	Bacteroidota	Bacteroidia	Bacteroidales	Bacteroidaceae	Bacteroides	Bacteroides clarus	747	0.949174	0.0508259
PID-1232-NL-13.fixed_spades-metabat_cov.17.fa	0	0.195636	/home/avi/Documents/Wellcome_Trust/MAGS/PID-1232-NL-13.fixed_spades_QC.xlxs	metabat_cov.17.fa	95.16	1.29	33.33	2063693	15664	Bacteria	Actinobacteriota	Coriobacteriia	Coriobacteriales	Eggerthellaceae	Senegalimassilia	Senegalimassilia anaerobia	51	1	0
PID-1232-NL-109.fixed_spades-metabat_cov.45.fa	0	2.25277	/home/avi/Documents/Wellcome_Trust/MAGS/PID-1232-NL-109.fixed_spades_QC.xlxs	metabat_cov.45.fa	95.08	0.67	0	2399523	112219	Bacteria	Firmicutes_A	Clostridia	Oscillospirales	Oscillospiraceae	Faecousia	Faecousia gallistercoris	334	0.994048	0.00595238
PID-1232-NL-5.fixed_spades-metabat_cov.8.fa	1	2.69458	/home/avi/Documents/Wellcome_Trust/MAGS/PID-1232-NL-5.fixed_spades_QC.xlxs	metabat_cov.8.fa	95.04	1.2	50	2105589	42959	Bacteria	Firmicutes_A	Clostridia	Lachnospirales	Lachnospiraceae	Mediterraneibacter	Mediterraneibacter sp900752395	445	0.984513	0.0154867
PID-1232-NL-60.fixed_spades-metabat_cov.118.fa	0	0.504524	/home/avi/Documents/Wellcome_Trust/MAGS/PID-1232-NL-60.fixed_spades_QC.xlxs	metabat_cov.118.fa	95.04	2.74	71.43	1979821	17763	Bacteria	Firmicutes_A	Clostridia	Peptostreptococcales	Anaerovoracaceae	CAG-238	CAG-238 sp000435615	114	1	0
PID-1232-NL-133.fixed_spades-metabat_cov.14.fa	0	2.65337	/home/avi/Documents/Wellcome_Trust/MAGS/PID-1232-NL-133.fixed_spades_QC.xlxs	metabat_cov.14.fa	95.03	0.35	0	2682368	43240	Bacteria	Firmicutes_A	Clostridia	Lachnospirales	Lachnospiraceae	Clostridium_AP	Clostridium AP scindens	616	0.982456	0.0175439
PID-1232-NL-60.fixed_spades-metabat_nocov.17.fa	0	0.678565	/home/avi/Documents/Wellcome_Trust/MAGS/PID-1232-NL-60.fixed_spades_QC.xlxs	metabat_nocov.17.fa	95.01	1.34	0	2342770	14957	Bacteria	Firmicutes_A	Clostridia	Oscillospirales	Oscillospiraceae	Evtepia	Evtepia excrementipullorum	282	1	0
PID-1232-NL-131.fixed_spades-metabat_nocov.19.fa	8	4.51938	/home/avi/Documents/Wellcome_Trust/MAGS/PID-1232-NL-131.fixed_spades_QC.xlxs	metabat_nocov.19.fa	94.94	0	0	2613902	358479	Bacteria	Firmicutes_A	Clostridia	Lachnospirales	Lachnospiraceae	Faecalimonas	Faecalimonas umbilicata	541	0.985428	0.0145719
PID-1232-NL-5.fixed_spades-metabat_cov.55.fa	0	1.64496	/home/avi/Documents/Wellcome_Trust/MAGS/PID-1232-NL-5.fixed_spades_QC.xlxs	metabat_cov.55.fa	94.93	1.13	9.09	2014411	24433	Bacteria	Firmicutes_C	Negativicutes	Selenomonadales	Selenomonadaceae	Mitsuokella	Mitsuokella jalaludinii	49	1	0
PID-1232-NL-16.fixed_spades-metabat_cov.62.fa	0	1.32723	/home/avi/Documents/Wellcome_Trust/MAGS/PID-1232-NL-16.fixed_spades_QC.xlxs	metabat_cov.62.fa	94.91	0.4	0	2393220	36134	Bacteria	Firmicutes_A	Clostridia	Monoglobales	Monoglobaceae	Monoglobus	Monoglobus pectinilyticus	249	1	0
PID-1232-NL-9.fixed_spades-metabat_cov.64.fa	2	2.41305	/home/avi/Documents/Wellcome_Trust/MAGS/PID-1232-NL-9.fixed_spades_QC.xlxs	metabat_cov.64.fa	94.89	2.34	0	2281509	65343	Bacteria	Firmicutes_A	Clostridia	Lachnospirales	Lachnospiraceae	Lachnoclostridium_B	Lachnoclostridium B sp900066555	528	0.98324	0.0167598
PID-1232-NL-5.fixed_spades-metabat_cov.68.fa	4	8.28398	/home/avi/Documents/Wellcome_Trust/MAGS/PID-1232-NL-5.fixed_spades_QC.xlxs	metabat_cov.68.fa	94.84	2.52	73.33	3052634	43983	Bacteria	Bacteroidota	Bacteroidia	Bacteroidales	Bacteroidaceae	Prevotella	Prevotella sp900313215	447	0.982418	0.0175824
PID-1232-NL-23.fixed_spades-metabat_cov.29.fa	1	1.27532	/home/avi/Documents/Wellcome_Trust/MAGS/PID-1232-NL-23.fixed_spades_QC.xlxs	metabat_cov.29.fa	94.81	1.18	66.67	2529082	22026	Bacteria	Firmicutes	Bacilli	Erysipelotrichales	Coprobacillaceae	Faecalibacillus	Faecalibacillus faecis	204	0.927273	0.0727273
PID-1232-NL-141.fixed_spades-metabat_cov.17.fa	0	0.584852	/home/avi/Documents/Wellcome_Trust/MAGS/PID-1232-NL-141.fixed_spades_QC.xlxs	metabat_cov.17.fa	94.78	0	0	1555698	67040	Bacteria	Firmicutes	Bacilli	ML615J-28	CAG-313	CAG-313	CAG-313 sp003539625	92	1	0
PID-1232-NL-112.fixed_spades-metabat_cov.91.fa	4	5.27157	/home/avi/Documents/Wellcome_Trust/MAGS/PID-1232-NL-112.fixed_spades_QC.xlxs	metabat_cov.91.fa	94.65	0.5	66.67	2401974	14574	Bacteria	Bacteroidota	Bacteroidia	Bacteroidales	Bacteroidaceae	Alloprevotella	Alloprevotella sp900539625	364	0.99726	0.00273973
PID-1232-NL-103.fixed_spades-metabat_cov.20.fa	0	1.57724	/home/avi/Documents/Wellcome_Trust/MAGS/PID-1232-NL-103.fixed_spades_QC.xlxs	metabat_cov.20.fa	94.63	0.67	0	2598947	85974	Bacteria	Firmicutes_A	Clostridia	Lachnospirales	Lachnospiraceae	Eubacterium_G	Eubacterium G sp000434315	340	0.982659	0.017341
PID-1232-NL-17.fixed_spades-metabat_cov.65.fa	1	1.88772	/home/avi/Documents/Wellcome_Trust/MAGS/PID-1232-NL-17.fixed_spades_QC.xlxs	metabat_cov.65.fa	94.63	2.01	33.33	2694759	33756	Bacteria	Firmicutes_A	Clostridia	Lachnospirales	Lachnospiraceae	Coprococcus_A	Coprococcus A sp900548825	499	0.996008	0.00399202
PID-1232-NL-45.fixed_spades-metabat_cov.62.fa	3	2.56646	/home/avi/Documents/Wellcome_Trust/MAGS/PID-1232-NL-45.fixed_spades_QC.xlxs	metabat_cov.62.fa	94.63	0	0	3210661	49421	Bacteria	Firmicutes_A	Clostridia	Lachnospirales	Lachnospiraceae	Butyribacter	Butyribacter intestini	401	0.978049	0.0219512
PID-1232-NL-84.fixed_spades-metabat_cov.26.fa	0	2.62333	/home/avi/Documents/Wellcome_Trust/MAGS/PID-1232-NL-84.fixed_spades_QC.xlxs	metabat_cov.26.fa	94.48	2.01	0	2384142	17479	Bacteria	Firmicutes_A	Clostridia	Lachnospirales	Lachnospiraceae	Bacteroides_F	Bacteroides F pectinophilus	325	1	0
PID-1232-NL-114.fixed_spades-metabat_cov.2.fa	23	10.557	/home/avi/Documents/Wellcome_Trust/MAGS/PID-1232-NL-114.fixed_spades_QC.xlxs	metabat_cov.2.fa	94.46	1.79	0	7759990	17203	Bacteria	Firmicutes_A	Clostridia	Lachnospirales	Lachnospiraceae	Robinsoniella	Robinsoniella sp900540475	1048	0.962351	0.0376492
PID-1232-NL-52.fixed_spades-metabat_cov.55.fa	8	3.74413	/home/avi/Documents/Wellcome_Trust/MAGS/PID-1232-NL-52.fixed_spades_QC.xlxs	metabat_cov.55.fa	94.35	4.25	78.57	2529648	71566	Bacteria	Firmicutes_A	Clostridia	Oscillospirales	Ruminococcaceae	Gemmiger	Gemmiger sp900540595	328	0.984985	0.015015
PID-1232-NL-92.fixed_spades-metabat_cov.7.fa	17	15.7315	/home/avi/Documents/Wellcome_Trust/MAGS/PID-1232-NL-92.fixed_spades_QC.xlxs	metabat_cov.7.fa	94.28	1.49	60	3861891	34359	Bacteria	Bacteroidota	Bacteroidia	Bacteroidales	Bacteroidaceae	Phocaeicola	Phocaeicola plebeius A	886	0.924843	0.0751566
PID-1232-NL-7.fixed_spades-metabat_cov.18.fa	1	3.70165	/home/avi/Documents/Wellcome_Trust/MAGS/PID-1232-NL-7.fixed_spades_QC.xlxs	metabat_cov.18.fa	94.15	0.86	100	5330999	53763	Bacteria	Firmicutes_A	Clostridia	Lachnospirales	Lachnospiraceae	Enterocloster	Enterocloster sp005845215	846	0.976905	0.0230947
PID-1232-NL-9.fixed_spades-metabat_cov.39.fa	0	0.503607	/home/avi/Documents/Wellcome_Trust/MAGS/PID-1232-NL-9.fixed_spades_QC.xlxs	metabat_cov.39.fa	94.07	0	0	2147996	31433	Bacteria	Firmicutes_A	Clostridia	Oscillospirales	Butyricicoccaceae	Agathobaculum	Agathobaculum sp003481705	151	0.986928	0.0130719
PID-1232-NL-95-1.fixed_spades-metabat_nocov.1.fa	6	6.62826	/home/avi/Documents/Wellcome_Trust/MAGS/PID-1232-NL-95-1.fixed_spades_QC.xlxs	metabat_nocov.1.fa	94.07	0.79	0	2485141	20766	Bacteria	Bacteroidota	Bacteroidia	Bacteroidales	UBA932	Cryptobacteroides	Cryptobacteroides sp000431015	307	0.956386	0.0436137
PID-1232-NL-74.fixed_spades-metabat_cov.48.fa	0	3.56223	/home/avi/Documents/Wellcome_Trust/MAGS/PID-1232-NL-74.fixed_spades_QC.xlxs	metabat_cov.48.fa	94.04	1.17	33.33	2390318	30214	Bacteria	Firmicutes_A	Clostridia	Lachnospirales	Lachnospiraceae	Mediterraneibacter	Mediterraneibacter faecis	679	0.981214	0.0187861
PID-1232-NL-110.fixed_spades-metabat_nocov.9.fa	1	3.3165	/home/avi/Documents/Wellcome_Trust/MAGS/PID-1232-NL-110.fixed_spades_QC.xlxs	metabat_nocov.9.fa	94.01	1.61	25	2418082	158283	Bacteria	Actinobacteriota	Actinomycetia	Actinomycetales	Bifidobacteriaceae	Bifidobacterium	Bifidobacterium infantis	128	0.934307	0.0656934
PID-1232-NL-45.fixed_spades-metabat_cov.52.fa	2	3.16317	/home/avi/Documents/Wellcome_Trust/MAGS/PID-1232-NL-45.fixed_spades_QC.xlxs	metabat_cov.52.fa	93.96	1.01	0	3354037	127744	Bacteria	Firmicutes_A	Clostridia	Oscillospirales	Oscillospiraceae	CAG-170	CAG-170 sp900545925	443	0.991051	0.00894855
PID-1232-NL-141.fixed_spades-metabat_cov.51.fa	2	1.97536	/home/avi/Documents/Wellcome_Trust/MAGS/PID-1232-NL-141.fixed_spades_QC.xlxs	metabat_cov.51.fa	93.95	1.61	0	2002209	69791	Bacteria	Firmicutes_A	Clostridia	Christensenellales	Borkfalkiaceae	UBA10281	UBA10281 sp900548285	175	0.977654	0.0223464
PID-1232-NL-100.fixed_spades-metabat_cov.31.fa	3	3.72729	/home/avi/Documents/Wellcome_Trust/MAGS/PID-1232-NL-100.fixed_spades_QC.xlxs	metabat_cov.31.fa	93.94	2.53	0	2906479	21772	Bacteria	Firmicutes_A	Clostridia	Lachnospirales	Lachnospiraceae	Mediterraneibacter	Mediterraneibacter caccavium	646	0.967066	0.0329341
PID-1232-NL-141.fixed_spades-metabat_nocov.39.fa	0	0.977706	/home/avi/Documents/Wellcome_Trust/MAGS/PID-1232-NL-141.fixed_spades_QC.xlxs	metabat_nocov.39.fa	93.94	1.68	0	2065935	152467	Bacteria	Firmicutes_A	Clostridia	Christensenellales	CAG-138	PeH17	PeH17 sp000435055	213	0.995327	0.0046729
PID-1232-NL-65.fixed_spades-metabat_cov.12.fa	0	0.526556	/home/avi/Documents/Wellcome_Trust/MAGS/PID-1232-NL-65.fixed_spades_QC.xlxs	metabat_cov.12.fa	93.92	0.7	50	1908685	35293	Bacteria	Firmicutes_A	Clostridia	Tissierellales	Peptoniphilaceae	Peptoniphilus_A	Peptoniphilus A senegalensis	79	1	0
PID-1232-NL-102.fixed_spades-metabat_cov.46.fa	0	0.538272	/home/avi/Documents/Wellcome_Trust/MAGS/PID-1232-NL-102.fixed_spades_QC.xlxs	metabat_cov.46.fa	93.82	1.28	0	981310	43675	Bacteria	Firmicutes	Bacilli	RF39	UBA660	CAG-611	CAG-611 sp900552235	46	1	0
PID-1232-NL-57.fixed_spades-metabat_cov.73.fa	0	0.606804	/home/avi/Documents/Wellcome_Trust/MAGS/PID-1232-NL-57.fixed_spades_QC.xlxs	metabat_cov.73.fa	93.82	4.65	0	1549737	19167	Bacteria	Firmicutes	Bacilli	RF39	UBA660	CAG-417	CAG-417 sp000432835	68	1	0
PID-1232-NL-58.fixed_spades-metabat_cov.66.fa	0	0.436901	/home/avi/Documents/Wellcome_Trust/MAGS/PID-1232-NL-58.fixed_spades_QC.xlxs	metabat_cov.66.fa	93.82	0.56	0	1197620	90339	Bacteria	Firmicutes	Bacilli	RF39	UBA660	Onthousia	Onthousia sp000438295	43	1	0
PID-1232-NL-57.fixed_spades-metabat_cov.135.fa	1	4.2375	/home/avi/Documents/Wellcome_Trust/MAGS/PID-1232-NL-57.fixed_spades_QC.xlxs	metabat_cov.135.fa	93.73	6.3	44.44	3105589	26314	Bacteria	Firmicutes_A	Clostridia	Lachnospirales	Lachnospiraceae	Blautia_A	Blautia A sp900066505	693	0.981586	0.0184136
PID-1232-NL-70.fixed_spades-metabat_cov.40.fa	0	0.774438	/home/avi/Documents/Wellcome_Trust/MAGS/PID-1232-NL-70.fixed_spades_QC.xlxs	metabat_cov.40.fa	93.71	0.67	0	1808627	12796	Bacteria	Firmicutes_A	Clostridia	Oscillospirales	Acutalibacteraceae	Pseudoruminococcus_A	Pseudoruminococcus A massiliensis	112	0.982456	0.0175439
PID-1232-NL-23.fixed_spades-metabat_cov.19.fa	0	0.583256	/home/avi/Documents/Wellcome_Trust/MAGS/PID-1232-NL-23.fixed_spades_QC.xlxs	metabat_cov.19.fa	93.67	2.56	0	2455964	27233	Bacteria	Desulfobacterota_I	Desulfovibrionia	Desulfovibrionales	Desulfovibrionaceae	Desulfovibrio	Desulfovibrio sp900319575	37	1	0
PID-1232-NL-89.fixed_spades-metabat_cov.7.fa	0	1.67648	/home/avi/Documents/Wellcome_Trust/MAGS/PID-1232-NL-89.fixed_spades_QC.xlxs	metabat_cov.7.fa	93.62	0.58	100	2599527	24482	Bacteria	Firmicutes_A	Clostridia	Lachnospirales	Lachnospiraceae	Clostridium_Q	Clostridium Q fessum	417	0.995227	0.00477327
PID-1232-NL-82.fixed_spades-metabat_cov.9.fa	0	0.328518	/home/avi/Documents/Wellcome_Trust/MAGS/PID-1232-NL-82.fixed_spades_QC.xlxs	metabat_cov.9.fa	93.57	0	0	1492115	24372	Bacteria	Firmicutes_C	Negativicutes	Veillonellales	Dialisteraceae	Allisonella	Allisonella histaminiformans	49	1	0
PID-1232-NL-9.fixed_spades-metabat_nocov.5.fa	0	0.36814	/home/avi/Documents/Wellcome_Trust/MAGS/PID-1232-NL-9.fixed_spades_QC.xlxs	metabat_nocov.5.fa	93.55	0	0	1701116	64693	Bacteria	Actinobacteriota	Coriobacteriia	Coriobacteriales	Coriobacteriaceae	Collinsella	Collinsella intestinalis	50	1	0
PID-1232-NL-117.fixed_spades-metabat_nocov.4.fa	3	0.595725	/home/avi/Documents/Wellcome_Trust/MAGS/PID-1232-NL-117.fixed_spades_QC.xlxs	metabat_nocov.4.fa	93.32	1.21	57.14	2299262	14050	Bacteria	Actinobacteriota	Actinomycetia	Actinomycetales	Actinomycetaceae	Pauljensenia	Pauljensenia sp001064145	44	1	0
PID-1232-NL-100.fixed_spades-metabat_nocov.25.fa	1	2.05951	/home/avi/Documents/Wellcome_Trust/MAGS/PID-1232-NL-100.fixed_spades_QC.xlxs	metabat_nocov.25.fa	93.29	1.87	0	2189667	14149	Bacteria	Firmicutes_A	Clostridia	Oscillospirales	Ruminococcaceae	Ruthenibacterium	Ruthenibacterium merdipullorum	334	0.997015	0.00298507
PID-1232-NL-112.fixed_spades-metabat_cov.47.fa	1	1.34376	/home/avi/Documents/Wellcome_Trust/MAGS/PID-1232-NL-112.fixed_spades_QC.xlxs	metabat_cov.47.fa	93.29	0	0	2031588	154296	Bacteria	Firmicutes_A	Clostridia	Oscillospirales	Oscillospiraceae	CAG-103	CAG-103 sp000432375	258	1	0
PID-1232-NL-121.fixed_spades-metabat_cov.20.fa	0	0.0925683	/home/avi/Documents/Wellcome_Trust/MAGS/PID-1232-NL-121.fixed_spades_QC.xlxs	metabat_cov.20.fa	93.29	1.52	33.33	1433254	40976	Bacteria	Firmicutes_A	Clostridia	Tissierellales	Peptoniphilaceae	Anaerococcus	Anaerococcus obesiensis	28	1	0
PID-1232-NL-140.fixed_spades-metabat_cov.29.fa	0	1.32654	/home/avi/Documents/Wellcome_Trust/MAGS/PID-1232-NL-140.fixed_spades_QC.xlxs	metabat_cov.29.fa	93.29	0.67	0	2293530	192323	Bacteria	Firmicutes_A	Clostridia	Oscillospirales	Oscillospiraceae	CAG-83	CAG-83 sp000431575	305	1	0
PID-1232-NL-17.fixed_spades-metabat_cov.52.fa	4	1.67752	/home/avi/Documents/Wellcome_Trust/MAGS/PID-1232-NL-17.fixed_spades_QC.xlxs	metabat_cov.52.fa	93.29	0	0	2243680	258680	Bacteria	Firmicutes_A	Clostridia	Oscillospirales	Ruminococcaceae	Ruminococcus_D	Ruminococcus D sp000434695	245	0.991903	0.00809717
PID-1232-NL-133.fixed_spades-metabat_cov.5.fa	7	6.26959	/home/avi/Documents/Wellcome_Trust/MAGS/PID-1232-NL-133.fixed_spades_QC.xlxs	metabat_cov.5.fa	93.2	4.49	0	3829981	58723	Bacteria	Firmicutes_A	Clostridia	Lachnospirales	Lachnospiraceae	Blautia_A	Blautia A faecis	876	0.975501	0.0244989
PID-1232-NL-51.fixed_spades-metabat_nocov.35.fa	1	1.87432	/home/avi/Documents/Wellcome_Trust/MAGS/PID-1232-NL-51.fixed_spades_QC.xlxs	metabat_nocov.35.fa	93.1	11.21	10.53	2409730	236098	Bacteria	Firmicutes_A	Clostridia	Oscillospirales	Oscillospiraceae	CAG-83	CAG-83 sp000435975	329	0.99697	0.0030303
PID-1232-NL-112.fixed_spades-metabat_cov.23.fa	0	0.218312	/home/avi/Documents/Wellcome_Trust/MAGS/PID-1232-NL-112.fixed_spades_QC.xlxs	metabat_cov.23.fa	92.7	6.74	0	1430102	120972	Bacteria	Firmicutes	Bacilli	RF39	UBA660	CAG-302	CAG-302 sp001916775	43	1	0
PID-1232-NL-52.fixed_spades-metabat_cov.71.fa	3	2.15439	/home/avi/Documents/Wellcome_Trust/MAGS/PID-1232-NL-52.fixed_spades_QC.xlxs	metabat_cov.71.fa	92.64	0.7	0	1527085	1527085	Bacteria	Firmicutes_A	Clostridia	Christensenellales	CAG-917	CAG-349	CAG-349 sp003539515	144	1	0
PID-1232-NL-52.fixed_spades-metabat_cov.15.fa	4	3.32945	/home/avi/Documents/Wellcome_Trust/MAGS/PID-1232-NL-52.fixed_spades_QC.xlxs	metabat_cov.15.fa	92.63	1.55	0	2314858	123661	Bacteria	Firmicutes_A	Clostridia	Lachnospirales	Lachnospiraceae	CAG-510	CAG-510 sp000434615	395	0.963415	0.0365854
PID-1232-NL-109.fixed_spades-metabat_cov.10.fa	1	2.08592	/home/avi/Documents/Wellcome_Trust/MAGS/PID-1232-NL-109.fixed_spades_QC.xlxs	metabat_cov.10.fa	92.62	1.34	0	2504197	88939	Bacteria	Firmicutes_A	Clostridia	Oscillospirales	Oscillospiraceae	CAG-170	CAG-170 sp002404795	368	0.99729	0.00271003
PID-1232-NL-89.fixed_spades-metabat_cov.91.fa	0	2.34555	/home/avi/Documents/Wellcome_Trust/MAGS/PID-1232-NL-89.fixed_spades_QC.xlxs	metabat_cov.91.fa	92.62	2.01	33.33	2436117	26907	Bacteria	Firmicutes_A	Clostridia	Oscillospirales	Ruminococcaceae	Negativibacillus	Negativibacillus faecipullorum	396	0.994975	0.00502513
PID-1232-NL-43.fixed_spades-metabat_cov.40.fa	1	0.855279	/home/avi/Documents/Wellcome_Trust/MAGS/PID-1232-NL-43.fixed_spades_QC.xlxs	metabat_cov.40.fa	92.59	1.35	66.67	1653978	19664	Bacteria	Firmicutes	Bacilli	Lactobacillales	Streptococcaceae	Streptococcus	Streptococcus xiaochunlingii	10	1	0
PID-1232-NL-86.fixed_spades-metabat_cov.13.fa	16	14.3052	/home/avi/Documents/Wellcome_Trust/MAGS/PID-1232-NL-86.fixed_spades_QC.xlxs	metabat_cov.13.fa	92.51	2.65	75	3860351	19209	Bacteria	Bacteroidota	Bacteroidia	Bacteroidales	Bacteroidaceae	Phocaeicola	Phocaeicola massiliensis	679	0.95098	0.0490196
PID-1232-NL-82.fixed_spades-metabat_cov.114.fa	0	0.334364	/home/avi/Documents/Wellcome_Trust/MAGS/PID-1232-NL-82.fixed_spades_QC.xlxs	metabat_cov.114.fa	92.43	13.76	24.32	2521996	15457	Bacteria	Firmicutes_A	Clostridia	Oscillospirales	Oscillospiraceae	Dysosmobacter	Dysosmobacter welbionis	249	1	0
PID-1232-NL-101.fixed_spades-metabat_cov.5.fa	2	3.01884	/home/avi/Documents/Wellcome_Trust/MAGS/PID-1232-NL-101.fixed_spades_QC.xlxs	metabat_cov.5.fa	92.2	2.88	25	2665188	32872	Bacteria	Firmicutes_A	Clostridia	Lachnospirales	Lachnospiraceae	Lachnoclostridium_B	Lachnoclostridium B faecipullorum	647	0.981791	0.0182094
PID-1232-NL-61.fixed_spades-metabat_cov.69.fa	5	4.40446	/home/avi/Documents/Wellcome_Trust/MAGS/PID-1232-NL-61.fixed_spades_QC.xlxs	metabat_cov.69.fa	92.2	0	0	2081087	89931	Bacteria	Firmicutes_A	Clostridia	Oscillospirales	Ruminococcaceae	Faecalibacterium	Faecalibacterium prausnitzii H	251	0.984314	0.0156863
PID-1232-NL-25.fixed_spades-metabat_cov.33.fa	0	0.00375251	/home/avi/Documents/Wellcome_Trust/MAGS/PID-1232-NL-25.fixed_spades_QC.xlxs	metabat_cov.33.fa	92.17	0.2	100	1946141	28984	Bacteria	Firmicutes_C	Negativicutes	Veillonellales	Veillonellaceae	Veillonella	Veillonella rogosae	14	1	0
PID-1232-NL-73.fixed_spades-metabat_cov.14.fa	0	0.161109	/home/avi/Documents/Wellcome_Trust/MAGS/PID-1232-NL-73.fixed_spades_QC.xlxs	metabat_cov.14.fa	92.12	0	0	1855368	20453	Bacteria	Firmicutes_C	Negativicutes	Veillonellales	Veillonellaceae	Veillonella	Veillonella sp018367495	27	1	0
PID-1232-NL-122.fixed_spades-metabat_cov.84.fa	10	5.86263	/home/avi/Documents/Wellcome_Trust/MAGS/PID-1232-NL-122.fixed_spades_QC.xlxs	metabat_cov.84.fa	91.92	1.63	0	3106108	51171	Bacteria	Firmicutes_A	Clostridia	Lachnospirales	Lachnospiraceae	COE1	COE1 sp001916965	621	0.968799	0.0312012
PID-1232-NL-132.fixed_spades-metabat_cov.7.fa	3	3.77617	/home/avi/Documents/Wellcome_Trust/MAGS/PID-1232-NL-132.fixed_spades_QC.xlxs	metabat_cov.7.fa	91.85	1.8	75	2811674	5686	Bacteria	Firmicutes_A	Clostridia	Lachnospirales	Lachnospiraceae	Blautia	Blautia ornithocaccae	594	0.985075	0.0149254
PID-1232-NL-109.fixed_spades-metabat_cov.9.fa	1	1.20811	/home/avi/Documents/Wellcome_Trust/MAGS/PID-1232-NL-109.fixed_spades_QC.xlxs	metabat_cov.9.fa	91.61	0.84	50	2198609	576018	Bacteria	Firmicutes_A	Clostridia	Oscillospirales	Oscillospiraceae	CAG-103	CAG-103 sp900543625	324	1	0
PID-1232-NL-59.fixed_spades-metabat_cov.99.fa	0	0.81133	/home/avi/Documents/Wellcome_Trust/MAGS/PID-1232-NL-59.fixed_spades_QC.xlxs	metabat_cov.99.fa	91.6	0.34	0	2226519	27925	Bacteria	Firmicutes_A	Clostridia	Oscillospirales	Oscillospiraceae	Faecousia	Faecousia sp003525905	194	1	0
PID-1232-NL-112.fixed_spades-metabat_cov.63.fa	0	0.51517	/home/avi/Documents/Wellcome_Trust/MAGS/PID-1232-NL-112.fixed_spades_QC.xlxs	metabat_cov.63.fa	91.57	0.56	0	1426334	221917	Bacteria	Firmicutes	Bacilli	RF39	UBA660	CAG-433	CAG-433 sp000433675	52	1	0
PID-1232-NL-5.fixed_spades-metabat_cov.103.fa	0	0.267132	/home/avi/Documents/Wellcome_Trust/MAGS/PID-1232-NL-5.fixed_spades_QC.xlxs	metabat_cov.103.fa	91.57	3.37	0	1589137	19704	Bacteria	Firmicutes	Bacilli	RF39	UBA660	Onthousia	Onthousia sp900760545	58	1	0
PID-1232-NL-60.fixed_spades-metabat_cov.7.fa	0	0.481212	/home/avi/Documents/Wellcome_Trust/MAGS/PID-1232-NL-60.fixed_spades_QC.xlxs	metabat_cov.7.fa	91.57	3.93	0	1172184	248783	Bacteria	Firmicutes	Bacilli	RF39	UBA660	CAG-1000	CAG-1000 sp000436975	43	1	0
PID-1232-NL-63.fixed_spades-metabat_cov.16.fa	2	1.78058	/home/avi/Documents/Wellcome_Trust/MAGS/PID-1232-NL-63.fixed_spades_QC.xlxs	metabat_cov.16.fa	91.36	2.06	60	3024333	9754	Bacteria	Firmicutes_A	Clostridia	Lachnospirales	Lachnospiraceae	Enterocloster	Enterocloster sp900541315	428	0.983908	0.016092
PID-1232-NL-61.fixed_spades-metabat_cov.11.fa	9	7.69028	/home/avi/Documents/Wellcome_Trust/MAGS/PID-1232-NL-61.fixed_spades_QC.xlxs	metabat_cov.11.fa	91.32	1.95	40	2436004	17573	Bacteria	Bacteroidota	Bacteroidia	Bacteroidales	Rikenellaceae	Alistipes	Alistipes avistercoris	372	0.966234	0.0337662
PID-1232-NL-10.fixed_spades-metabat_cov.82.fa	1	1.80791	/home/avi/Documents/Wellcome_Trust/MAGS/PID-1232-NL-10.fixed_spades_QC.xlxs	metabat_cov.82.fa	91.28	0.67	0	2228758	104645	Bacteria	Firmicutes_A	Clostridia	Oscillospirales	Oscillospiraceae	CAG-83	CAG-83 sp001916855	350	1	0
PID-1232-NL-51.fixed_spades-metabat_cov.73.fa	0	0.694763	/home/avi/Documents/Wellcome_Trust/MAGS/PID-1232-NL-51.fixed_spades_QC.xlxs	metabat_cov.73.fa	91.22	1.42	0	2085299	44323	Bacteria	Firmicutes_A	Clostridia	Peptostreptococcales	Anaerovoracaceae	Copromorpha	Copromorpha sp900545775	227	1	0
PID-1232-NL-84.fixed_spades-metabat_cov.81.fa	0	0.546677	/home/avi/Documents/Wellcome_Trust/MAGS/PID-1232-NL-84.fixed_spades_QC.xlxs	metabat_cov.81.fa	91.01	1.69	0	1367642	118605	Bacteria	Firmicutes	Bacilli	RF39	UBA660	CAG-1000	CAG-1000 sp000434555	39	1	0
PID-1232-NL-86.fixed_spades-metabat_cov.36.fa	2	0.81738	/home/avi/Documents/Wellcome_Trust/MAGS/PID-1232-NL-86.fixed_spades_QC.xlxs	metabat_cov.36.fa	90.92	3.53	0	1760700	12720	Bacteria	Firmicutes	Bacilli	Lactobacillales	Lactobacillaceae	Latilactobacillus	Latilactobacillus sakei	13	0.928571	0.0714286
PID-1232-NL-102.fixed_spades-metabat_cov.51.fa	0	0.820511	/home/avi/Documents/Wellcome_Trust/MAGS/PID-1232-NL-102.fixed_spades_QC.xlxs	metabat_cov.51.fa	90.91	13.27	12.2	1213108	42300	Bacteria	Firmicutes_A	Clostridia	TANB77	CAG-508	CAG-245	CAG-245 sp000434195	57	1	0
PID-1232-NL-102.fixed_spades-metabat_cov.3.fa	0	0.446322	/home/avi/Documents/Wellcome_Trust/MAGS/PID-1232-NL-102.fixed_spades_QC.xlxs	metabat_cov.3.fa	90.9	4.49	20	1184346	35555	Bacteria	Firmicutes	Bacilli	RF39	UBA660	Faecisoma	Faecisoma sp000432255	48	1	0
PID-1232-NL-60.fixed_spades-metabat_nocov.35.fa	1	2.35281	/home/avi/Documents/Wellcome_Trust/MAGS/PID-1232-NL-60.fixed_spades_QC.xlxs	metabat_nocov.35.fa	90.6	0	0	1809354	117139	Bacteria	Firmicutes_A	Clostridia	Oscillospirales	Ruminococcaceae	Ruminococcus_C	Ruminococcus C sp000433635	208	0.971963	0.0280374
PID-1232-NL-133.fixed_spades-metabat_cov.73.fa	1	1.0512	/home/avi/Documents/Wellcome_Trust/MAGS/PID-1232-NL-133.fixed_spades_QC.xlxs	metabat_cov.73.fa	90.53	14.31	44.71	2045256	15193	Bacteria	Firmicutes	Bacilli	Lactobacillales	Streptococcaceae	Streptococcus	Streptococcus sp000314795	10	1	0
PID-1232-NL-112.fixed_spades-metabat_cov.113.fa	1	3.29814	/home/avi/Documents/Wellcome_Trust/MAGS/PID-1232-NL-112.fixed_spades_QC.xlxs	metabat_cov.113.fa	90.52	1.03	0	2267584	124662	Bacteria	Firmicutes_A	Clostridia	Lachnospirales	Lachnospiraceae	UBA11774	UBA11774 sp003507655	479	0.993776	0.00622407
PID-1232-NL-132.fixed_spades-metabat_cov.16.fa	8	4.10998	/home/avi/Documents/Wellcome_Trust/MAGS/PID-1232-NL-132.fixed_spades_QC.xlxs	metabat_cov.16.fa	90.45	2.05	0	3392307	77903	Bacteria	Firmicutes_A	Clostridia	Lachnospirales	Lachnospiraceae	Mediterraneibacter	Mediterraneibacter excrementigallinarum A	853	0.968218	0.0317821
PID-1232-NL-17.fixed_spades-metabat_cov.2.fa	0	0.372438	/home/avi/Documents/Wellcome_Trust/MAGS/PID-1232-NL-17.fixed_spades_QC.xlxs	metabat_cov.2.fa	90.45	1.69	0	1102455	65214	Bacteria	Firmicutes	Bacilli	RF39	UBA660	CAG-628	CAG-628 sp003524085	32	1	0
PID-1232-NL-52.fixed_spades-metabat_cov.29.fa	6	2.15298	/home/avi/Documents/Wellcome_Trust/MAGS/PID-1232-NL-52.fixed_spades_QC.xlxs	metabat_cov.29.fa	90.37	2.92	50	2036288	12720	Bacteria	Firmicutes	Bacilli	RFN20	CAG-449	CAG-449	CAG-449 sp000432895	72	0.935065	0.0649351
PID-1232-NL-98.fixed_spades-metabat_cov.75.fa	0	2.00332	/home/avi/Documents/Wellcome_Trust/MAGS/PID-1232-NL-98.fixed_spades_QC.xlxs	metabat_cov.75.fa	90.27	4.64	54.55	3168782	9542	Bacteria	Firmicutes_A	Clostridia	Lachnospirales	Lachnospiraceae	Anaerobutyricum	Anaerobutyricum stercoris	530	0.979667	0.0203327
PID-1232-NL-113.fixed_spades-metabat_nocov.1.fa	0	1.35812	/home/avi/Documents/Wellcome_Trust/MAGS/PID-1232-NL-113.fixed_spades_QC.xlxs	metabat_nocov.1.fa	90.26	0	0	2110264	8145	Bacteria	Firmicutes_A	Clostridia	Lachnospirales	Anaerotignaceae	Anaerotignum	Anaerotignum lactatifermentans	243	1	0
PID-1232-NL-127.fixed_spades-metabat_cov.28.fa	3	2.34048	/home/avi/Documents/Wellcome_Trust/MAGS/PID-1232-NL-127.fixed_spades_QC.xlxs	metabat_cov.28.fa	90.26	2.26	50	3353441	419727	Bacteria	Firmicutes	Bacilli	Lactobacillales	Enterococcaceae	Enterococcus_D	Enterococcus D gallinarum	115	0.934959	0.0650407
PID-1232-NL-19.fixed_spades-metabat_nocov.4.fa	1	0.646791	/home/avi/Documents/Wellcome_Trust/MAGS/PID-1232-NL-19.fixed_spades_QC.xlxs	metabat_nocov.4.fa	90.22	2.44	50	2077702	17718	Bacteria	Actinobacteriota	Actinomycetia	Actinomycetales	Micrococcaceae	Rothia	Rothia mucilaginosa	22	1	0
PID-1232-NL-109.fixed_spades-metabat_nocov.20.fa	7	4.54922	/home/avi/Documents/Wellcome_Trust/MAGS/PID-1232-NL-109.fixed_spades_QC.xlxs	metabat_nocov.20.fa	90.14	19.18	40	2761308	106734	Bacteria	Firmicutes_A	Clostridia	Oscillospirales	Ruminococcaceae	Faecalibacterium	Faecalibacterium prausnitzii J	289	0.986348	0.0136519
PID-1232-NL-59.fixed_spades-metabat_cov.23.fa	9	3.51596	/home/avi/Documents/Wellcome_Trust/MAGS/PID-1232-NL-59.fixed_spades_QC.xlxs	metabat_cov.23.fa	89.99	1.25	0	2609895	29020	Bacteria	Firmicutes_A	Clostridia	Lachnospirales	Lachnospiraceae	Schaedlerella	Schaedlerella glycyrrhizinilytica A	565	0.972461	0.0275387
PID-1232-NL-98.fixed_spades-metabat_cov.3.fa	3	4.94189	/home/avi/Documents/Wellcome_Trust/MAGS/PID-1232-NL-98.fixed_spades_QC.xlxs	metabat_cov.3.fa	89.81	1.27	100	2606444	79437	Bacteria	Firmicutes_A	Clostridia	Lachnospirales	Lachnospiraceae	Blautia	Blautia stercoris	622	0.970359	0.0296412
PID-1232-NL-9.fixed_spades-metabat_cov.46.fa	1	1.47709	/home/avi/Documents/Wellcome_Trust/MAGS/PID-1232-NL-9.fixed_spades_QC.xlxs	metabat_cov.46.fa	89.79	1.85	0	2510925	46093	Bacteria	Firmicutes_A	Clostridia	Lachnospirales	Lachnospiraceae	Anaerobutyricum	Anaerobutyricum soehngenii	402	0.992593	0.00740741
PID-1232-NL-109.fixed_spades-metabat_cov.56.fa	0	0.212315	/home/avi/Documents/Wellcome_Trust/MAGS/PID-1232-NL-109.fixed_spades_QC.xlxs	metabat_cov.56.fa	89.74	0.85	0	1925548	159604	Bacteria	Cyanobacteria	Vampirovibrionia	Gastranaerophilales	Gastranaerophilaceae	Scatousia	Scatousia sp900554385	20	1	0
PID-1232-NL-132.fixed_spades-metabat_cov.11.fa	12	5.33121	/home/avi/Documents/Wellcome_Trust/MAGS/PID-1232-NL-132.fixed_spades_QC.xlxs	metabat_cov.11.fa	89.72	6.1	6.67	6486141	7363	Bacteria	Firmicutes_A	Clostridia	Lachnospirales	Lachnospiraceae	Blautia	Blautia pullicola	1230	0.980861	0.0191388
PID-1232-NL-76.fixed_spades-metabat_nocov.10.fa	1	0.295541	/home/avi/Documents/Wellcome_Trust/MAGS/PID-1232-NL-76.fixed_spades_QC.xlxs	metabat_nocov.10.fa	89.68	8.07	76.39	2110766	6200	Bacteria	Proteobacteria	Gammaproteobacteria	Enterobacterales	Pasteurellaceae	Haemophilus_D	Haemophilus D parainfluenzae	8	1	0
PID-1232-NL-82.fixed_spades-metabat_cov.108.fa	0	1.0122	/home/avi/Documents/Wellcome_Trust/MAGS/PID-1232-NL-82.fixed_spades_QC.xlxs	metabat_cov.108.fa	89.66	4.96	0	2680856	8172	Bacteria	Firmicutes_A	Clostridia	Peptostreptococcales	Anaerovoracaceae	BX12	BX12 sp014333425	228	0.995633	0.00436681
PID-1232-NL-103.fixed_spades-metabat_cov.18.fa	2	1.84683	/home/avi/Documents/Wellcome_Trust/MAGS/PID-1232-NL-103.fixed_spades_QC.xlxs	metabat_cov.18.fa	89.62	9.63	8.7	2206504	13640	Bacteria	Firmicutes_A	Clostridia	Oscillospirales	Ruminococcaceae	SFJ001	SFJ001 sp004555865	221	1	0
PID-1232-NL-60.fixed_spades-metabat_nocov.37.fa	0	0.155632	/home/avi/Documents/Wellcome_Trust/MAGS/PID-1232-NL-60.fixed_spades_QC.xlxs	metabat_nocov.37.fa	89.54	2.25	14.29	1426492	8818	Bacteria	Actinobacteriota	Coriobacteriia	Coriobacteriales	Eggerthellaceae	CAG-1427	CAG-1427 sp000435675	15	1	0
PID-1232-NL-17.fixed_spades-metabat_cov.38.fa	3	2.89904	/home/avi/Documents/Wellcome_Trust/MAGS/PID-1232-NL-17.fixed_spades_QC.xlxs	metabat_cov.38.fa	89.47	0.9	33.33	2429633	74849	Bacteria	Firmicutes_A	Clostridia	Lachnospirales	Lachnospiraceae	Bariatricus	Bariatricus comes	657	0.986486	0.0135135
PID-1232-NL-134.fixed_spades-metabat_nocov.14.fa	4	4.62142	/home/avi/Documents/Wellcome_Trust/MAGS/PID-1232-NL-134.fixed_spades_QC.xlxs	metabat_nocov.14.fa	89.41	0	0	2708387	129664	Bacteria	Bacteroidota	Bacteroidia	Bacteroidales	Bacteroidaceae	Alloprevotella	Alloprevotella timonensis	367	0.99458	0.00542005
PID-1232-NL-59.fixed_spades-metabat_cov.43.fa	3	3.23057	/home/avi/Documents/Wellcome_Trust/MAGS/PID-1232-NL-59.fixed_spades_QC.xlxs	metabat_cov.43.fa	89.3	0.63	0	2557560	16208	Bacteria	Firmicutes_A	Clostridia	Lachnospirales	Lachnospiraceae	UMGS1370	UMGS1370 sp900542035	479	0.983573	0.0164271
PID-1232-NL-121.fixed_spades-metabat_cov.12.fa	0	0.0958765	/home/avi/Documents/Wellcome_Trust/MAGS/PID-1232-NL-121.fixed_spades_QC.xlxs	metabat_cov.12.fa	89.26	17.73	32.61	2939427	6843	Bacteria	Firmicutes_A	Clostridia	Tissierellales	Peptoniphilaceae	Peptoniphilus_A	Peptoniphilus A harei A	56	1	0
PID-1232-NL-40.fixed_spades-metabat_nocov.3.fa	4	3.45827	/home/avi/Documents/Wellcome_Trust/MAGS/PID-1232-NL-40.fixed_spades_QC.xlxs	metabat_nocov.3.fa	88.93	2.91	20	2731751	120191	Bacteria	Firmicutes_A	Clostridia	Lachnospirales	Cellulosilyticaceae	Niameybacter	Niameybacter stercoravium	269	0.974638	0.0253623
PID-1232-NL-17.fixed_spades-metabat_cov.1.fa	0	0.396451	/home/avi/Documents/Wellcome_Trust/MAGS/PID-1232-NL-17.fixed_spades_QC.xlxs	metabat_cov.1.fa	88.89	1.14	0	2264787	91564	Bacteria	Cyanobacteria	Vampirovibrionia	Gastranaerophilales	Gastranaerophilaceae	CAG-196	CAG-196 sp002102975	43	1	0
PID-1232-NL-141.fixed_spades-metabat_cov.38.fa	3	1.90733	/home/avi/Documents/Wellcome_Trust/MAGS/PID-1232-NL-141.fixed_spades_QC.xlxs	metabat_cov.38.fa	88.81	0	0	1911283	403852	Bacteria	Firmicutes_A	Clostridia	Oscillospirales	CAG-272	CAG-724	CAG-724 sp003524145	279	0.989362	0.0106383
PID-1232-NL-58.fixed_spades-metabat_cov.146.fa	0	1.70153	/home/avi/Documents/Wellcome_Trust/MAGS/PID-1232-NL-58.fixed_spades_QC.xlxs	metabat_cov.146.fa	88.78	7.55	53.33	2116885	60887	Bacteria	Firmicutes_A	Clostridia	Oscillospirales	Oscillospiraceae	CAG-83	CAG-83 sp900545585	258	1	0
PID-1232-NL-86.fixed_spades-metabat_cov.28.fa	0	0.0779631	/home/avi/Documents/Wellcome_Trust/MAGS/PID-1232-NL-86.fixed_spades_QC.xlxs	metabat_cov.28.fa	88.78	2.83	50	1956244	5088	Bacteria	Proteobacteria	Gammaproteobacteria	Burkholderiales	Burkholderiaceae	Sutterella	Sutterella wadsworthensis A	10	1	0
PID-1232-NL-141.fixed_spades-metabat_cov.54.fa	3	1.78294	/home/avi/Documents/Wellcome_Trust/MAGS/PID-1232-NL-141.fixed_spades_QC.xlxs	metabat_cov.54.fa	88.61	0.63	0	1708996	50053	Bacteria	Firmicutes_C	Negativicutes	Selenomonadales	Selenomonadaceae	Megamonas	Megamonas funiformis	55	0.901639	0.0983607
PID-1232-NL-98.fixed_spades-metabat_cov.26.fa	11	19.6106	/home/avi/Documents/Wellcome_Trust/MAGS/PID-1232-NL-98.fixed_spades_QC.xlxs	metabat_cov.26.fa	88.54	4.44	45.45	4577307	53885	Bacteria	Bacteroidota	Bacteroidia	Bacteroidales	Bacteroidaceae	Bacteroides	Bacteroides finegoldii	920	0.941658	0.0583419
PID-1232-NL-131.fixed_spades-metabat_cov.6.fa	1	2.65003	/home/avi/Documents/Wellcome_Trust/MAGS/PID-1232-NL-131.fixed_spades_QC.xlxs	metabat_cov.6.fa	88.52	2.17	14.29	3133880	11810	Bacteria	Firmicutes	Bacilli	Lactobacillales	Enterococcaceae	Enterococcus_D	Enterococcus D sp002850555	90	0.909091	0.0909091
PID-1232-NL-141.fixed_spades-metabat_cov.110.fa	6	2.09889	/home/avi/Documents/Wellcome_Trust/MAGS/PID-1232-NL-141.fixed_spades_QC.xlxs	metabat_cov.110.fa	88.48	0.45	0	1786027	140990	Bacteria	Firmicutes_A	Clostridia	Christensenellales	CAG-552	UBA10677	UBA10677 sp900767465	140	0.952381	0.047619
PID-1232-NL-52.fixed_spades-metabat_cov.43.fa	0	0.0640675	/home/avi/Documents/Wellcome_Trust/MAGS/PID-1232-NL-52.fixed_spades_QC.xlxs	metabat_cov.43.fa	88.47	2.58	14.29	3226958	7004	Bacteria	Desulfobacterota_I	Desulfovibrionia	Desulfovibrionales	Desulfovibrionaceae	Desulfovibrio	Desulfovibrio fairfieldensis	25	1	0
PID-1232-NL-68.fixed_spades-metabat_cov.32.fa	0	2.71875	/home/avi/Documents/Wellcome_Trust/MAGS/PID-1232-NL-68.fixed_spades_QC.xlxs	metabat_cov.32.fa	88.3	0.19	0	2195773	141310	Bacteria	Firmicutes_A	Clostridia	Lachnospirales	Lachnospiraceae	CAG-317	CAG-317 sp000433215	458	0.978632	0.0213675
PID-1232-NL-100.fixed_spades-metabat_cov.8.fa	0	0.789641	/home/avi/Documents/Wellcome_Trust/MAGS/PID-1232-NL-100.fixed_spades_QC.xlxs	metabat_cov.8.fa	88.26	1.76	0	3642848	36996	Bacteria	Firmicutes_A	Clostridia	Eubacteriales	Eubacteriaceae	Eubacterium	Eubacterium callanderi	288	1	0
PID-1232-NL-109.fixed_spades-metabat_cov.2.fa	2	2.76567	/home/avi/Documents/Wellcome_Trust/MAGS/PID-1232-NL-109.fixed_spades_QC.xlxs	metabat_cov.2.fa	88.26	3.13	28.57	2970218	8105	Bacteria	Firmicutes_A	Clostridia	Oscillospirales	Acutalibacteraceae	UMGS856	UMGS856 sp900546265	220	0.969163	0.030837
PID-1232-NL-78.fixed_spades-metabat_cov.6.fa	0	1.02915	/home/avi/Documents/Wellcome_Trust/MAGS/PID-1232-NL-78.fixed_spades_QC.xlxs	metabat_cov.6.fa	88.25	2.53	80.95	1412685	65635	Bacteria	Firmicutes	Bacilli	Lactobacillales	Streptococcaceae	Streptococcus	Streptococcus peroris	14	1	0
PID-1232-NL-16.fixed_spades-metabat_cov.2.fa	1	3.86379	/home/avi/Documents/Wellcome_Trust/MAGS/PID-1232-NL-16.fixed_spades_QC.xlxs	metabat_cov.2.fa	88.22	5.97	46.15	2014477	7534	Bacteria	Firmicutes_A	Clostridia	Oscillospirales	Ruminococcaceae	Faecalibacterium	Faecalibacterium sp900540455	185	0.994624	0.00537634
PID-1232-NL-112.fixed_spades-metabat_nocov.32.fa	0	0.558873	/home/avi/Documents/Wellcome_Trust/MAGS/PID-1232-NL-112.fixed_spades_QC.xlxs	metabat_nocov.32.fa	88.11	1.81	28.57	2064066	6387	Bacteria	Firmicutes_C	Negativicutes	Veillonellales	Megasphaeraceae	Megasphaera	Megasphaera stantonii	78	1	0
PID-1232-NL-74.fixed_spades-metabat_cov.36.fa	3	1.1067	/home/avi/Documents/Wellcome_Trust/MAGS/PID-1232-NL-74.fixed_spades_QC.xlxs	metabat_cov.36.fa	87.92	0	0	2070182	101092	Bacteria	Firmicutes_A	Clostridia	Oscillospirales	Oscillospiraceae	F23-B02	F23-B02 sp001916715	243	1	0
PID-1232-NL-17.fixed_spades-metabat_cov.89.fa	7	7.95846	/home/avi/Documents/Wellcome_Trust/MAGS/PID-1232-NL-17.fixed_spades_QC.xlxs	metabat_cov.89.fa	87.62	0	0	2358719	106563	Bacteria	Bacteroidota	Bacteroidia	Bacteroidales	Bacteroidaceae	Prevotella	Prevotella sp017623655	345	0.966387	0.0336134
PID-1232-NL-60.fixed_spades-metabat_cov.63.fa	3	2.06274	/home/avi/Documents/Wellcome_Trust/MAGS/PID-1232-NL-60.fixed_spades_QC.xlxs	metabat_cov.63.fa	87.58	0	0	2106656	61384	Bacteria	Firmicutes_A	Clostridia	Oscillospirales	Oscillospiraceae	Limivicinus	Limivicinus sp900547315	298	0.996656	0.00334448
PID-1232-NL-100.fixed_spades-metabat_nocov.18.fa	0	0.391391	/home/avi/Documents/Wellcome_Trust/MAGS/PID-1232-NL-100.fixed_spades_QC.xlxs	metabat_nocov.18.fa	87.32	1.42	0	1903962	8123	Bacteria	Firmicutes_A	Clostridia	Peptostreptococcales	Anaerovoracaceae	Copromorpha	Copromorpha excrementipullorum	150	1	0
PID-1232-NL-58.fixed_spades-metabat_cov.54.fa	0	0.938192	/home/avi/Documents/Wellcome_Trust/MAGS/PID-1232-NL-58.fixed_spades_QC.xlxs	metabat_cov.54.fa	87.26	11.13	6.67	2419229	6180	Bacteria	Firmicutes_A	Clostridia	Oscillospirales	Oscillospiraceae	UMGS1766	UMGS1766 sp900554855	215	1	0
PID-1232-NL-102.fixed_spades-metabat_cov.48.fa	3	1.37959	/home/avi/Documents/Wellcome_Trust/MAGS/PID-1232-NL-102.fixed_spades_QC.xlxs	metabat_cov.48.fa	87.25	0.34	0	1640481	99912	Bacteria	Firmicutes_A	Clostridia	Oscillospirales	Oscillospiraceae	F23-B02	F23-B02 sp000431075	196	1	0
PID-1232-NL-17.fixed_spades-metabat_nocov.11.fa	0	0.318502	/home/avi/Documents/Wellcome_Trust/MAGS/PID-1232-NL-17.fixed_spades_QC.xlxs	metabat_nocov.11.fa	87.15	1.01	0	2076492	8846	Bacteria	Firmicutes_A	Clostridia	Oscillospirales	Butyricicoccaceae	Butyricicoccus_A	Butyricicoccus A sp002395695	147	0.98	0.02
PID-1232-NL-40.fixed_spades-metabat_nocov.1.fa	0	0.888811	/home/avi/Documents/Wellcome_Trust/MAGS/PID-1232-NL-40.fixed_spades_QC.xlxs	metabat_nocov.1.fa	87.01	0.82	0	3472759	6626	Bacteria	Proteobacteria	Gammaproteobacteria	Enterobacterales	Enterobacteriaceae	Morganella	Morganella morganii	20	1	0
PID-1232-NL-111.fixed_spades-metabat_nocov.22.fa	3	2.47716	/home/avi/Documents/Wellcome_Trust/MAGS/PID-1232-NL-111.fixed_spades_QC.xlxs	metabat_nocov.22.fa	86.91	0.77	40	1769916	56064	Bacteria	Actinobacteriota	Actinomycetia	Actinomycetales	Bifidobacteriaceae	Bifidobacterium	Bifidobacterium animalis	71	0.972603	0.0273973
PID-1232-NL-3.fixed_spades-metabat_nocov.7.fa	2	2.36101	/home/avi/Documents/Wellcome_Trust/MAGS/PID-1232-NL-3.fixed_spades_QC.xlxs	metabat_nocov.7.fa	86.64	3.9	52.24	5030707	9797	Bacteria	Proteobacteria	Gammaproteobacteria	Enterobacterales	Enterobacteriaceae	Klebsiella	Klebsiella oxytoca	51	0.944444	0.0555556
PID-1232-NL-70.fixed_spades-metabat_cov.27.fa	1	2.38778	/home/avi/Documents/Wellcome_Trust/MAGS/PID-1232-NL-70.fixed_spades_QC.xlxs	metabat_cov.27.fa	86.64	7.89	21.05	2674682	8155	Bacteria	Firmicutes_A	Clostridia	Oscillospirales	Oscillospiraceae	CAG-170	CAG-170 sp000432135	259	0.992337	0.00766284
PID-1232-NL-10.fixed_spades-metabat_cov.16.fa	0	0.41876	/home/avi/Documents/Wellcome_Trust/MAGS/PID-1232-NL-10.fixed_spades_QC.xlxs	metabat_cov.16.fa	86.58	0.67	0	2255993	161795	Bacteria	Firmicutes_A	Clostridia	Oscillospirales	Oscillospiraceae	Evtepia	Evtepia sp004556345	244	1	0
PID-1232-NL-29.fixed_spades-metabat_cov.65.fa	1	2.87957	/home/avi/Documents/Wellcome_Trust/MAGS/PID-1232-NL-29.fixed_spades_QC.xlxs	metabat_cov.65.fa	86.27	1.29	20	1979799	26569	Bacteria	Firmicutes_A	Clostridia	Lachnospirales	Lachnospiraceae	CAG-317	CAG-317 sp900543415	509	0.992203	0.00779727
PID-1232-NL-78.fixed_spades-metabat_cov.20.fa	0	1.60008	/home/avi/Documents/Wellcome_Trust/MAGS/PID-1232-NL-78.fixed_spades_QC.xlxs	metabat_cov.20.fa	86.14	4.39	15.38	5111942	5307	Bacteria	Firmicutes_A	Clostridia	Clostridiales	Clostridiaceae	Clostridium	Clostridium butyricum	234	0.943548	0.0564516
PID-1232-NL-92.fixed_spades-metabat_cov.74.fa	1	1.97372	/home/avi/Documents/Wellcome_Trust/MAGS/PID-1232-NL-92.fixed_spades_QC.xlxs	metabat_cov.74.fa	85.6	2.83	42.86	2573742	12876	Bacteria	Firmicutes_A	Clostridia	Lachnospirales	Lachnospiraceae	Mediterraneibacter	Mediterraneibacter norwichensis	547	0.971581	0.0284192
PID-1232-NL-51.fixed_spades-metabat_cov.101.fa	0	3.26124	/home/avi/Documents/Wellcome_Trust/MAGS/PID-1232-NL-51.fixed_spades_QC.xlxs	metabat_cov.101.fa	85.52	0.63	0	2678751	59382	Bacteria	Firmicutes_A	Clostridia	Lachnospirales	Lachnospiraceae	Blautia_A	Blautia A sp900066355	562	0.979094	0.0209059
PID-1232-NL-16.fixed_spades-metabat_cov.39.fa	1	2.40218	/home/avi/Documents/Wellcome_Trust/MAGS/PID-1232-NL-16.fixed_spades_QC.xlxs	metabat_cov.39.fa	84.36	0.94	33.33	2152720	177354	Bacteria	Firmicutes_A	Clostridia	Lachnospirales	Lachnospiraceae	Dorea_B	Dorea B phocaeensis	460	0.993521	0.00647948
PID-1232-NL-112.fixed_spades-metabat_cov.64.fa	0	5.6632	/home/avi/Documents/Wellcome_Trust/MAGS/PID-1232-NL-112.fixed_spades_QC.xlxs	metabat_cov.64.fa	84.34	0.38	100	2158481	71396	Bacteria	Bacteroidota	Bacteroidia	Bacteroidales	Muribaculaceae	Limisoma	Limisoma sp000437795	330	0.990991	0.00900901
PID-1232-NL-93.fixed_spades-metabat_nocov.41.fa	1	0.907909	/home/avi/Documents/Wellcome_Trust/MAGS/PID-1232-NL-93.fixed_spades_QC.xlxs	metabat_nocov.41.fa	83.89	0.67	0	2038735	76564	Bacteria	Firmicutes_A	Clostridia	Oscillospirales	Ruminococcaceae	Ruminococcus_C	Ruminococcus C sp000437175	197	0.9801	0.0199005
PID-1232-NL-89.fixed_spades-metabat_cov.87.fa	9	13.9317	/home/avi/Documents/Wellcome_Trust/MAGS/PID-1232-NL-89.fixed_spades_QC.xlxs	metabat_cov.87.fa	83.83	1.33	63.64	3043760	80060	Bacteria	Bacteroidota	Bacteroidia	Bacteroidales	Bacteroidaceae	Bacteroides	Bacteroides eggerthii	620	0.930931	0.0690691
PID-1232-NL-76.fixed_spades-metabat_cov.21.fa	1	0.66148	/home/avi/Documents/Wellcome_Trust/MAGS/PID-1232-NL-76.fixed_spades_QC.xlxs	metabat_cov.21.fa	83.78	0.44	0	1550355	50876	Bacteria	Firmicutes	Bacilli	Lactobacillales	Streptococcaceae	Streptococcus	Streptococcus vestibularis	8	1	0
PID-1232-NL-112.fixed_spades-metabat_cov.40.fa	2	2.21015	/home/avi/Documents/Wellcome_Trust/MAGS/PID-1232-NL-112.fixed_spades_QC.xlxs	metabat_cov.40.fa	83.72	3.08	37.5	1742935	4450	Bacteria	Firmicutes_A	Clostridia	Oscillospirales	Acutalibacteraceae	UBA1417	UBA1417 sp900552925	191	0.984536	0.0154639
PID-1232-NL-5.fixed_spades-metabat_cov.90.fa	3	4.76758	/home/avi/Documents/Wellcome_Trust/MAGS/PID-1232-NL-5.fixed_spades_QC.xlxs	metabat_cov.90.fa	83.59	4.06	44.44	2997017	7899	Bacteria	Firmicutes_A	Clostridia	Lachnospirales	Lachnospiraceae	Blautia_A	Blautia A sp900066145	614	0.974603	0.0253968
PID-1232-NL-133.fixed_spades-metabat_cov.79.fa	4	1.98268	/home/avi/Documents/Wellcome_Trust/MAGS/PID-1232-NL-133.fixed_spades_QC.xlxs	metabat_cov.79.fa	83.1	7.6	4.35	3973971	5275	Bacteria	Firmicutes_A	Clostridia	Lachnospirales	Lachnospiraceae	Eubacterium_G	Eubacterium G sp000435815	447	0.995546	0.00445434
PID-1232-NL-97.fixed_spades-metabat_cov.19.fa	2	1.68794	/home/avi/Documents/Wellcome_Trust/MAGS/PID-1232-NL-97.fixed_spades_QC.xlxs	metabat_cov.19.fa	83.02	0	0	3271244	98469	Bacteria	Firmicutes	Bacilli	Erysipelotrichales	Coprobacillaceae	Coprobacillus	Coprobacillus cateniformis	344	0.977273	0.0227273
PID-1232-NL-113.fixed_spades-metabat_cov.46.fa	1	2.03155	/home/avi/Documents/Wellcome_Trust/MAGS/PID-1232-NL-113.fixed_spades_QC.xlxs	metabat_cov.46.fa	82.97	1.17	66.67	2179246	8439	Bacteria	Firmicutes_A	Clostridia	Lachnospirales	Lachnospiraceae	Butyribacter	Butyribacter sp003149875	259	0.973684	0.0263158
PID-1232-NL-89.fixed_spades-metabat_cov.44.fa	0	0.669374	/home/avi/Documents/Wellcome_Trust/MAGS/PID-1232-NL-89.fixed_spades_QC.xlxs	metabat_cov.44.fa	82.91	4.56	21.43	1551134	5654	Bacteria	Firmicutes	Bacilli	Lactobacillales	Lactobacillaceae	Latilactobacillus	Latilactobacillus curvatus	25	1	0
PID-1232-NL-9.fixed_spades-metabat_cov.5.fa	1	1.45523	/home/avi/Documents/Wellcome_Trust/MAGS/PID-1232-NL-9.fixed_spades_QC.xlxs	metabat_cov.5.fa	82.76	1.72	100	2682046	168001	Bacteria	Firmicutes_A	Clostridia	Clostridiales	Clostridiaceae	Clostridium	Clostridium sp001916075	144	0.986301	0.0136986
PID-1232-NL-74.fixed_spades-metabat_cov.73.fa	1	1.39738	/home/avi/Documents/Wellcome_Trust/MAGS/PID-1232-NL-74.fixed_spades_QC.xlxs	metabat_cov.73.fa	82.31	2.4	0	1982898	5415	Bacteria	Firmicutes_A	Clostridia	Oscillospirales	Oscillospiraceae	Faecousia	Faecousia sp900546075	225	0.995575	0.00442478
PID-1232-NL-61.fixed_spades-metabat_cov.51.fa	1	1.11633	/home/avi/Documents/Wellcome_Trust/MAGS/PID-1232-NL-61.fixed_spades_QC.xlxs	metabat_cov.51.fa	81.71	0.34	100	1597026	85509	Bacteria	Firmicutes_A	Clostridia	Oscillospirales	Oscillospiraceae	CAG-103	CAG-103 sp900757655	165	1	0
PID-1232-NL-52.fixed_spades-metabat_cov.77.fa	2	2.99097	/home/avi/Documents/Wellcome_Trust/MAGS/PID-1232-NL-52.fixed_spades_QC.xlxs	metabat_cov.77.fa	81.63	3.23	0	2233448	9376	Bacteria	Firmicutes_A	Clostridia	Oscillospirales	Ruminococcaceae	Gemmiger	Gemmiger variabilis B	245	0.987903	0.0120968
PID-1232-NL-84.fixed_spades-metabat_cov.28.fa	0	0.270713	/home/avi/Documents/Wellcome_Trust/MAGS/PID-1232-NL-84.fixed_spades_QC.xlxs	metabat_cov.28.fa	81.22	3.42	50	1781811	6590	Bacteria	Cyanobacteria	Vampirovibrionia	Gastranaerophilales	Gastranaerophilaceae	Stercorousia	Stercorousia sp001765415	36	1	0
PID-1232-NL-16.fixed_spades-metabat_cov.61.fa	0	0.483964	/home/avi/Documents/Wellcome_Trust/MAGS/PID-1232-NL-16.fixed_spades_QC.xlxs	metabat_cov.61.fa	81.03	2.46	0	1644011	122898	Bacteria	Firmicutes_A	Clostridia	TANB77	CAG-508	Merdicola	Merdicola sp900552655	81	1	0
PID-1232-NL-82.fixed_spades-metabat_cov.92.fa	0	1.36004	/home/avi/Documents/Wellcome_Trust/MAGS/PID-1232-NL-82.fixed_spades_QC.xlxs	metabat_cov.92.fa	80.87	0.4	100	1946424	3990	Bacteria	Firmicutes_A	Clostridia	Christensenellales	CAG-74	Ventricola	Ventricola sp900542445	140	1	0
PID-1232-NL-59.fixed_spades-metabat_cov.13.fa	0	0.775362	/home/avi/Documents/Wellcome_Trust/MAGS/PID-1232-NL-59.fixed_spades_QC.xlxs	metabat_cov.13.fa	80.86	2.57	40	2333709	4967	Bacteria	Firmicutes_A	Clostridia	Oscillospirales	Oscillospiraceae	Marseille-P3106	Marseille-P3106 sp900543935	141	1	0
PID-1232-NL-60.fixed_spades-metabat_cov.30.fa	0	1.12092	/home/avi/Documents/Wellcome_Trust/MAGS/PID-1232-NL-60.fixed_spades_QC.xlxs	metabat_cov.30.fa	80.85	0.67	0	1138168	81795	Bacteria	Firmicutes_A	Clostridia	Oscillospirales	Acutalibacteraceae	CAG-557	CAG-557 sp000435275	55	1	0
PID-1232-NL-89.fixed_spades-metabat_cov.66.fa	0	0.644216	/home/avi/Documents/Wellcome_Trust/MAGS/PID-1232-NL-89.fixed_spades_QC.xlxs	metabat_cov.66.fa	80.76	1.96	0	2248211	13001	Bacteria	Firmicutes_A	Clostridia	Oscillospirales	Oscillospiraceae	Lawsonibacter	Lawsonibacter asaccharolyticus	153	1	0
PID-1232-NL-60.fixed_spades-metabat_cov.32.fa	0	0.519189	/home/avi/Documents/Wellcome_Trust/MAGS/PID-1232-NL-60.fixed_spades_QC.xlxs	metabat_cov.32.fa	80.65	12.33	35.71	2126901	9366	Bacteria	Firmicutes_A	Clostridia	Oscillospirales	Oscillospiraceae	CAG-83	CAG-83 sp900550615	236	1	0
PID-1232-NL-72.fixed_spades-metabat_nocov.14.fa	2	1.17694	/home/avi/Documents/Wellcome_Trust/MAGS/PID-1232-NL-72.fixed_spades_QC.xlxs	metabat_nocov.14.fa	80.54	1.34	0	2150123	171661	Bacteria	Firmicutes_A	Clostridia	Lachnospirales	Lachnospiraceae	Anaerostipes	Anaerostipes hadrus A	392	0.992405	0.00759494
PID-1232-NL-74.fixed_spades-metabat_cov.12.fa	0	1.00075	/home/avi/Documents/Wellcome_Trust/MAGS/PID-1232-NL-74.fixed_spades_QC.xlxs	metabat_cov.12.fa	80.4	5.69	0	1697544	5924	Bacteria	Firmicutes_A	Clostridia	Oscillospirales	Oscillospiraceae	CAG-83	CAG-83 sp000435555	146	0.986486	0.0135135
PID-1232-NL-5.fixed_spades-metabat_cov.77.fa	0	1.0769	/home/avi/Documents/Wellcome_Trust/MAGS/PID-1232-NL-5.fixed_spades_QC.xlxs	metabat_cov.77.fa	80.36	2.46	0	1716996	1044496	Bacteria	Firmicutes_A	Clostridia	TANB77	CAG-508	Merdicola	Merdicola sp018371855	105	1	0
PID-1232-NL-84.fixed_spades-metabat_cov.17.fa	8	7.13177	/home/avi/Documents/Wellcome_Trust/MAGS/PID-1232-NL-84.fixed_spades_QC.xlxs	metabat_cov.17.fa	80.2	1.77	37.5	2974517	29152	Bacteria	Bacteroidota	Bacteroidia	Bacteroidales	Bacteroidaceae	Prevotella	Prevotella sp900551275	377	0.949622	0.0503778
PID-1232-NL-79.fixed_spades-metabat_cov.48.fa	1	2.57384	/home/avi/Documents/Wellcome_Trust/MAGS/PID-1232-NL-79.fixed_spades_QC.xlxs	metabat_cov.48.fa	80.07	0.97	33.33	2588353	7556	Bacteria	Firmicutes_A	Clostridia	Lachnospirales	Lachnospiraceae	Luxibacter	Luxibacter massiliensis	412	0.980952	0.0190476
PID-1232-NL-60.fixed_spades-metabat_cov.90.fa	0	0.234398	/home/avi/Documents/Wellcome_Trust/MAGS/PID-1232-NL-60.fixed_spades_QC.xlxs	metabat_cov.90.fa	80.02	8.04	4.17	1589290	56920	Bacteria	Firmicutes_A	Clostridia	TANB77	CAG-508	CAG-273	CAG-273 sp003534295	75	1	0
PID-1232-NL-74.fixed_spades-metabat_cov.50.fa	0	0.956237	/home/avi/Documents/Wellcome_Trust/MAGS/PID-1232-NL-74.fixed_spades_QC.xlxs	metabat_cov.50.fa	80.02	2.8	0	1800084	72154	Bacteria	Firmicutes_A	Clostridia	TANB77	CAG-508	Merdicola	Merdicola sp001915925	103	1	0
PID-1232-NL-74.fixed_spades-metabat_cov.9.fa	0	0.221833	/home/avi/Documents/Wellcome_Trust/MAGS/PID-1232-NL-74.fixed_spades_QC.xlxs	metabat_cov.9.fa	80	0	0	1056067	23069	Bacteria	Firmicutes	Bacilli	RF39	UBA660	Onthocola_B	Onthocola B sp900544625	32	1	0
PID-1232-NL-87.fixed_spades-metabat_nocov.5.fa	0	1.01205	/home/avi/Documents/Wellcome_Trust/MAGS/PID-1232-NL-87.fixed_spades_QC.xlxs	metabat_nocov.5.fa	79.94	8.3	80.95	2798885	4439	Bacteria	Firmicutes_A	Clostridia	Oscillospirales	Butyricicoccaceae	Agathobaculum	Agathobaculum intestinigallinarum	159	0.957831	0.0421687
PID-1232-NL-10.fixed_spades-metabat_cov.105.fa	13	5.15149	/home/avi/Documents/Wellcome_Trust/MAGS/PID-1232-NL-10.fixed_spades_QC.xlxs	metabat_cov.105.fa	79.76	3.32	36.36	5375607	6020	Bacteria	Firmicutes_A	Clostridia	Lachnospirales	Lachnospiraceae	Hungatella	Hungatella sp005845265	654	0.977578	0.0224215
PID-1232-NL-79.fixed_spades-metabat_cov.13.fa	2	0.814042	/home/avi/Documents/Wellcome_Trust/MAGS/PID-1232-NL-79.fixed_spades_QC.xlxs	metabat_cov.13.fa	79.75	2.95	68.42	1567089	4610	Bacteria	Proteobacteria	Gammaproteobacteria	Enterobacterales	Pasteurellaceae	Haemophilus_D	Haemophilus D sp900755445	2	1	0
PID-1232-NL-70.fixed_spades-metabat_cov.85.fa	8	10.3153	/home/avi/Documents/Wellcome_Trust/MAGS/PID-1232-NL-70.fixed_spades_QC.xlxs	metabat_cov.85.fa	79.31	0	0	2701281	24766	Bacteria	Bacteroidota	Bacteroidia	Bacteroidales	Rikenellaceae	Alistipes	Alistipes shahii	341	0.97151	0.02849
PID-1232-NL-86.fixed_spades-metabat_cov.41.fa	23	15.7168	/home/avi/Documents/Wellcome_Trust/MAGS/PID-1232-NL-86.fixed_spades_QC.xlxs	metabat_cov.41.fa	79.08	6.65	8.2	4781665	5716	Bacteria	Bacteroidota	Bacteroidia	Bacteroidales	Bacteroidaceae	Bacteroides	Bacteroides faecis	691	0.897403	0.102597
PID-1232-NL-113.fixed_spades-metabat_cov.27.fa	2	3.07019	/home/avi/Documents/Wellcome_Trust/MAGS/PID-1232-NL-113.fixed_spades_QC.xlxs	metabat_cov.27.fa	78.93	0	0	2003307	91457	Bacteria	Firmicutes_A	Clostridia	Oscillospirales	Ruminococcaceae	Faecalibacterium	Faecalibacterium prausnitzii I	216	0.972973	0.027027
PID-1232-NL-95-1.fixed_spades-metabat_cov.98.fa	0	0.500813	/home/avi/Documents/Wellcome_Trust/MAGS/PID-1232-NL-95-1.fixed_spades_QC.xlxs	metabat_cov.98.fa	78.78	1.48	66.67	1804261	21655	Bacteria	Firmicutes_A	Clostridia	Oscillospirales	Oscillospiraceae	Evtepia	Evtepia gabavorous	181	1	0
PID-1232-NL-122.fixed_spades-metabat_cov.91.fa	4	3.98263	/home/avi/Documents/Wellcome_Trust/MAGS/PID-1232-NL-122.fixed_spades_QC.xlxs	metabat_cov.91.fa	78.36	2.22	25	2401697	7522	Bacteria	Firmicutes_A	Clostridia	Lachnospirales	Lachnospiraceae	Limivivens	Limivivens sp900543575	317	0.943452	0.0565476
PID-1232-NL-59.fixed_spades-metabat_cov.54.fa	0	1.77788	/home/avi/Documents/Wellcome_Trust/MAGS/PID-1232-NL-59.fixed_spades_QC.xlxs	metabat_cov.54.fa	78.24	3.16	0	2019836	9077	Bacteria	Firmicutes_A	Clostridia	Lachnospirales	Lachnospiraceae	Frisingicoccus	Frisingicoccus caecimuris	337	0.991176	0.00882353
PID-1232-NL-5.fixed_spades-metabat_cov.18.fa	0	0.545182	/home/avi/Documents/Wellcome_Trust/MAGS/PID-1232-NL-5.fixed_spades_QC.xlxs	metabat_cov.18.fa	78.13	8.03	5	1379141	4154	Bacteria	Actinobacteriota	Coriobacteriia	Coriobacteriales	Atopobiaceae	Parolsenella	Parolsenella catena	60	1	0
PID-1232-NL-58.fixed_spades-metabat_cov.24.fa	5	3.93149	/home/avi/Documents/Wellcome_Trust/MAGS/PID-1232-NL-58.fixed_spades_QC.xlxs	metabat_cov.24.fa	77.93	1.58	0	2379041	7777	Bacteria	Firmicutes_A	Clostridia	Lachnospirales	Lachnospiraceae	Choladousia	Choladousia sp902363135	411	0.980907	0.0190931
PID-1232-NL-122.fixed_spades-metabat_cov.51.fa	0	0.554911	/home/avi/Documents/Wellcome_Trust/MAGS/PID-1232-NL-122.fixed_spades_QC.xlxs	metabat_cov.51.fa	77.84	1.9	0	1526613	768323	Bacteria	Firmicutes_A	Clostridia	TANB77	CAG-508	CAG-492	CAG-492 sp000434015	68	1	0
PID-1232-NL-141.fixed_spades-metabat_cov.44.fa	1	0.972544	/home/avi/Documents/Wellcome_Trust/MAGS/PID-1232-NL-141.fixed_spades_QC.xlxs	metabat_cov.44.fa	77.41	6.38	0	2052606	6468	Bacteria	Firmicutes_A	Clostridia	Oscillospirales	Oscillospiraceae	UBA738	UBA738 sp003522945	148	1	0
PID-1232-NL-58.fixed_spades-metabat_cov.34.fa	1	3.42886	/home/avi/Documents/Wellcome_Trust/MAGS/PID-1232-NL-58.fixed_spades_QC.xlxs	metabat_cov.34.fa	77.11	3.51	50	2354336	19217	Bacteria	Firmicutes_A	Clostridia	Lachnospirales	Lachnospiraceae	Blautia_A	Blautia A sp000285855	419	0.978972	0.021028
PID-1232-NL-141.fixed_spades-metabat_nocov.56.fa	0	0.0633199	/home/avi/Documents/Wellcome_Trust/MAGS/PID-1232-NL-141.fixed_spades_QC.xlxs	metabat_nocov.56.fa	76.6	3.56	75	2244542	3851	Bacteria	Proteobacteria	Gammaproteobacteria	Burkholderiales	Burkholderiaceae	Parasutterella	Parasutterella sp900552195	10	1	0
PID-1232-NL-52.fixed_spades-metabat_cov.9.fa	5	2.86703	/home/avi/Documents/Wellcome_Trust/MAGS/PID-1232-NL-52.fixed_spades_QC.xlxs	metabat_cov.9.fa	76.52	1.96	0	2024219	4627	Bacteria	Firmicutes_A	Clostridia	Oscillospirales	Acutalibacteraceae	Acutalibacter	Acutalibacter ornithocaccae	232	0.991453	0.00854701
PID-1232-NL-112.fixed_spades-metabat_cov.111.fa	0	1.00756	/home/avi/Documents/Wellcome_Trust/MAGS/PID-1232-NL-112.fixed_spades_QC.xlxs	metabat_cov.111.fa	75.85	2.1	25	1435513	3869	Bacteria	Firmicutes_A	Clostridia	Christensenellales	QALW01	UMGS1338	UMGS1338 sp900550805	86	1	0
PID-1232-NL-122.fixed_spades-metabat_nocov.14.fa	2	1.61407	/home/avi/Documents/Wellcome_Trust/MAGS/PID-1232-NL-122.fixed_spades_QC.xlxs	metabat_nocov.14.fa	75.78	0.57	0	1410414	12473	Bacteria	Firmicutes	Bacilli	Erysipelotrichales	Erysipelotrichaceae	Bulleidia	Bulleidia sp900539965	140	0.958904	0.0410959
PID-1232-NL-31.fixed_spades-metabat_cov.10.fa	0	0.291083	/home/avi/Documents/Wellcome_Trust/MAGS/PID-1232-NL-31.fixed_spades_QC.xlxs	metabat_cov.10.fa	75.5	0.95	0	1391319	6958	Bacteria	Firmicutes_A	Clostridia	Peptostreptococcales	Anaerovoracaceae	Mogibacterium	Mogibacterium diversum	76	1	0
PID-1232-NL-105.fixed_spades-metabat_cov.17.fa	1	0.650484	/home/avi/Documents/Wellcome_Trust/MAGS/PID-1232-NL-105.fixed_spades_QC.xlxs	metabat_cov.17.fa	75.41	8.8	21.43	2258335	3971	Bacteria	Firmicutes	Bacilli	Lactobacillales	Streptococcaceae	Streptococcus	Streptococcus agalactiae	12	1	0
PID-1232-NL-93.fixed_spades-metabat_cov.40.fa	0	0.186316	/home/avi/Documents/Wellcome_Trust/MAGS/PID-1232-NL-93.fixed_spades_QC.xlxs	metabat_cov.40.fa	75.32	1.9	0	1610141	137627	Bacteria	Firmicutes_C	Negativicutes	Veillonellales	Dialisteraceae	Dialister	Dialister invisus	48	1	0
PID-1232-NL-59.fixed_spades-metabat_cov.4.fa	0	0.770186	/home/avi/Documents/Wellcome_Trust/MAGS/PID-1232-NL-59.fixed_spades_QC.xlxs	metabat_cov.4.fa	75.21	1.57	0	1454563	42562	Bacteria	Firmicutes_A	Clostridia	TANB77	CAG-508	CAG-273	CAG-273 sp000438355	69	1	0
PID-1232-NL-84.fixed_spades-metabat_nocov.1.fa	0	0.891438	/home/avi/Documents/Wellcome_Trust/MAGS/PID-1232-NL-84.fixed_spades_QC.xlxs	metabat_nocov.1.fa	75.21	8.21	5.26	1411826	6664	Bacteria	Firmicutes_A	Clostridia	Oscillospirales	Oscillospiraceae	CAG-83	CAG-83 sp900549395	142	1	0
PID-1232-NL-123.fixed_spades-metabat_nocov.14.fa	2	1.9749	/home/avi/Documents/Wellcome_Trust/MAGS/PID-1232-NL-123.fixed_spades_QC.xlxs	metabat_nocov.14.fa	75	7.6	20.59	2844637	3764	Bacteria	Actinobacteriota	Actinomycetia	Actinomycetales	Actinomycetaceae	Pauljensenia	Pauljensenia sp001064145	59	1	0
