# Supplementary material for: Human milk oligosaccharide mediates mutualism between Escherichia coli and Bifidobacterium bifidum
Source: Nat Commun. 2026 Apr 22;17:3489. doi: 10.1038/s41467-026-71764-7 (PMC13103366; doi:10.1038/s41467-026-71764-7)
Supplement: Supplementary file 6 — Supplementary Data 4 [file 41467_2026_71764_MOESM6_ESM.xlsx]

## Sheet: Sheet 1
KO	gene	Species	Mean	qt_01	qt_99	Type	#1	#2	#3	#4	KO_basic	gene_name	Description
K00558	NODE_19_length_211095_cov_282.443367_123	B. bifidum	0.00303267	0.00315851	0.0165962	restricted	151505	152650	1	0	mapped	DNMT1,dcm	DNA (cytosine-5)-methyltransferase 1 [EC:2.1.1.37]
K00986	NODE_39_length_194229_cov_19.568328_84	E. coli	0.0027811	0.00293393	0.0135934	restricted	92108	93607	-1	0	mapped	ltrA	RNA-directed DNA polymerase [EC:2.7.7.49]
K01154	NODE_5_length_480497_cov_29.356350_257	B. longum	0.0176047	0.00312562	0.0159277	loose	281413	282621	1	0	mapped	hsdS	type I restriction enzyme, S subunit [EC:3.1.21.3]
K01356	NODE_20_length_352711_cov_19.454270_47	E. coli	0.0136906	0.00293393	0.0135934	loose	40091	40417	1	0	mapped	lexA	repressor LexA [EC:3.4.21.88]
K01652	NODE_1285_length_25517_cov_112.256536_11	B. adolescentis	0.00273988	0.00278599	0.0117967	restricted	13472	15127	1	0	mapped	E2.2.1.6L,ilvB,ilvG,ilvI	acetolactate synthase I/II/III large subunit [EC:2.2.1.6]
K01710	NODE_138_length_33219_cov_33.415705_30	B. longum	0.0182478	0.00312562	0.0159277	loose	31858	32880	-1	0	mapped	rfbB,rmlB,rffG	dTDP-glucose 4,6-dehydratase [EC:4.2.1.46]
K01783	NODE_3_length_646045_cov_17.538155_495	E. coli	0.00270378	0.00293393	0.0135934	restricted	515632	516276	-1	0	mapped	rpe,RPE	ribulose-phosphate 3-epimerase [EC:5.1.3.1]
K01808	NODE_3_length_646045_cov_17.538155_500	E. coli	0.00261266	0.00293393	0.0135934	restricted	519771	520307	1	0	mapped	rpiB	ribose 5-phosphate isomerase B [EC:5.3.1.6]
K01990	NODE_6_length_472377_cov_38.642092_64	B. longum	0.00285672	0.00312562	0.0159277	restricted	79459	81510	-1	0	mapped	ABC-2.A	ABC-2 type transport system ATP-binding protein
K02027	NODE_33_length_238747_cov_195.079266_72	B. breve	0.00301814	0.00306729	0.0160774	restricted	82730	83995	-1	0	mapped	ABC.MS.S	multiple sugar transport system substrate-binding protein
K02774	NODE_3_length_646045_cov_17.538155_502	E. coli	0.00287623	0.00293393	0.0135934	restricted	521705	521989	1	0	mapped	gatB,sgcB	galactitol PTS system EIIB component [EC:2.7.1.200]
K03110	NODE_77_length_161762_cov_142.995348_107	B. adolescentis	0.0119227	0.00278599	0.0117967	loose	127910	129184	-1	0	mapped	ftsY	fused signal recognition particle receptor
K03497	NODE_1_length_895596_cov_18.078416_616	E. coli	0.00278934	0.00293393	0.0135934	restricted	629681	629983	-1	0	mapped	parB,spo0J	ParB family transcriptional regulator, chromosome partitioning protein
K03566	NODE_6_length_544392_cov_20.311677_384	E. coli	0.0144432	0.00293393	0.0135934	loose	406629	406859	1	0	mapped	gcvA	LysR family transcriptional regulator, glycine cleavage system transcriptional activator
K03655	NODE_574_length_21615_cov_190.976877_16	B. breve	0.00293826	0.00306729	0.0160774	restricted	19018	20424	1	0	mapped	recG	ATP-dependent DNA helicase RecG [EC:5.6.2.4]
K03789	NODE_23_length_312949_cov_21.169553_114	E. coli	0.00293024	0.00293393	0.0135934	restricted	120718	121245	-1	0	mapped	rimI	[ribosomal protein S18]-alanine N-acetyltransferase [EC:2.3.1.266]
K03791	NODE_19_length_211095_cov_282.443367_121	B. bifidum	0.00293948	0.00315851	0.0165962	restricted	150641	150943	1	0	mapped	K03791	putative chitinase
K04091	NODE_39_length_194229_cov_19.568328_91	E. coli	0.00287863	0.00293393	0.0135934	restricted	98176	98613	-1	0	mapped	ssuD,msuD	alkanesulfonate monooxygenase [EC:1.14.14.5 1.14.14.34]
K04763	NODE_36_length_212226_cov_20.521930_132	E. coli	0.00269906	0.00293393	0.0135934	restricted	140729	142054	-1	0	mapped	xerD	integrase/recombinase XerD
K04763	NODE_36_length_212226_cov_20.521930_136	E. coli	0.00290781	0.00293393	0.0135934	restricted	144937	146184	-1	0	mapped	xerD	integrase/recombinase XerD
K04763	NODE_711_length_40723_cov_112.890473_25	B. adolescentis	0.012378	0.00278599	0.0117967	loose	31014	32291	1	0	mapped	xerD	integrase/recombinase XerD
K06204	NODE_1_length_895596_cov_18.078416_316	E. coli	0.0150729	0.00293393	0.0135934	loose	314711	314929	1	0	mapped	dksA	RNA polymerase-binding transcription factor
K07220	NODE_1251_length_7899_cov_169.022114_7	B. breve	0.00249811	0.00306729	0.0160774	restricted	7066	7683	1	0	mapped	K07220	uncharacterized protein
K07345	NODE_28_length_267310_cov_18.498958_13	E. coli	0.0024374	0.00293393	0.0135934	restricted	15481	15972	1	0	mapped	fimA	major type 1 subunit fimbrin (pilin)
K07345	NODE_35_length_224807_cov_20.169187_55	E. coli	0.00268965	0.00293393	0.0135934	restricted	59732	60298	-1	0	mapped	fimA	major type 1 subunit fimbrin (pilin)
K07451	NODE_153_length_114178_cov_133.625591_74	B. adolescentis	0.0026383	0.00278599	0.0117967	restricted	90778	91176	1	0	mapped	mcrA	5-methylcytosine-specific restriction enzyme A [EC:3.1.21.-]
K07483	NODE_1103_length_28602_cov_141.174853_17	B. adolescentis	0.0206242	0.00278599	0.0117967	loose	22530	22823	-1	0	mapped	K07483	transposase
K07496	NODE_3_length_646045_cov_17.538155_403	E. coli	0.021449	0.00293393	0.0135934	loose	413204	413473	-1	0	mapped	K07496	putative transposase
K07497	NODE_19_length_211095_cov_282.443367_128	B. bifidum	0.00291534	0.00315851	0.0165962	restricted	155682	155936	-1	0	mapped	K07497	putative transposase
K07497	NODE_56_length_173758_cov_196.643555_114	B. breve	0.00279157	0.00306729	0.0160774	restricted	152339	152563	1	0	mapped	K07497	putative transposase
K07733	NODE_328_length_41927_cov_207.483447_15	B. breve	0.00299197	0.00306729	0.0160774	restricted	13683	14207	-1	0	mapped	alpA	prophage regulatory protein
K07733	NODE_574_length_21615_cov_190.976877_8	B. breve	0.00297205	0.00306729	0.0160774	restricted	10181	10573	1	0	mapped	alpA	prophage regulatory protein
K07741	NODE_20_length_352711_cov_19.454270_49	E. coli	0.0161737	0.00293393	0.0135934	loose	40823	41632	1	0	mapped	antB	anti-repressor protein
K08168	NODE_28_length_263638_cov_191.927231_105	B. breve	0.00306243	0.00306729	0.0160774	restricted	126089	127489	-1	0	mapped	tetB	MFS transporter, DHA2 family, metal-tetracycline-proton antiporter
K08307	NODE_19_length_211095_cov_282.443367_121	B. bifidum	0.00293948	0.00315851	0.0165962	restricted	150641	150943	1	0	mapped	mltD,dniR	peptidoglycan lytic transglycosylase D [EC:4.2.2.29]
K08646	NODE_6_length_544392_cov_20.311677_480	E. coli	0.00286688	0.00293393	0.0135934	restricted	525769	526371	-1	0	mapped	MEP	peptidyl-Lys metalloendopeptidase [EC:3.4.24.20]
K11689	NODE_47_length_157424_cov_21.702720_94	E. coli	0.00250151	0.00293393	0.0135934	restricted	101260	101781	-1	0	mapped	dctQ	C4-dicarboxylate transporter, DctQ subunit
K14059	NODE_711_length_40723_cov_112.890473_25	B. adolescentis	0.012378	0.00278599	0.0117967	loose	31014	32291	1	0	mapped	int	integrase
K14744	NODE_86_length_86538_cov_19.539674_69	E. coli	0.0136473	0.00293393	0.0135934	loose	66753	67190	1	0	mapped	rzpD	prophage endopeptidase [EC:3.4.-.-]
K16137	NODE_77_length_161762_cov_142.995348_108	B. adolescentis	0.012327	0.00278599	0.0117967	loose	129240	130106	1	0	mapped	nemR	TetR/AcrR family transcriptional regulator, transcriptional repressor for nem operon
K21430	NODE_19_length_211095_cov_282.443367_120	B. bifidum	0.00304058	0.00315851	0.0165962	restricted	149727	150263	1	0	mapped	yliI	aldose sugar dehydrogenase [EC:1.1.5.-]
K21449	NODE_1_length_895596_cov_18.078416_263	E. coli	0.0221419	0.00293393	0.0135934	loose	275795	279277	-1	0	mapped	ata,sadA,emaA	trimeric autotransporter adhesin
K21449	NODE_1_length_895596_cov_18.078416_268	E. coli	0.016013	0.00293393	0.0135934	loose	281680	284247	-1	0	mapped	ata,sadA,emaA	trimeric autotransporter adhesin
K21449	NODE_1_length_895596_cov_18.078416_588	E. coli	0.00282702	0.00293393	0.0135934	restricted	608424	610076	-1	0	mapped	ata,sadA,emaA	trimeric autotransporter adhesin
K21471	NODE_1_length_895596_cov_18.078416_265	E. coli	0.0250335	0.00293393	0.0135934	loose	279907	280650	-1	0	mapped	cwlO	peptidoglycan DL-endopeptidase CwlO [EC:3.4.-.-]
K21572	NODE_54_length_117156_cov_298.121511_32	B. bifidum	0.0177319	0.00315851	0.0165962	loose	42754	43143	-1	0	mapped	susD	starch-binding outer membrane protein, SusD/RagB family
K22293	NODE_68_length_114306_cov_21.583824_11	E. coli	0.00278206	0.00293393	0.0135934	restricted	12646	13305	-1	0	mapped	rspR	GntR family transcriptional regulator, rspAB operon transcriptional repressor
