# Supplementary material for: Human milk oligosaccharide mediates mutualism between Escherichia coli and Bifidobacterium bifidum
Source: Nat Commun. 2026 Apr 22;17:3489. doi: 10.1038/s41467-026-71764-7 (PMC13103366; doi:10.1038/s41467-026-71764-7)
Supplement: Supplementary file 9 — Source Data [file 41467_2026_71764_MOESM9_ESM.xlsx]

## Sheet: Figure 1 + Figure S1&2
Species	Sample	Abundance	Sequencing_ID	User_Sample_ID	Country	Family_ID	Complete_pair	Mom_or_infant	Gender	Infant_mode_of_birth_detailed	Infant_mode_of_birth	Age	ID	Species	Kingdom	Phylum	Class	Order	Family	Genus
s__Bifidobacterium_longum	PID-1232-NL-110	75.3829	PID-1232-NL-110	1179.1.6	Netherlands	Netherlands_1179	yes	infant	female	vaginal-delivery	vaginal-delivery	B-06	1179	s__Bifidobacterium_longum	d__Bacteria	p__Actinobacteriota	c__Actinomycetia	o__Actinomycetales	f__Bifidobacteriaceae	g__Bifidobacterium
s__Bifidobacterium_bifidum	PID-1232-NL-67	72.2431	PID-1232-NL-67	1099.1.3	Netherlands	Netherlands_1099	yes	infant	female	vaginal-delivery	vaginal-delivery	B-02	1099	s__Bifidobacterium_bifidum	d__Bacteria	p__Actinobacteriota	c__Actinomycetia	o__Actinomycetales	f__Bifidobacteriaceae	g__Bifidobacterium
s__Bifidobacterium_breve	PID-1232-NL-69	70.7739	PID-1232-NL-69	1031.1.3	Netherlands	Netherlands_1031	yes	infant	male	vaginal-delivery	vaginal-delivery	B-02	1031	s__Bifidobacterium_breve	d__Bacteria	p__Actinobacteriota	c__Actinomycetia	o__Actinomycetales	f__Bifidobacteriaceae	g__Bifidobacterium
s__Bifidobacterium_bifidum	PID-1232-NL-115	69.1049	PID-1232-NL-115	1218.1.3	Netherlands	Netherlands_1218	yes	infant	male	vaginal-delivery	vaginal-delivery	B-02	1218	s__Bifidobacterium_bifidum	d__Bacteria	p__Actinobacteriota	c__Actinomycetia	o__Actinomycetales	f__Bifidobacteriaceae	g__Bifidobacterium
s__Bifidobacterium_longum	PID-1232-NL-76	64.95	PID-1232-NL-76	1060.1.3	Netherlands	Netherlands_1060	yes	infant	male	vaginal-delivery	vaginal-delivery	B-02	1060	s__Bifidobacterium_longum	d__Bacteria	p__Actinobacteriota	c__Actinomycetia	o__Actinomycetales	f__Bifidobacteriaceae	g__Bifidobacterium
s__Bifidobacterium_breve	PID-1232-NL-19	64.9447	PID-1232-NL-19	1179.1.3	Netherlands	Netherlands_1179	yes	infant	female	vaginal-delivery	vaginal-delivery	B-02	1179	s__Bifidobacterium_breve	d__Bacteria	p__Actinobacteriota	c__Actinomycetia	o__Actinomycetales	f__Bifidobacteriaceae	g__Bifidobacterium
s__Erysipelatoclostridium_ramosum	PID-1232-NL-3	64.28	PID-1232-NL-3	1138.1.8	Netherlands	Netherlands_1138	yes	infant	male	vaginal-delivery	vaginal-delivery	B-11	1138	s__Erysipelatoclostridium_ramosum	d__Bacteria	p__Firmicutes	c__Bacilli	o__Erysipelotrichales	f__Coprobacillaceae	g__Erysipelatoclostridium
s__Bifidobacterium_longum	PID-1232-NL-15	63.797	PID-1232-NL-15	1202.1.3	Netherlands	Netherlands_1202	yes	infant	female	vaginal-delivery	vaginal-delivery	B-02	1202	s__Bifidobacterium_longum	d__Bacteria	p__Actinobacteriota	c__Actinomycetia	o__Actinomycetales	f__Bifidobacteriaceae	g__Bifidobacterium
s__Bifidobacterium_breve	PID-1232-NL-26	62.9964	PID-1232-NL-26	1129.1.6	Netherlands	Netherlands_1129	yes	infant	female	vaginal-delivery	vaginal-delivery	B-06	1129	s__Bifidobacterium_breve	d__Bacteria	p__Actinobacteriota	c__Actinomycetia	o__Actinomycetales	f__Bifidobacteriaceae	g__Bifidobacterium
s__Bifidobacterium_breve	PID-1232-NL-78	61.5021	PID-1232-NL-78	1063.1.6	Netherlands	Netherlands_1063	no	infant	male	vaginal-delivery	vaginal-delivery	B-06	1063	s__Bifidobacterium_breve	d__Bacteria	p__Actinobacteriota	c__Actinomycetia	o__Actinomycetales	f__Bifidobacteriaceae	g__Bifidobacterium
s__Bifidobacterium_breve	PID-1232-NL-55	61.3952	PID-1232-NL-55	1009.1.3	Netherlands	Netherlands_1009	yes	infant	male	vaginal-delivery	vaginal-delivery	B-02	1009	s__Bifidobacterium_breve	d__Bacteria	p__Actinobacteriota	c__Actinomycetia	o__Actinomycetales	f__Bifidobacteriaceae	g__Bifidobacterium
s__Bifidobacterium_breve	PID-1232-NL-117	61.1239	PID-1232-NL-117	1200.1.3	Netherlands	Netherlands_1200	yes	infant	male	vaginal-delivery	vaginal-delivery	B-02	1200	s__Bifidobacterium_breve	d__Bacteria	p__Actinobacteriota	c__Actinomycetia	o__Actinomycetales	f__Bifidobacteriaceae	g__Bifidobacterium
s__Bifidobacterium_breve	PID-1232-NL-137	57.0093	PID-1232-NL-137	1019.1.3	Netherlands	Netherlands_1019	yes	infant	male	vaginal-delivery	vaginal-delivery	B-02	1019	s__Bifidobacterium_breve	d__Bacteria	p__Actinobacteriota	c__Actinomycetia	o__Actinomycetales	f__Bifidobacteriaceae	g__Bifidobacterium
s__Bifidobacterium_breve	PID-1232-NL-88	56.2674	PID-1232-NL-88	1138.1.6	Netherlands	Netherlands_1138	yes	infant	male	vaginal-delivery	vaginal-delivery	B-06	1138	s__Bifidobacterium_breve	d__Bacteria	p__Actinobacteriota	c__Actinomycetia	o__Actinomycetales	f__Bifidobacteriaceae	g__Bifidobacterium
s__Prevotella_copri	PID-1232-NL-86	55.4089	PID-1232-NL-86	1096.2.1	Netherlands	Netherlands_1096	yes	mother	female	vaginal-delivery	vaginal-delivery	M	1096	s__Prevotella_copri	d__Bacteria	p__Bacteroidota	c__Bacteroidia	o__Bacteroidales	f__Bacteroidaceae	g__Prevotella
s__Bifidobacterium_pseudocatenulatum	PID-1232-NL-105	53.2268	PID-1232-NL-105	1063.1.3	Netherlands	Netherlands_1063	no	infant	male	vaginal-delivery	vaginal-delivery	B-02	1063	s__Bifidobacterium_pseudocatenulatum	d__Bacteria	p__Actinobacteriota	c__Actinomycetia	o__Actinomycetales	f__Bifidobacteriaceae	g__Bifidobacterium
s__Bifidobacterium_breve	PID-1232-NL-53	53.1007	PID-1232-NL-53	1030.1.3	Netherlands	Netherlands_1030	yes	infant	female	vaginal-delivery	vaginal-delivery	B-02	1030	s__Bifidobacterium_breve	d__Bacteria	p__Actinobacteriota	c__Actinomycetia	o__Actinomycetales	f__Bifidobacteriaceae	g__Bifidobacterium
s__Bifidobacterium_longum	PID-1232-NL-90	52.8209	PID-1232-NL-90	1060.1.6	Netherlands	Netherlands_1060	yes	infant	male	vaginal-delivery	vaginal-delivery	B-06	1060	s__Bifidobacterium_longum	d__Bacteria	p__Actinobacteriota	c__Actinomycetia	o__Actinomycetales	f__Bifidobacteriaceae	g__Bifidobacterium
s__Bifidobacterium_breve	PID-1232-NL-121	51.2528	PID-1232-NL-121	1096.1.3	Netherlands	Netherlands_1096	yes	infant	male	vaginal-delivery	vaginal-delivery	B-02	1096	s__Bifidobacterium_breve	d__Bacteria	p__Actinobacteriota	c__Actinomycetia	o__Actinomycetales	f__Bifidobacteriaceae	g__Bifidobacterium
s__Bifidobacterium_bifidum	PID-1232-NL-11	51.1976	PID-1232-NL-11	1147.1.6	Netherlands	Netherlands_1147	yes	infant	male	vaginal-delivery	vaginal-delivery	B-06	1147	s__Bifidobacterium_bifidum	d__Bacteria	p__Actinobacteriota	c__Actinomycetia	o__Actinomycetales	f__Bifidobacteriaceae	g__Bifidobacterium
s__Bifidobacterium_bifidum	PID-1232-NL-77	50.5107	PID-1232-NL-77	1090.1.3	Netherlands	Netherlands_1090	yes	infant	female	vaginal-delivery	vaginal-delivery	B-02	1090	s__Bifidobacterium_bifidum	d__Bacteria	p__Actinobacteriota	c__Actinomycetia	o__Actinomycetales	f__Bifidobacteriaceae	g__Bifidobacterium
s__Bifidobacterium_bifidum	PID-1232-NL-66	50.3235	PID-1232-NL-66	1019.1.6	Netherlands	Netherlands_1019	yes	infant	male	vaginal-delivery	vaginal-delivery	B-06	1019	s__Bifidobacterium_bifidum	d__Bacteria	p__Actinobacteriota	c__Actinomycetia	o__Actinomycetales	f__Bifidobacteriaceae	g__Bifidobacterium
s__Bifidobacterium_longum	PID-1232-NL-40	49.0246	PID-1232-NL-40	1190.1.6	Netherlands	Netherlands_1190	yes	infant	male	vaginal-delivery	vaginal-delivery	B-02	1190	s__Bifidobacterium_longum	d__Bacteria	p__Actinobacteriota	c__Actinomycetia	o__Actinomycetales	f__Bifidobacteriaceae	g__Bifidobacterium
s__Bifidobacterium_adolescentis	PID-1232-NL-29	48.9551	PID-1232-NL-29	1190.1.8	Netherlands	Netherlands_1190	yes	infant	male	vaginal-delivery	vaginal-delivery	B-11	1190	s__Bifidobacterium_adolescentis	d__Bacteria	p__Actinobacteriota	c__Actinomycetia	o__Actinomycetales	f__Bifidobacteriaceae	g__Bifidobacterium
s__Bifidobacterium_longum	PID-1232-NL-56	46.9823	PID-1232-NL-56	1022.1.3	Netherlands	Netherlands_1022	yes	infant	male	vaginal-delivery	vaginal-delivery	B-02	1022	s__Bifidobacterium_longum	d__Bacteria	p__Actinobacteriota	c__Actinomycetia	o__Actinomycetales	f__Bifidobacteriaceae	g__Bifidobacterium
s__Roseburia_faecis	PID-1232-NL-100	46.9602	PID-1232-NL-100	1060.2.1	Netherlands	Netherlands_1060	yes	mother	female	vaginal-delivery	vaginal-delivery	M	1060	s__Roseburia_faecis						g__Roseburia
s__Bifidobacterium_bifidum	PID-1232-NL-96	46.2454	PID-1232-NL-96	1035.1.6	Netherlands	Netherlands_1035	yes	infant	female	vaginal-delivery	vaginal-delivery	B-06	1035	s__Bifidobacterium_bifidum	d__Bacteria	p__Actinobacteriota	c__Actinomycetia	o__Actinomycetales	f__Bifidobacteriaceae	g__Bifidobacterium
s__Bifidobacterium_breve	PID-1232-NL-130	45.8123	PID-1232-NL-130	1209.1.6	Netherlands	Netherlands_1209	yes	infant	male	vaginal-delivery	vaginal-delivery	B-06	1209	s__Bifidobacterium_breve	d__Bacteria	p__Actinobacteriota	c__Actinomycetia	o__Actinomycetales	f__Bifidobacteriaceae	g__Bifidobacterium
s__Clostridium_perfringens	PID-1232-NL-118	44.838	PID-1232-NL-118	1220.1.3	Netherlands	Netherlands_1220	yes	infant	female	vaginal-delivery	vaginal-delivery	B-02	1220	s__Clostridium_perfringens						g__Clostridium
s__Bifidobacterium_bifidum	PID-1232-NL-108	44.7983	PID-1232-NL-108	1020.1.6	Netherlands	Netherlands_1020	yes	infant	male	vaginal-delivery	vaginal-delivery	B-06	1020	s__Bifidobacterium_bifidum	d__Bacteria	p__Actinobacteriota	c__Actinomycetia	o__Actinomycetales	f__Bifidobacteriaceae	g__Bifidobacterium
s__Bifidobacterium_longum	PID-1232-NL-107	44.306	PID-1232-NL-107	1022.1.6	Netherlands	Netherlands_1022	yes	infant	male	vaginal-delivery	vaginal-delivery	B-06	1022	s__Bifidobacterium_longum	d__Bacteria	p__Actinobacteriota	c__Actinomycetia	o__Actinomycetales	f__Bifidobacteriaceae	g__Bifidobacterium
s__Roseburia_faecis	PID-1232-NL-23	43.3738	PID-1232-NL-23	1200.2.1	Netherlands	Netherlands_1200	yes	mother	female	vaginal-delivery	vaginal-delivery	M	1200	s__Roseburia_faecis						g__Roseburia
s__Bifidobacterium_bifidum	PID-1232-NL-65	42.5066	PID-1232-NL-65	1030.1.6	Netherlands	Netherlands_1030	yes	infant	female	vaginal-delivery	vaginal-delivery	B-06	1030	s__Bifidobacterium_bifidum	d__Bacteria	p__Actinobacteriota	c__Actinomycetia	o__Actinomycetales	f__Bifidobacteriaceae	g__Bifidobacterium
s__Ruminococcus_gnavus	PID-1232-NL-114	41.9962	PID-1232-NL-114	1202.1.6	Netherlands	Netherlands_1202	yes	infant	female	vaginal-delivery	vaginal-delivery	B-06	1202	s__Ruminococcus_gnavus						g__Ruminococcus
s__Bacteroides_clarus	PID-1232-NL-99	41.9884	PID-1232-NL-99	1017.1.6	Netherlands	Netherlands_1017	no	infant	male	vaginal-delivery	vaginal-delivery	B-06	1017	s__Bacteroides_clarus	d__Bacteria	p__Bacteroidota	c__Bacteroidia	o__Bacteroidales	f__Bacteroidaceae	g__Bacteroides
s__Bifidobacterium_breve	PID-1232-NL-4	41.7165	PID-1232-NL-4	1149.1.6	Netherlands	Netherlands_1149	no	infant	female	vaginal-delivery	vaginal-delivery	B-06	1149	s__Bifidobacterium_breve	d__Bacteria	p__Actinobacteriota	c__Actinomycetia	o__Actinomycetales	f__Bifidobacteriaceae	g__Bifidobacterium
s__Bacteroides_stercoris	PID-1232-NL-103	39.7375	PID-1232-NL-103	1028.2.1	Netherlands	Netherlands_1028	yes	mother	female	vaginal-delivery	vaginal-delivery	M	1028	s__Bacteroides_stercoris	d__Bacteria	p__Bacteroidota	c__Bacteroidia	o__Bacteroidales	f__Bacteroidaceae	g__Bacteroides
s__Bacteroides_dorei	PID-1232-NL-140	38.9578	PID-1232-NL-140	1080.1.8	Netherlands	Netherlands_1080	yes	infant	male	vaginal-delivery	vaginal-delivery	B-11	1080	s__Bacteroides_dorei						g__Bacteroides
s__Bifidobacterium_breve	PID-1232-NL-72	38.9186	PID-1232-NL-72	1031.1.8	Netherlands	Netherlands_1031	yes	infant	male	vaginal-delivery	vaginal-delivery	B-11	1031	s__Bifidobacterium_breve	d__Bacteria	p__Actinobacteriota	c__Actinomycetia	o__Actinomycetales	f__Bifidobacteriaceae	g__Bifidobacterium
s__Bifidobacterium_breve	PID-1232-NL-104	38.6455	PID-1232-NL-104	1036.1.6	Netherlands	Netherlands_1036	no	infant	female	vaginal-delivery	vaginal-delivery	B-06	1036	s__Bifidobacterium_breve	d__Bacteria	p__Actinobacteriota	c__Actinomycetia	o__Actinomycetales	f__Bifidobacteriaceae	g__Bifidobacterium
s__Bifidobacterium_bifidum	PID-1232-NL-50	38.3943	PID-1232-NL-50	1002.1.6	Netherlands	Netherlands_1002	yes	infant	male	vaginal-delivery	vaginal-delivery	B-06	1002	s__Bifidobacterium_bifidum	d__Bacteria	p__Actinobacteriota	c__Actinomycetia	o__Actinomycetales	f__Bifidobacteriaceae	g__Bifidobacterium
s__Bifidobacterium_longum	PID-1232-NL-8	38.1251	PID-1232-NL-8	1149.1.8	Netherlands	Netherlands_1149	no	infant	female	vaginal-delivery	vaginal-delivery	B-11	1149	s__Bifidobacterium_longum	d__Bacteria	p__Actinobacteriota	c__Actinomycetia	o__Actinomycetales	f__Bifidobacteriaceae	g__Bifidobacterium
s__Bifidobacterium_kashiwanohense	PID-1232-NL-64	37.5906	PID-1232-NL-64	1002.1.8	Netherlands	Netherlands_1002	yes	infant	male	vaginal-delivery	vaginal-delivery	B-11	1002	s__Bifidobacterium_kashiwanohense						g__Bifidobacterium
s__Ruminococcus_bromii	PID-1232-NL-59	37.3194	PID-1232-NL-59	1020.2.1	Netherlands	Netherlands_1020	yes	mother	female	vaginal-delivery	vaginal-delivery	M	1020	s__Ruminococcus_bromii						g__Ruminococcus
s__Clostridium_sp_CAG_964	PID-1232-NL-74	37.2191	PID-1232-NL-74	1099.2.1	Netherlands	Netherlands_1099	yes	mother	female	vaginal-delivery	vaginal-delivery	M	1099	s__Clostridium_sp_CAG_964						g__Clostridium
s__Bifidobacterium_breve	PID-1232-NL-66	37.1196	PID-1232-NL-66	1019.1.6	Netherlands	Netherlands_1019	yes	infant	male	vaginal-delivery	vaginal-delivery	B-06	1019	s__Bifidobacterium_breve	d__Bacteria	p__Actinobacteriota	c__Actinomycetia	o__Actinomycetales	f__Bifidobacteriaceae	g__Bifidobacterium
s__Bifidobacterium_breve	PID-1232-NL-97	36.5008	PID-1232-NL-97	1009.1.6	Netherlands	Netherlands_1009	yes	infant	male	vaginal-delivery	vaginal-delivery	B-06	1009	s__Bifidobacterium_breve	d__Bacteria	p__Actinobacteriota	c__Actinomycetia	o__Actinomycetales	f__Bifidobacteriaceae	g__Bifidobacterium
s__Bifidobacterium_longum	PID-1232-NL-108	36.2868	PID-1232-NL-108	1020.1.6	Netherlands	Netherlands_1020	yes	infant	male	vaginal-delivery	vaginal-delivery	B-06	1020	s__Bifidobacterium_longum	d__Bacteria	p__Actinobacteriota	c__Actinomycetia	o__Actinomycetales	f__Bifidobacteriaceae	g__Bifidobacterium
s__Bifidobacterium_longum	PID-1232-NL-65	35.5992	PID-1232-NL-65	1030.1.6	Netherlands	Netherlands_1030	yes	infant	female	vaginal-delivery	vaginal-delivery	B-06	1030	s__Bifidobacterium_longum	d__Bacteria	p__Actinobacteriota	c__Actinomycetia	o__Actinomycetales	f__Bifidobacteriaceae	g__Bifidobacterium
s__Bifidobacterium_bifidum	PID-1232-NL-107	35.2552	PID-1232-NL-107	1022.1.6	Netherlands	Netherlands_1022	yes	infant	male	vaginal-delivery	vaginal-delivery	B-06	1022	s__Bifidobacterium_bifidum	d__Bacteria	p__Actinobacteriota	c__Actinomycetia	o__Actinomycetales	f__Bifidobacteriaceae	g__Bifidobacterium
s__Lachnospira_pectinoschiza	PID-1232-NL-91	34.1689	PID-1232-NL-91	1053.1.8	Netherlands	Netherlands_1053	no	infant	female	vaginal-delivery	vaginal-delivery	B-11	1053	s__Lachnospira_pectinoschiza						g__Lachnospira
s__Bifidobacterium_adolescentis	PID-1232-NL-70	33.6216	PID-1232-NL-70	1031.2.1	Netherlands	Netherlands_1031	yes	mother	female	vaginal-delivery	vaginal-delivery	M	1031	s__Bifidobacterium_adolescentis	d__Bacteria	p__Actinobacteriota	c__Actinomycetia	o__Actinomycetales	f__Bifidobacteriaceae	g__Bifidobacterium
s__Bifidobacterium_longum	PID-1232-NL-18	33.4769	PID-1232-NL-18	1190.1.3	Netherlands	Netherlands_1190	yes	infant	male	vaginal-delivery	vaginal-delivery	B-02	1190	s__Bifidobacterium_longum	d__Bacteria	p__Actinobacteriota	c__Actinomycetia	o__Actinomycetales	f__Bifidobacteriaceae	g__Bifidobacterium
s__Bifidobacterium_longum	PID-1232-NL-30	32.6071	PID-1232-NL-30	1099.1.8	Netherlands	Netherlands_1099	yes	infant	female	vaginal-delivery	vaginal-delivery	B-11	1099	s__Bifidobacterium_longum	d__Bacteria	p__Actinobacteriota	c__Actinomycetia	o__Actinomycetales	f__Bifidobacteriaceae	g__Bifidobacterium
s__Bifidobacterium_breve	PID-1232-NL-131	32.5087	PID-1232-NL-131	1200.1.6	Netherlands	Netherlands_1200	yes	infant	male	vaginal-delivery	vaginal-delivery	B-06	1200	s__Bifidobacterium_breve	d__Bacteria	p__Actinobacteriota	c__Actinomycetia	o__Actinomycetales	f__Bifidobacteriaceae	g__Bifidobacterium
s__Bifidobacterium_longum	PID-1232-NL-32	32.0733	PID-1232-NL-32	1096.1.6	Netherlands	Netherlands_1096	yes	infant	male	vaginal-delivery	vaginal-delivery	B-06	1096	s__Bifidobacterium_longum	d__Bacteria	p__Actinobacteriota	c__Actinomycetia	o__Actinomycetales	f__Bifidobacteriaceae	g__Bifidobacterium
s__Bacteroides_fragilis	PID-1232-NL-48-1	31.4161	PID-1232-NL-48-1	1005.1.6	Netherlands	Netherlands_1005	yes	infant	male	vaginal-delivery	vaginal-delivery	B-06	1005	s__Bacteroides_fragilis	d__Bacteria	p__Bacteroidota	c__Bacteroidia	o__Bacteroidales	f__Bacteroidaceae	g__Bacteroides
s__Bifidobacterium_bifidum	PID-1232-NL-19	31.3576	PID-1232-NL-19	1179.1.3	Netherlands	Netherlands_1179	yes	infant	female	vaginal-delivery	vaginal-delivery	B-02	1179	s__Bifidobacterium_bifidum	d__Bacteria	p__Actinobacteriota	c__Actinomycetia	o__Actinomycetales	f__Bifidobacteriaceae	g__Bifidobacterium
s__Ruminococcus_gnavus	PID-1232-NL-12	31.2966	PID-1232-NL-12	1122.1.8	Netherlands	Netherlands_1122	no	infant	female	vaginal-delivery	vaginal-delivery	B-11	1122	s__Ruminococcus_gnavus						g__Ruminococcus
s__Bifidobacterium_longum	PID-1232-NL-85	31.1316	PID-1232-NL-85	1129.1.3	Netherlands	Netherlands_1129	yes	infant	female	vaginal-delivery	vaginal-delivery	B-02	1129	s__Bifidobacterium_longum	d__Bacteria	p__Actinobacteriota	c__Actinomycetia	o__Actinomycetales	f__Bifidobacteriaceae	g__Bifidobacterium
s__Prevotella_copri	PID-1232-NL-93	31.0995	PID-1232-NL-93	1081.2.1	Netherlands	Netherlands_1081	yes	mother	female	vaginal-delivery	vaginal-delivery	M	1081	s__Prevotella_copri	d__Bacteria	p__Bacteroidota	c__Bacteroidia	o__Bacteroidales	f__Bacteroidaceae	g__Prevotella
s__Bifidobacterium_bifidum	PID-1232-NL-137	31.094	PID-1232-NL-137	1019.1.3	Netherlands	Netherlands_1019	yes	infant	male	vaginal-delivery	vaginal-delivery	B-02	1019	s__Bifidobacterium_bifidum	d__Bacteria	p__Actinobacteriota	c__Actinomycetia	o__Actinomycetales	f__Bifidobacteriaceae	g__Bifidobacterium
s__Bifidobacterium_bifidum	PID-1232-NL-104	30.7342	PID-1232-NL-104	1036.1.6	Netherlands	Netherlands_1036	no	infant	female	vaginal-delivery	vaginal-delivery	B-06	1036	s__Bifidobacterium_bifidum	d__Bacteria	p__Actinobacteriota	c__Actinomycetia	o__Actinomycetales	f__Bifidobacteriaceae	g__Bifidobacterium
s__Bifidobacterium_kashiwanohense	PID-1232-NL-50	30.6727	PID-1232-NL-50	1002.1.6	Netherlands	Netherlands_1002	yes	infant	male	vaginal-delivery	vaginal-delivery	B-06	1002	s__Bifidobacterium_kashiwanohense						g__Bifidobacterium
s__Escherichia_coli	PID-1232-NL-118	30.0357	PID-1232-NL-118	1220.1.3	Netherlands	Netherlands_1220	yes	infant	female	vaginal-delivery	vaginal-delivery	B-02	1220	s__Escherichia_coli	d__Bacteria	p__Proteobacteria	c__Gammaproteobacteria	o__Enterobacterales	f__Enterobacteriaceae	g__Escherichia
s__Bifidobacterium_kashiwanohense	PID-1232-NL-72	29.9825	PID-1232-NL-72	1031.1.8	Netherlands	Netherlands_1031	yes	infant	male	vaginal-delivery	vaginal-delivery	B-11	1031	s__Bifidobacterium_kashiwanohense						g__Bifidobacterium
s__Bifidobacterium_pseudocatenulatum	PID-1232-NL-106	29.4693	PID-1232-NL-106	1218.1.6	Netherlands	Netherlands_1218	yes	infant	male	vaginal-delivery	vaginal-delivery	B-06	1218	s__Bifidobacterium_pseudocatenulatum	d__Bacteria	p__Actinobacteriota	c__Actinomycetia	o__Actinomycetales	f__Bifidobacteriaceae	g__Bifidobacterium
s__Prevotella_copri	PID-1232-NL-134	29.2759	PID-1232-NL-134	1157.1.8	Netherlands	Netherlands_1157	yes	infant	male	vaginal-delivery	vaginal-delivery	B-11	1157	s__Prevotella_copri	d__Bacteria	p__Bacteroidota	c__Bacteroidia	o__Bacteroidales	f__Bacteroidaceae	g__Prevotella
s__Bifidobacterium_bifidum	PID-1232-NL-121	29.245	PID-1232-NL-121	1096.1.3	Netherlands	Netherlands_1096	yes	infant	male	vaginal-delivery	vaginal-delivery	B-02	1096	s__Bifidobacterium_bifidum	d__Bacteria	p__Actinobacteriota	c__Actinomycetia	o__Actinomycetales	f__Bifidobacteriaceae	g__Bifidobacterium
s__Blautia_wexlerae	PID-1232-NL-16	28.7212	PID-1232-NL-16	1202.2.1	Netherlands	Netherlands_1202	yes	mother	female	vaginal-delivery	vaginal-delivery	B-02	1202	s__Blautia_wexlerae						g__Blautia
s__Bacteroides_dorei	PID-1232-NL-45	28.6772	PID-1232-NL-45	1030.2.1	Netherlands	Netherlands_1030	yes	mother	female	not_applicable	not_applicable	M	1030	s__Bacteroides_dorei						g__Bacteroides
s__Collinsella_aerofaciens	PID-1232-NL-13	28.6683	PID-1232-NL-13	1157.1.6	Netherlands	Netherlands_1157	yes	infant	male	vaginal-delivery	vaginal-delivery	B-06	1157	s__Collinsella_aerofaciens						g__Collinsella
s__Escherichia_coli	PID-1232-NL-77	28.1692	PID-1232-NL-77	1090.1.3	Netherlands	Netherlands_1090	yes	infant	female	vaginal-delivery	vaginal-delivery	B-02	1090	s__Escherichia_coli	d__Bacteria	p__Proteobacteria	c__Gammaproteobacteria	o__Enterobacterales	f__Enterobacteriaceae	g__Escherichia
s__Erysipelatoclostridium_ramosum	PID-1232-NL-114	28.055	PID-1232-NL-114	1202.1.6	Netherlands	Netherlands_1202	yes	infant	female	vaginal-delivery	vaginal-delivery	B-06	1202	s__Erysipelatoclostridium_ramosum	d__Bacteria	p__Firmicutes	c__Bacilli	o__Erysipelotrichales	f__Coprobacillaceae	g__Erysipelatoclostridium
s__Bifidobacterium_bifidum	PID-1232-NL-32	28.0147	PID-1232-NL-32	1096.1.6	Netherlands	Netherlands_1096	yes	infant	male	vaginal-delivery	vaginal-delivery	B-06	1096	s__Bifidobacterium_bifidum	d__Bacteria	p__Actinobacteriota	c__Actinomycetia	o__Actinomycetales	f__Bifidobacteriaceae	g__Bifidobacterium
s__Blautia_wexlerae	PID-1232-NL-12	27.5534	PID-1232-NL-12	1122.1.8	Netherlands	Netherlands_1122	no	infant	female	vaginal-delivery	vaginal-delivery	B-11	1122	s__Blautia_wexlerae						g__Blautia
s__Eubacterium_rectale	PID-1232-NL-25	27.544	PID-1232-NL-25	1202.1.8	Netherlands	Netherlands_1202	yes	infant	female	vaginal-delivery	vaginal-delivery	B-11	1202	s__Eubacterium_rectale						g__Eubacterium
s__Bacteroides_dorei	PID-1232-NL-18	27.1322	PID-1232-NL-18	1190.1.3	Netherlands	Netherlands_1190	yes	infant	male	vaginal-delivery	vaginal-delivery	B-02	1190	s__Bacteroides_dorei						g__Bacteroides
s__Bifidobacterium_bifidum	PID-1232-NL-56	26.5648	PID-1232-NL-56	1022.1.3	Netherlands	Netherlands_1022	yes	infant	male	vaginal-delivery	vaginal-delivery	B-02	1022	s__Bifidobacterium_bifidum	d__Bacteria	p__Actinobacteriota	c__Actinomycetia	o__Actinomycetales	f__Bifidobacteriaceae	g__Bifidobacterium
s__Streptococcus_thermophilus	PID-1232-NL-51	26.148	PID-1232-NL-51	1005.2.1	Netherlands	Netherlands_1005	yes	mother	female	vaginal-delivery	vaginal-delivery	M	1005	s__Streptococcus_thermophilus	d__Bacteria	p__Firmicutes	c__Bacilli	o__Lactobacillales	f__Streptococcaceae	g__Streptococcus
s__Bacteroides_vulgatus	PID-1232-NL-7	26.1453	PID-1232-NL-7	1115.1.8	Netherlands	Netherlands_1115	yes	infant	male	vaginal-delivery	vaginal-delivery	B-11	1115	s__Bacteroides_vulgatus						g__Bacteroides
s__Collinsella_aerofaciens	PID-1232-NL-85	26.0792	PID-1232-NL-85	1129.1.3	Netherlands	Netherlands_1129	yes	infant	female	vaginal-delivery	vaginal-delivery	B-02	1129	s__Collinsella_aerofaciens						g__Collinsella
s__Bifidobacterium_pseudocatenulatum	PID-1232-NL-25	25.9801	PID-1232-NL-25	1202.1.8	Netherlands	Netherlands_1202	yes	infant	female	vaginal-delivery	vaginal-delivery	B-11	1202	s__Bifidobacterium_pseudocatenulatum	d__Bacteria	p__Actinobacteriota	c__Actinomycetia	o__Actinomycetales	f__Bifidobacteriaceae	g__Bifidobacterium
s__Bifidobacterium_kashiwanohense	PID-1232-NL-27	25.8854	PID-1232-NL-27	1129.1.8	Netherlands	Netherlands_1129	yes	infant	female	vaginal-delivery	vaginal-delivery	B-11	1129	s__Bifidobacterium_kashiwanohense						g__Bifidobacterium
s__Parabacteroides_merdae	PID-1232-NL-52	25.5711	PID-1232-NL-52	1002.2.1	Netherlands	Netherlands_1002	yes	mother	female	vaginal-delivery	vaginal-delivery	M	1002	s__Parabacteroides_merdae	d__Bacteria	p__Bacteroidota	c__Bacteroidia	o__Bacteroidales	f__Tannerellaceae	g__Parabacteroides
s__Bifidobacterium_kashiwanohense	PID-1232-NL-28	25.537	PID-1232-NL-28	1179.1.8	Netherlands	Netherlands_1179	yes	infant	female	vaginal-delivery	vaginal-delivery	B-11	1179	s__Bifidobacterium_kashiwanohense						g__Bifidobacterium
s__Bifidobacterium_breve	PID-1232-NL-11	25.4726	PID-1232-NL-11	1147.1.6	Netherlands	Netherlands_1147	yes	infant	male	vaginal-delivery	vaginal-delivery	B-06	1147	s__Bifidobacterium_breve	d__Bacteria	p__Actinobacteriota	c__Actinomycetia	o__Actinomycetales	f__Bifidobacteriaceae	g__Bifidobacterium
s__Bifidobacterium_longum	PID-1232-NL-96	25.3336	PID-1232-NL-96	1035.1.6	Netherlands	Netherlands_1035	yes	infant	female	vaginal-delivery	vaginal-delivery	B-06	1035	s__Bifidobacterium_longum	d__Bacteria	p__Actinobacteriota	c__Actinomycetia	o__Actinomycetales	f__Bifidobacteriaceae	g__Bifidobacterium
s__Veillonella_parvula	PID-1232-NL-131	25.2279	PID-1232-NL-131	1200.1.6	Netherlands	Netherlands_1200	yes	infant	male	vaginal-delivery	vaginal-delivery	B-06	1200	s__Veillonella_parvula						g__Veillonella
s__Eubacterium_rectale	PID-1232-NL-9	25.0297	PID-1232-NL-9	1158.2.1	Netherlands	Netherlands_1158	yes	mother	female	c-section	c-section	M	1158	s__Eubacterium_rectale						g__Eubacterium
s__Bifidobacterium_bifidum	PID-1232-NL-123	25.0105	PID-1232-NL-123	1220.1.6	Netherlands	Netherlands_1220	yes	infant	female	vaginal-delivery	vaginal-delivery	B-06	1220	s__Bifidobacterium_bifidum	d__Bacteria	p__Actinobacteriota	c__Actinomycetia	o__Actinomycetales	f__Bifidobacteriaceae	g__Bifidobacterium
s__Prevotella_copri	PID-1232-NL-132	24.9682	PID-1232-NL-132	1213.1.8	Netherlands	Netherlands_1213	yes	infant	female	c-section	c-section	B-11	1213	s__Prevotella_copri	d__Bacteria	p__Bacteroidota	c__Bacteroidia	o__Bacteroidales	f__Bacteroidaceae	g__Prevotella
s__Eubacterium_rectale	PID-1232-NL-16	24.5711	PID-1232-NL-16	1202.2.1	Netherlands	Netherlands_1202	yes	mother	female	vaginal-delivery	vaginal-delivery	B-02	1202	s__Eubacterium_rectale						g__Eubacterium
s__Veillonella_parvula	PID-1232-NL-106	24.5012	PID-1232-NL-106	1218.1.6	Netherlands	Netherlands_1218	yes	infant	male	vaginal-delivery	vaginal-delivery	B-06	1218	s__Veillonella_parvula						g__Veillonella
s__Bifidobacterium_breve	PID-1232-NL-32	24.3154	PID-1232-NL-32	1096.1.6	Netherlands	Netherlands_1096	yes	infant	male	vaginal-delivery	vaginal-delivery	B-06	1096	s__Bifidobacterium_breve	d__Bacteria	p__Actinobacteriota	c__Actinomycetia	o__Actinomycetales	f__Bifidobacteriaceae	g__Bifidobacterium
s__Bifidobacterium_longum	PID-1232-NL-80	23.9313	PID-1232-NL-80	1028.1.6	Netherlands	Netherlands_1028	yes	infant	female	vaginal-delivery	vaginal-delivery	B-06	1028	s__Bifidobacterium_longum	d__Bacteria	p__Actinobacteriota	c__Actinomycetia	o__Actinomycetales	f__Bifidobacteriaceae	g__Bifidobacterium
s__Bifidobacterium_bifidum	PID-1232-NL-27	23.7986	PID-1232-NL-27	1129.1.8	Netherlands	Netherlands_1129	yes	infant	female	vaginal-delivery	vaginal-delivery	B-11	1129	s__Bifidobacterium_bifidum	d__Bacteria	p__Actinobacteriota	c__Actinomycetia	o__Actinomycetales	f__Bifidobacteriaceae	g__Bifidobacterium
s__Ruminococcus_gnavus	PID-1232-NL-111	23.486	PID-1232-NL-111	1220.1.8	Netherlands	Netherlands_1220	yes	infant	female	vaginal-delivery	vaginal-delivery	B-11	1220	s__Ruminococcus_gnavus						g__Ruminococcus
s__Ruminococcus_gnavus	PID-1232-NL-44	23.3695	PID-1232-NL-44	1218.1.8	Netherlands	Netherlands_1218	yes	infant	male	vaginal-delivery	vaginal-delivery	B-11	1218	s__Ruminococcus_gnavus						g__Ruminococcus
s__Roseburia_faecis	PID-1232-NL-133	23.1972	PID-1232-NL-133	1184.1.8	Netherlands	Netherlands_1184	no	infant	male	vaginal-delivery	vaginal-delivery	B-11	1184	s__Roseburia_faecis						g__Roseburia
s__Bacteroides_dorei	PID-1232-NL-73	23.057	PID-1232-NL-73	1017.1.8	Netherlands	Netherlands_1017	no	infant	male	vaginal-delivery	vaginal-delivery	B-11	1017	s__Bacteroides_dorei						g__Bacteroides
s__Bifidobacterium_longum	PID-1232-NL-123	22.5677	PID-1232-NL-123	1220.1.6	Netherlands	Netherlands_1220	yes	infant	female	vaginal-delivery	vaginal-delivery	B-06	1220	s__Bifidobacterium_longum	d__Bacteria	p__Actinobacteriota	c__Actinomycetia	o__Actinomycetales	f__Bifidobacteriaceae	g__Bifidobacterium
s__Bifidobacterium_pseudocatenulatum	PID-1232-NL-115	22.5246	PID-1232-NL-115	1218.1.3	Netherlands	Netherlands_1218	yes	infant	male	vaginal-delivery	vaginal-delivery	B-02	1218	s__Bifidobacterium_pseudocatenulatum	d__Bacteria	p__Actinobacteriota	c__Actinomycetia	o__Actinomycetales	f__Bifidobacteriaceae	g__Bifidobacterium
s__Bifidobacterium_bifidum	PID-1232-NL-68	22.3857	PID-1232-NL-68	1019.1.8	Netherlands	Netherlands_1019	yes	infant	male	vaginal-delivery	vaginal-delivery	B-11	1019	s__Bifidobacterium_bifidum	d__Bacteria	p__Actinobacteriota	c__Actinomycetia	o__Actinomycetales	f__Bifidobacteriaceae	g__Bifidobacterium
s__Ruminococcus_gnavus	PID-1232-NL-13	22.2433	PID-1232-NL-13	1157.1.6	Netherlands	Netherlands_1157	yes	infant	male	vaginal-delivery	vaginal-delivery	B-06	1157	s__Ruminococcus_gnavus						g__Ruminococcus
s__Bifidobacterium_breve	PID-1232-NL-68	22.2275	PID-1232-NL-68	1019.1.8	Netherlands	Netherlands_1019	yes	infant	male	vaginal-delivery	vaginal-delivery	B-11	1019	s__Bifidobacterium_breve	d__Bacteria	p__Actinobacteriota	c__Actinomycetia	o__Actinomycetales	f__Bifidobacteriaceae	g__Bifidobacterium
s__Bifidobacterium_kashiwanohense	PID-1232-NL-11	22.1869	PID-1232-NL-11	1147.1.6	Netherlands	Netherlands_1147	yes	infant	male	vaginal-delivery	vaginal-delivery	B-06	1147	s__Bifidobacterium_kashiwanohense						g__Bifidobacterium
s__Bifidobacterium_breve	PID-1232-NL-123	22.0711	PID-1232-NL-123	1220.1.6	Netherlands	Netherlands_1220	yes	infant	female	vaginal-delivery	vaginal-delivery	B-06	1220	s__Bifidobacterium_breve	d__Bacteria	p__Actinobacteriota	c__Actinomycetia	o__Actinomycetales	f__Bifidobacteriaceae	g__Bifidobacterium
s__Bifidobacterium_longum	PID-1232-NL-104	22.0597	PID-1232-NL-104	1036.1.6	Netherlands	Netherlands_1036	no	infant	female	vaginal-delivery	vaginal-delivery	B-06	1036	s__Bifidobacterium_longum	d__Bacteria	p__Actinobacteriota	c__Actinomycetia	o__Actinomycetales	f__Bifidobacteriaceae	g__Bifidobacterium
s__Escherichia_coli	PID-1232-NL-50	21.9949	PID-1232-NL-50	1002.1.6	Netherlands	Netherlands_1002	yes	infant	male	vaginal-delivery	vaginal-delivery	B-06	1002	s__Escherichia_coli	d__Bacteria	p__Proteobacteria	c__Gammaproteobacteria	o__Enterobacterales	f__Enterobacteriaceae	g__Escherichia
s__Ruminococcus_gnavus	PID-1232-NL-43	21.3408	PID-1232-NL-43	1179.2.1	Netherlands	Netherlands_1179	yes	mother	female	vaginal-delivery	vaginal-delivery	B-11	1179	s__Ruminococcus_gnavus						g__Ruminococcus
s__Bifidobacterium_bifidum	PID-1232-NL-130	21.3383	PID-1232-NL-130	1209.1.6	Netherlands	Netherlands_1209	yes	infant	male	vaginal-delivery	vaginal-delivery	B-06	1209	s__Bifidobacterium_bifidum	d__Bacteria	p__Actinobacteriota	c__Actinomycetia	o__Actinomycetales	f__Bifidobacteriaceae	g__Bifidobacterium
s__Bifidobacterium_bifidum	PID-1232-NL-76	21.3138	PID-1232-NL-76	1060.1.3	Netherlands	Netherlands_1060	yes	infant	male	vaginal-delivery	vaginal-delivery	B-02	1060	s__Bifidobacterium_bifidum	d__Bacteria	p__Actinobacteriota	c__Actinomycetia	o__Actinomycetales	f__Bifidobacteriaceae	g__Bifidobacterium
s__Roseburia_faecis	PID-1232-NL-61	21.1348	PID-1232-NL-61	1049.2.1	Netherlands	Netherlands_1049	yes	mother	female	c-section	c-section	M	1049	s__Roseburia_faecis						g__Roseburia
s__Ruminococcus_gnavus	PID-1232-NL-105	21.1332	PID-1232-NL-105	1063.1.3	Netherlands	Netherlands_1063	no	infant	male	vaginal-delivery	vaginal-delivery	B-02	1063	s__Ruminococcus_gnavus						g__Ruminococcus
s__Anaerostipes_hadrus	PID-1232-NL-59	21.0973	PID-1232-NL-59	1020.2.1	Netherlands	Netherlands_1020	yes	mother	female	vaginal-delivery	vaginal-delivery	M	1020	s__Anaerostipes_hadrus	d__Bacteria	p__Firmicutes_A	c__Clostridia	o__Lachnospirales	f__Lachnospiraceae	g__Anaerostipes
s__Prevotella_copri	PID-1232-NL-84	21.048	PID-1232-NL-84	1129.2.1	Netherlands	Netherlands_1129	yes	mother	female	vaginal-delivery	vaginal-delivery	M	1129	s__Prevotella_copri	d__Bacteria	p__Bacteroidota	c__Bacteroidia	o__Bacteroidales	f__Bacteroidaceae	g__Prevotella
s__Faecalibacterium_prausnitzii	PID-1232-NL-98	20.9252	PID-1232-NL-98	1090.2.1	Netherlands	Netherlands_1090	yes	mother	female	vaginal-delivery	vaginal-delivery	M	1090	s__Faecalibacterium_prausnitzii	d__Bacteria	p__Firmicutes_A	c__Clostridia	o__Oscillospirales	f__Ruminococcaceae	g__Faecalibacterium
s__Bifidobacterium_kashiwanohense	PID-1232-NL-31	20.8221	PID-1232-NL-31	1027.1.8	Netherlands	Netherlands_1027	yes	infant	female	c-section	c-section	B-11	1027	s__Bifidobacterium_kashiwanohense						g__Bifidobacterium
s__Bifidobacterium_bifidum	PID-1232-NL-28	20.7734	PID-1232-NL-28	1179.1.8	Netherlands	Netherlands_1179	yes	infant	female	vaginal-delivery	vaginal-delivery	B-11	1179	s__Bifidobacterium_bifidum	d__Bacteria	p__Actinobacteriota	c__Actinomycetia	o__Actinomycetales	f__Bifidobacteriaceae	g__Bifidobacterium
s__Bifidobacterium_adolescentis	PID-1232-NL-13	20.7249	PID-1232-NL-13	1157.1.6	Netherlands	Netherlands_1157	yes	infant	male	vaginal-delivery	vaginal-delivery	B-06	1157	s__Bifidobacterium_adolescentis	d__Bacteria	p__Actinobacteriota	c__Actinomycetia	o__Actinomycetales	f__Bifidobacteriaceae	g__Bifidobacterium
s__Prevotella_copri	PID-1232-NL-101	20.7159	PID-1232-NL-101	1022.1.8	Netherlands	Netherlands_1022	yes	infant	male	vaginal-delivery	vaginal-delivery	B-11	1022	s__Prevotella_copri	d__Bacteria	p__Bacteroidota	c__Bacteroidia	o__Bacteroidales	f__Bacteroidaceae	g__Prevotella
s__Ruminococcus_gnavus	PID-1232-NL-3	20.626	PID-1232-NL-3	1138.1.8	Netherlands	Netherlands_1138	yes	infant	male	vaginal-delivery	vaginal-delivery	B-11	1138	s__Ruminococcus_gnavus						g__Ruminococcus
s__Roseburia_faecis	PID-1232-NL-82	20.4491	PID-1232-NL-82	1138.2.1	Netherlands	Netherlands_1138	yes	mother	female	vaginal-delivery	vaginal-delivery	M	1138	s__Roseburia_faecis						g__Roseburia
s__Bifidobacterium_bifidum	PID-1232-NL-117	20.4459	PID-1232-NL-117	1200.1.3	Netherlands	Netherlands_1200	yes	infant	male	vaginal-delivery	vaginal-delivery	B-02	1200	s__Bifidobacterium_bifidum	d__Bacteria	p__Actinobacteriota	c__Actinomycetia	o__Actinomycetales	f__Bifidobacteriaceae	g__Bifidobacterium
s__Faecalibacterium_prausnitzii	PID-1232-NL-5	20.339	PID-1232-NL-5	1157.2.1	Netherlands	Netherlands_1157	yes	mother	female	vaginal-delivery	vaginal-delivery	M	1157	s__Faecalibacterium_prausnitzii	d__Bacteria	p__Firmicutes_A	c__Clostridia	o__Oscillospirales	f__Ruminococcaceae	g__Faecalibacterium
s__Bacteroides_vulgatus	PID-1232-NL-15	20.2604	PID-1232-NL-15	1202.1.3	Netherlands	Netherlands_1202	yes	infant	female	vaginal-delivery	vaginal-delivery	B-02	1202	s__Bacteroides_vulgatus						g__Bacteroides
s__Prevotella_sp_CAG_5226	PID-1232-NL-134	20.2061	PID-1232-NL-134	1157.1.8	Netherlands	Netherlands_1157	yes	infant	male	vaginal-delivery	vaginal-delivery	B-11	1157	s__Prevotella_sp_CAG_5226						g__Prevotella
s__Streptococcus_thermophilus	PID-1232-NL-111	19.5223	PID-1232-NL-111	1220.1.8	Netherlands	Netherlands_1220	yes	infant	female	vaginal-delivery	vaginal-delivery	B-11	1220	s__Streptococcus_thermophilus	d__Bacteria	p__Firmicutes	c__Bacilli	o__Lactobacillales	f__Streptococcaceae	g__Streptococcus
s__Bifidobacterium_longum	PID-1232-NL-13	19.349	PID-1232-NL-13	1157.1.6	Netherlands	Netherlands_1157	yes	infant	male	vaginal-delivery	vaginal-delivery	B-06	1157	s__Bifidobacterium_longum	d__Bacteria	p__Actinobacteriota	c__Actinomycetia	o__Actinomycetales	f__Bifidobacteriaceae	g__Bifidobacterium
s__Veillonella_parvula	PID-1232-NL-40	19.2616	PID-1232-NL-40	1190.1.6	Netherlands	Netherlands_1190	yes	infant	male	vaginal-delivery	vaginal-delivery	B-02	1190	s__Veillonella_parvula						g__Veillonella
s__Bifidobacterium_longum	PID-1232-NL-81	19.1028	PID-1232-NL-81	1050.1.8	Netherlands	Netherlands_1050	no	infant	male	vaginal-delivery	vaginal-delivery	B-11	1050	s__Bifidobacterium_longum	d__Bacteria	p__Actinobacteriota	c__Actinomycetia	o__Actinomycetales	f__Bifidobacteriaceae	g__Bifidobacterium
s__Bacteroides_dorei	PID-1232-NL-48-1	19.0497	PID-1232-NL-48-1	1005.1.6	Netherlands	Netherlands_1005	yes	infant	male	vaginal-delivery	vaginal-delivery	B-06	1005	s__Bacteroides_dorei						g__Bacteroides
s__Bifidobacterium_animalis	PID-1232-NL-114	19.0191	PID-1232-NL-114	1202.1.6	Netherlands	Netherlands_1202	yes	infant	female	vaginal-delivery	vaginal-delivery	B-06	1202	s__Bifidobacterium_animalis	d__Bacteria	p__Actinobacteriota	c__Actinomycetia	o__Actinomycetales	f__Bifidobacteriaceae	g__Bifidobacterium
s__Bifidobacterium_breve	PID-1232-NL-45	18.9885	PID-1232-NL-45	1030.2.1	Netherlands	Netherlands_1030	yes	mother	female	not_applicable	not_applicable	M	1030	s__Bifidobacterium_breve	d__Bacteria	p__Actinobacteriota	c__Actinomycetia	o__Actinomycetales	f__Bifidobacteriaceae	g__Bifidobacterium
s__Bifidobacterium_bifidum	PID-1232-NL-31	18.9557	PID-1232-NL-31	1027.1.8	Netherlands	Netherlands_1027	yes	infant	female	c-section	c-section	B-11	1027	s__Bifidobacterium_bifidum	d__Bacteria	p__Actinobacteriota	c__Actinomycetia	o__Actinomycetales	f__Bifidobacteriaceae	g__Bifidobacterium
s__Faecalibacterium_prausnitzii	PID-1232-NL-23	18.7719	PID-1232-NL-23	1200.2.1	Netherlands	Netherlands_1200	yes	mother	female	vaginal-delivery	vaginal-delivery	M	1200	s__Faecalibacterium_prausnitzii	d__Bacteria	p__Firmicutes_A	c__Clostridia	o__Oscillospirales	f__Ruminococcaceae	g__Faecalibacterium
s__Veillonella_parvula	PID-1232-NL-127	18.6585	PID-1232-NL-127	1090.1.8	Netherlands	Netherlands_1090	yes	infant	female	vaginal-delivery	vaginal-delivery	B-11	1090	s__Veillonella_parvula						g__Veillonella
s__Bacteroides_vulgatus	PID-1232-NL-4	18.6554	PID-1232-NL-4	1149.1.6	Netherlands	Netherlands_1149	no	infant	female	vaginal-delivery	vaginal-delivery	B-06	1149	s__Bacteroides_vulgatus						g__Bacteroides
s__Bifidobacterium_kashiwanohense	PID-1232-NL-87	18.6218	PID-1232-NL-87	1070.1.8	Netherlands	Netherlands_1070	no	infant	female	vaginal-delivery	vaginal-delivery	B-11	1070	s__Bifidobacterium_kashiwanohense						g__Bifidobacterium
s__Bacteroides_vulgatus	PID-1232-NL-53	18.5746	PID-1232-NL-53	1030.1.3	Netherlands	Netherlands_1030	yes	infant	female	vaginal-delivery	vaginal-delivery	B-02	1030	s__Bacteroides_vulgatus						g__Bacteroides
s__Escherichia_coli	PID-1232-NL-105	18.3825	PID-1232-NL-105	1063.1.3	Netherlands	Netherlands_1063	no	infant	male	vaginal-delivery	vaginal-delivery	B-02	1063	s__Escherichia_coli	d__Bacteria	p__Proteobacteria	c__Gammaproteobacteria	o__Enterobacterales	f__Enterobacteriaceae	g__Escherichia
s__Ruminococcus_torques	PID-1232-NL-75	18.154	PID-1232-NL-75	1020.1.8	Netherlands	Netherlands_1020	yes	infant	male	vaginal-delivery	vaginal-delivery	B-11	1020	s__Ruminococcus_torques						g__Ruminococcus
s__Ruminococcus_bicirculans	PID-1232-NL-10	18.1173	PID-1232-NL-10	1218.2.1	Netherlands	Netherlands_1218	yes	mother	female	vaginal-delivery	vaginal-delivery	M	1218	s__Ruminococcus_bicirculans						g__Ruminococcus
s__Coprococcus_eutactus	PID-1232-NL-122	18.0888	PID-1232-NL-122	1081.1.8	Netherlands	Netherlands_1081	yes	infant	female	vaginal-delivery	vaginal-delivery	B-11	1081	s__Coprococcus_eutactus	d__Bacteria	p__Firmicutes_A	c__Clostridia	o__Lachnospirales	f__Lachnospiraceae	g__Coprococcus
s__Bifidobacterium_scardovii	PID-1232-NL-56	18.0772	PID-1232-NL-56	1022.1.3	Netherlands	Netherlands_1022	yes	infant	male	vaginal-delivery	vaginal-delivery	B-02	1022	s__Bifidobacterium_scardovii	d__Bacteria	p__Actinobacteriota	c__Actinomycetia	o__Actinomycetales	f__Bifidobacteriaceae	g__Bifidobacterium
s__Ruminococcus_bromii	PID-1232-NL-10	18.0615	PID-1232-NL-10	1218.2.1	Netherlands	Netherlands_1218	yes	mother	female	vaginal-delivery	vaginal-delivery	M	1218	s__Ruminococcus_bromii						g__Ruminococcus
s__Bifidobacterium_adolescentis	PID-1232-NL-48-1	17.7708	PID-1232-NL-48-1	1005.1.6	Netherlands	Netherlands_1005	yes	infant	male	vaginal-delivery	vaginal-delivery	B-06	1005	s__Bifidobacterium_adolescentis	d__Bacteria	p__Actinobacteriota	c__Actinomycetia	o__Actinomycetales	f__Bifidobacteriaceae	g__Bifidobacterium
s__Bifidobacterium_longum	PID-1232-NL-63	17.7537	PID-1232-NL-63	1005.1.8	Netherlands	Netherlands_1005	yes	infant	male	vaginal-delivery	vaginal-delivery	B-11	1005	s__Bifidobacterium_longum	d__Bacteria	p__Actinobacteriota	c__Actinomycetia	o__Actinomycetales	f__Bifidobacteriaceae	g__Bifidobacterium
s__Bifidobacterium_kashiwanohense	PID-1232-NL-26	17.7502	PID-1232-NL-26	1129.1.6	Netherlands	Netherlands_1129	yes	infant	female	vaginal-delivery	vaginal-delivery	B-06	1129	s__Bifidobacterium_kashiwanohense						g__Bifidobacterium
s__Blautia_wexlerae	PID-1232-NL-63	17.2612	PID-1232-NL-63	1005.1.8	Netherlands	Netherlands_1005	yes	infant	male	vaginal-delivery	vaginal-delivery	B-11	1005	s__Blautia_wexlerae						g__Blautia
s__Blautia_obeum	PID-1232-NL-51	17.1456	PID-1232-NL-51	1005.2.1	Netherlands	Netherlands_1005	yes	mother	female	vaginal-delivery	vaginal-delivery	M	1005	s__Blautia_obeum						g__Blautia
s__Bifidobacterium_breve	PID-1232-NL-31	17.0417	PID-1232-NL-31	1027.1.8	Netherlands	Netherlands_1027	yes	infant	female	c-section	c-section	B-11	1027	s__Bifidobacterium_breve	d__Bacteria	p__Actinobacteriota	c__Actinomycetia	o__Actinomycetales	f__Bifidobacteriaceae	g__Bifidobacterium
s__Faecalibacterium_prausnitzii	PID-1232-NL-57	17.0209	PID-1232-NL-57	1022.2.1	Netherlands	Netherlands_1022	yes	mother	female	vaginal-delivery	vaginal-delivery	M	1022	s__Faecalibacterium_prausnitzii	d__Bacteria	p__Firmicutes_A	c__Clostridia	o__Oscillospirales	f__Ruminococcaceae	g__Faecalibacterium
s__Eubacterium_rectale	PID-1232-NL-133	16.7435	PID-1232-NL-133	1184.1.8	Netherlands	Netherlands_1184	no	infant	male	vaginal-delivery	vaginal-delivery	B-11	1184	s__Eubacterium_rectale						g__Eubacterium
s__Bifidobacterium_longum	PID-1232-NL-83	16.6542	PID-1232-NL-83	1035.1.8	Netherlands	Netherlands_1035	yes	infant	female	vaginal-delivery	vaginal-delivery	B-11	1035	s__Bifidobacterium_longum	d__Bacteria	p__Actinobacteriota	c__Actinomycetia	o__Actinomycetales	f__Bifidobacteriaceae	g__Bifidobacterium
s__Anaerostipes_hadrus	PID-1232-NL-18	16.2703	PID-1232-NL-18	1190.1.3	Netherlands	Netherlands_1190	yes	infant	male	vaginal-delivery	vaginal-delivery	B-02	1190	s__Anaerostipes_hadrus	d__Bacteria	p__Firmicutes_A	c__Clostridia	o__Lachnospirales	f__Lachnospiraceae	g__Anaerostipes
s__Bifidobacterium_breve	PID-1232-NL-63	16.1944	PID-1232-NL-63	1005.1.8	Netherlands	Netherlands_1005	yes	infant	male	vaginal-delivery	vaginal-delivery	B-11	1005	s__Bifidobacterium_breve	d__Bacteria	p__Actinobacteriota	c__Actinomycetia	o__Actinomycetales	f__Bifidobacteriaceae	g__Bifidobacterium
s__Bifidobacterium_longum	PID-1232-NL-75	16.1717	PID-1232-NL-75	1020.1.8	Netherlands	Netherlands_1020	yes	infant	male	vaginal-delivery	vaginal-delivery	B-11	1020	s__Bifidobacterium_longum	d__Bacteria	p__Actinobacteriota	c__Actinomycetia	o__Actinomycetales	f__Bifidobacteriaceae	g__Bifidobacterium
s__Bacteroides_thetaiotaomicron	PID-1232-NL-99	16.1275	PID-1232-NL-99	1017.1.6	Netherlands	Netherlands_1017	no	infant	male	vaginal-delivery	vaginal-delivery	B-06	1017	s__Bacteroides_thetaiotaomicron	d__Bacteria	p__Bacteroidota	c__Bacteroidia	o__Bacteroidales	f__Bacteroidaceae	g__Bacteroides
s__Eubacterium_hallii	PID-1232-NL-9	16.0333	PID-1232-NL-9	1158.2.1	Netherlands	Netherlands_1158	yes	mother	female	c-section	c-section	M	1158	s__Eubacterium_hallii						g__Eubacterium
s__Bifidobacterium_bifidum	PID-1232-NL-30	16.0261	PID-1232-NL-30	1099.1.8	Netherlands	Netherlands_1099	yes	infant	female	vaginal-delivery	vaginal-delivery	B-11	1099	s__Bifidobacterium_bifidum	d__Bacteria	p__Actinobacteriota	c__Actinomycetia	o__Actinomycetales	f__Bifidobacteriaceae	g__Bifidobacterium
s__Bifidobacterium_pseudocatenulatum	PID-1232-NL-96	16.0067	PID-1232-NL-96	1035.1.6	Netherlands	Netherlands_1035	yes	infant	female	vaginal-delivery	vaginal-delivery	B-06	1035	s__Bifidobacterium_pseudocatenulatum	d__Bacteria	p__Actinobacteriota	c__Actinomycetia	o__Actinomycetales	f__Bifidobacteriaceae	g__Bifidobacterium
s__Akkermansia_muciniphila	PID-1232-NL-97	15.9523	PID-1232-NL-97	1009.1.6	Netherlands	Netherlands_1009	yes	infant	male	vaginal-delivery	vaginal-delivery	B-06	1009	s__Akkermansia_muciniphila	d__Bacteria	p__Verrucomicrobiota	c__Verrucomicrobiae	o__Verrucomicrobiales	f__Akkermansiaceae	g__Akkermansia
s__Faecalibacterium_prausnitzii	PID-1232-NL-44	15.859	PID-1232-NL-44	1218.1.8	Netherlands	Netherlands_1218	yes	infant	male	vaginal-delivery	vaginal-delivery	B-11	1218	s__Faecalibacterium_prausnitzii	d__Bacteria	p__Firmicutes_A	c__Clostridia	o__Oscillospirales	f__Ruminococcaceae	g__Faecalibacterium
s__Ruminococcus_bromii	PID-1232-NL-112	15.854	PID-1232-NL-112	1213.2.1	Netherlands	Netherlands_1213	yes	mother	female	c-section	c-section	M	1213	s__Ruminococcus_bromii						g__Ruminococcus
s__Bifidobacterium_bifidum	PID-1232-NL-75	15.7678	PID-1232-NL-75	1020.1.8	Netherlands	Netherlands_1020	yes	infant	male	vaginal-delivery	vaginal-delivery	B-11	1020	s__Bifidobacterium_bifidum	d__Bacteria	p__Actinobacteriota	c__Actinomycetia	o__Actinomycetales	f__Bifidobacteriaceae	g__Bifidobacterium
s__Roseburia_faecis	PID-1232-NL-132	15.7383	PID-1232-NL-132	1213.1.8	Netherlands	Netherlands_1213	yes	infant	female	c-section	c-section	B-11	1213	s__Roseburia_faecis						g__Roseburia
s__Collinsella_aerofaciens	PID-1232-NL-73	15.6767	PID-1232-NL-73	1017.1.8	Netherlands	Netherlands_1017	no	infant	male	vaginal-delivery	vaginal-delivery	B-11	1017	s__Collinsella_aerofaciens						g__Collinsella
s__Bifidobacterium_longum	PID-1232-NL-106	15.6403	PID-1232-NL-106	1218.1.6	Netherlands	Netherlands_1218	yes	infant	male	vaginal-delivery	vaginal-delivery	B-06	1218	s__Bifidobacterium_longum	d__Bacteria	p__Actinobacteriota	c__Actinomycetia	o__Actinomycetales	f__Bifidobacteriaceae	g__Bifidobacterium
s__Bifidobacterium_bifidum	PID-1232-NL-72	15.5346	PID-1232-NL-72	1031.1.8	Netherlands	Netherlands_1031	yes	infant	male	vaginal-delivery	vaginal-delivery	B-11	1031	s__Bifidobacterium_bifidum	d__Bacteria	p__Actinobacteriota	c__Actinomycetia	o__Actinomycetales	f__Bifidobacteriaceae	g__Bifidobacterium
s__Bifidobacterium_breve	PID-1232-NL-94	15.5184	PID-1232-NL-94	1036.1.8	Netherlands	Netherlands_1036	no	infant	female	vaginal-delivery	vaginal-delivery	B-11	1036	s__Bifidobacterium_breve	d__Bacteria	p__Actinobacteriota	c__Actinomycetia	o__Actinomycetales	f__Bifidobacteriaceae	g__Bifidobacterium
s__Bifidobacterium_bifidum	PID-1232-NL-26	15.4997	PID-1232-NL-26	1129.1.6	Netherlands	Netherlands_1129	yes	infant	female	vaginal-delivery	vaginal-delivery	B-06	1129	s__Bifidobacterium_bifidum	d__Bacteria	p__Actinobacteriota	c__Actinomycetia	o__Actinomycetales	f__Bifidobacteriaceae	g__Bifidobacterium
s__Bifidobacterium_breve	PID-1232-NL-27	15.3608	PID-1232-NL-27	1129.1.8	Netherlands	Netherlands_1129	yes	infant	female	vaginal-delivery	vaginal-delivery	B-11	1129	s__Bifidobacterium_breve	d__Bacteria	p__Actinobacteriota	c__Actinomycetia	o__Actinomycetales	f__Bifidobacteriaceae	g__Bifidobacterium
s__Bifidobacterium_breve	PID-1232-NL-87	15.29	PID-1232-NL-87	1070.1.8	Netherlands	Netherlands_1070	no	infant	female	vaginal-delivery	vaginal-delivery	B-11	1070	s__Bifidobacterium_breve	d__Bacteria	p__Actinobacteriota	c__Actinomycetia	o__Actinomycetales	f__Bifidobacteriaceae	g__Bifidobacterium
s__Ruminococcus_bromii	PID-1232-NL-58	15.185	PID-1232-NL-58	1035.2.1	Netherlands	Netherlands_1035	yes	mother	female	vaginal-delivery	vaginal-delivery	M	1035	s__Ruminococcus_bromii						g__Ruminococcus
s__Bifidobacterium_longum	PID-1232-NL-53	15.1304	PID-1232-NL-53	1030.1.3	Netherlands	Netherlands_1030	yes	infant	female	vaginal-delivery	vaginal-delivery	B-02	1030	s__Bifidobacterium_longum	d__Bacteria	p__Actinobacteriota	c__Actinomycetia	o__Actinomycetales	f__Bifidobacteriaceae	g__Bifidobacterium
s__Bacteroides_fragilis	PID-1232-NL-127	15.0933	PID-1232-NL-127	1090.1.8	Netherlands	Netherlands_1090	yes	infant	female	vaginal-delivery	vaginal-delivery	B-11	1090	s__Bacteroides_fragilis	d__Bacteria	p__Bacteroidota	c__Bacteroidia	o__Bacteroidales	f__Bacteroidaceae	g__Bacteroides
s__Bifidobacterium_pseudocatenulatum	PID-1232-NL-78	15.0057	PID-1232-NL-78	1063.1.6	Netherlands	Netherlands_1063	no	infant	male	vaginal-delivery	vaginal-delivery	B-06	1063	s__Bifidobacterium_pseudocatenulatum	d__Bacteria	p__Actinobacteriota	c__Actinomycetia	o__Actinomycetales	f__Bifidobacteriaceae	g__Bifidobacterium
s__Bifidobacterium_angulatum	PID-1232-NL-134	15.0051	PID-1232-NL-134	1157.1.8	Netherlands	Netherlands_1157	yes	infant	male	vaginal-delivery	vaginal-delivery	B-11	1157	s__Bifidobacterium_angulatum	d__Bacteria	p__Actinobacteriota	c__Actinomycetia	o__Actinomycetales	f__Bifidobacteriaceae	g__Bifidobacterium
s__Escherichia_coli	PID-1232-NL-90	14.9081	PID-1232-NL-90	1060.1.6	Netherlands	Netherlands_1060	yes	infant	male	vaginal-delivery	vaginal-delivery	B-06	1060	s__Escherichia_coli	d__Bacteria	p__Proteobacteria	c__Gammaproteobacteria	o__Enterobacterales	f__Enterobacteriaceae	g__Escherichia
s__Bifidobacterium_bifidum	PID-1232-NL-63	14.8493	PID-1232-NL-63	1005.1.8	Netherlands	Netherlands_1005	yes	infant	male	vaginal-delivery	vaginal-delivery	B-11	1005	s__Bifidobacterium_bifidum	d__Bacteria	p__Actinobacteriota	c__Actinomycetia	o__Actinomycetales	f__Bifidobacteriaceae	g__Bifidobacterium
s__Faecalibacterium_prausnitzii	PID-1232-NL-122	14.7498	PID-1232-NL-122	1081.1.8	Netherlands	Netherlands_1081	yes	infant	female	vaginal-delivery	vaginal-delivery	B-11	1081	s__Faecalibacterium_prausnitzii	d__Bacteria	p__Firmicutes_A	c__Clostridia	o__Oscillospirales	f__Ruminococcaceae	g__Faecalibacterium
s__Bifidobacterium_longum	PID-1232-NL-77	14.5961	PID-1232-NL-77	1090.1.3	Netherlands	Netherlands_1090	yes	infant	female	vaginal-delivery	vaginal-delivery	B-02	1090	s__Bifidobacterium_longum	d__Bacteria	p__Actinobacteriota	c__Actinomycetia	o__Actinomycetales	f__Bifidobacteriaceae	g__Bifidobacterium
s__Bifidobacterium_pseudocatenulatum	PID-1232-NL-68	14.5177	PID-1232-NL-68	1019.1.8	Netherlands	Netherlands_1019	yes	infant	male	vaginal-delivery	vaginal-delivery	B-11	1019	s__Bifidobacterium_pseudocatenulatum	d__Bacteria	p__Actinobacteriota	c__Actinomycetia	o__Actinomycetales	f__Bifidobacteriaceae	g__Bifidobacterium
s__Bacteroides_vulgatus	PID-1232-NL-109	14.4608	PID-1232-NL-109	1220.2.1	Netherlands	Netherlands_1220	yes	mother	female	vaginal-delivery	vaginal-delivery	M	1220	s__Bacteroides_vulgatus						g__Bacteroides
s__Prevotella_copri	PID-1232-NL-92	14.3032	PID-1232-NL-92	1115.2.1	Netherlands	Netherlands_1115	yes	mother	female	vaginal-delivery	vaginal-delivery	M	1115	s__Prevotella_copri	d__Bacteria	p__Bacteroidota	c__Bacteroidia	o__Bacteroidales	f__Bacteroidaceae	g__Prevotella
s__Veillonella_parvula	PID-1232-NL-80	14.2774	PID-1232-NL-80	1028.1.6	Netherlands	Netherlands_1028	yes	infant	female	vaginal-delivery	vaginal-delivery	B-06	1028	s__Veillonella_parvula						g__Veillonella
s__Prevotella_copri	PID-1232-NL-94	14.2512	PID-1232-NL-94	1036.1.8	Netherlands	Netherlands_1036	no	infant	female	vaginal-delivery	vaginal-delivery	B-11	1036	s__Prevotella_copri	d__Bacteria	p__Bacteroidota	c__Bacteroidia	o__Bacteroidales	f__Bacteroidaceae	g__Prevotella
s__Veillonella_parvula	PID-1232-NL-99	14.2362	PID-1232-NL-99	1017.1.6	Netherlands	Netherlands_1017	no	infant	male	vaginal-delivery	vaginal-delivery	B-06	1017	s__Veillonella_parvula						g__Veillonella
s__Faecalibacterium_prausnitzii	PID-1232-NL-61	14.2148	PID-1232-NL-61	1049.2.1	Netherlands	Netherlands_1049	yes	mother	female	c-section	c-section	M	1049	s__Faecalibacterium_prausnitzii	d__Bacteria	p__Firmicutes_A	c__Clostridia	o__Oscillospirales	f__Ruminococcaceae	g__Faecalibacterium
s__Bifidobacterium_bifidum	PID-1232-NL-101	14.1203	PID-1232-NL-101	1022.1.8	Netherlands	Netherlands_1022	yes	infant	male	vaginal-delivery	vaginal-delivery	B-11	1022	s__Bifidobacterium_bifidum	d__Bacteria	p__Actinobacteriota	c__Actinomycetia	o__Actinomycetales	f__Bifidobacteriaceae	g__Bifidobacterium
s__Bifidobacterium_bifidum	PID-1232-NL-8	13.8164	PID-1232-NL-8	1149.1.8	Netherlands	Netherlands_1149	no	infant	female	vaginal-delivery	vaginal-delivery	B-11	1149	s__Bifidobacterium_bifidum	d__Bacteria	p__Actinobacteriota	c__Actinomycetia	o__Actinomycetales	f__Bifidobacteriaceae	g__Bifidobacterium
s__Bifidobacterium_breve	PID-1232-NL-80	13.8141	PID-1232-NL-80	1028.1.6	Netherlands	Netherlands_1028	yes	infant	female	vaginal-delivery	vaginal-delivery	B-06	1028	s__Bifidobacterium_breve	d__Bacteria	p__Actinobacteriota	c__Actinomycetia	o__Actinomycetales	f__Bifidobacteriaceae	g__Bifidobacterium
s__Bifidobacterium_bifidum	PID-1232-NL-88	13.7951	PID-1232-NL-88	1138.1.6	Netherlands	Netherlands_1138	yes	infant	male	vaginal-delivery	vaginal-delivery	B-06	1138	s__Bifidobacterium_bifidum	d__Bacteria	p__Actinobacteriota	c__Actinomycetia	o__Actinomycetales	f__Bifidobacteriaceae	g__Bifidobacterium
s__Streptococcus_thermophilus	PID-1232-NL-44	13.6423	PID-1232-NL-44	1218.1.8	Netherlands	Netherlands_1218	yes	infant	male	vaginal-delivery	vaginal-delivery	B-11	1218	s__Streptococcus_thermophilus	d__Bacteria	p__Firmicutes	c__Bacilli	o__Lactobacillales	f__Streptococcaceae	g__Streptococcus
s__Bifidobacterium_breve	PID-1232-NL-140	13.6102	PID-1232-NL-140	1080.1.8	Netherlands	Netherlands_1080	yes	infant	male	vaginal-delivery	vaginal-delivery	B-11	1080	s__Bifidobacterium_breve	d__Bacteria	p__Actinobacteriota	c__Actinomycetia	o__Actinomycetales	f__Bifidobacteriaceae	g__Bifidobacterium
s__Bifidobacterium_breve	PID-1232-NL-127	13.5854	PID-1232-NL-127	1090.1.8	Netherlands	Netherlands_1090	yes	infant	female	vaginal-delivery	vaginal-delivery	B-11	1090	s__Bifidobacterium_breve	d__Bacteria	p__Actinobacteriota	c__Actinomycetia	o__Actinomycetales	f__Bifidobacteriaceae	g__Bifidobacterium
s__Blautia_wexlerae	PID-1232-NL-43	13.5816	PID-1232-NL-43	1179.2.1	Netherlands	Netherlands_1179	yes	mother	female	vaginal-delivery	vaginal-delivery	B-11	1179	s__Blautia_wexlerae						g__Blautia
s__Eubacterium_sp_CAG_180	PID-1232-NL-141	13.5569	PID-1232-NL-141	1209.2.1	Netherlands	Netherlands_1209	yes	mother	female	vaginal-delivery	vaginal-delivery	M	1209	s__Eubacterium_sp_CAG_180						g__Eubacterium
s__Bifidobacterium_adolescentis	PID-1232-NL-97	13.5321	PID-1232-NL-97	1009.1.6	Netherlands	Netherlands_1009	yes	infant	male	vaginal-delivery	vaginal-delivery	B-06	1009	s__Bifidobacterium_adolescentis	d__Bacteria	p__Actinobacteriota	c__Actinomycetia	o__Actinomycetales	f__Bifidobacteriaceae	g__Bifidobacterium
s__Bifidobacterium_pseudocatenulatum	PID-1232-NL-83	13.3489	PID-1232-NL-83	1035.1.8	Netherlands	Netherlands_1035	yes	infant	female	vaginal-delivery	vaginal-delivery	B-11	1035	s__Bifidobacterium_pseudocatenulatum	d__Bacteria	p__Actinobacteriota	c__Actinomycetia	o__Actinomycetales	f__Bifidobacteriaceae	g__Bifidobacterium
s__Faecalibacterium_prausnitzii	PID-1232-NL-60	13.3313	PID-1232-NL-60	1019.2.1	Netherlands	Netherlands_1019	yes	mother	female	vaginal-delivery	vaginal-delivery	M	1019	s__Faecalibacterium_prausnitzii	d__Bacteria	p__Firmicutes_A	c__Clostridia	o__Oscillospirales	f__Ruminococcaceae	g__Faecalibacterium
s__Bifidobacterium_breve	PID-1232-NL-30	13.3182	PID-1232-NL-30	1099.1.8	Netherlands	Netherlands_1099	yes	infant	female	vaginal-delivery	vaginal-delivery	B-11	1099	s__Bifidobacterium_breve	d__Bacteria	p__Actinobacteriota	c__Actinomycetia	o__Actinomycetales	f__Bifidobacteriaceae	g__Bifidobacterium
s__Blautia_wexlerae	PID-1232-NL-91	13.3171	PID-1232-NL-91	1053.1.8	Netherlands	Netherlands_1053	no	infant	female	vaginal-delivery	vaginal-delivery	B-11	1053	s__Blautia_wexlerae						g__Blautia
s__Bifidobacterium_longum	PID-1232-NL-28	13.2052	PID-1232-NL-28	1179.1.8	Netherlands	Netherlands_1179	yes	infant	female	vaginal-delivery	vaginal-delivery	B-11	1179	s__Bifidobacterium_longum	d__Bacteria	p__Actinobacteriota	c__Actinomycetia	o__Actinomycetales	f__Bifidobacteriaceae	g__Bifidobacterium
s__Bifidobacterium_kashiwanohense	PID-1232-NL-69	13.1669	PID-1232-NL-69	1031.1.3	Netherlands	Netherlands_1031	yes	infant	male	vaginal-delivery	vaginal-delivery	B-02	1031	s__Bifidobacterium_kashiwanohense						g__Bifidobacterium
s__Fusicatenibacter_saccharivorans	PID-1232-NL-9	13.1217	PID-1232-NL-9	1158.2.1	Netherlands	Netherlands_1158	yes	mother	female	c-section	c-section	M	1158	s__Fusicatenibacter_saccharivorans	d__Bacteria	p__Firmicutes_A	c__Clostridia	o__Lachnospirales	f__Lachnospiraceae	g__Fusicatenibacter
s__Bifidobacterium_bifidum	PID-1232-NL-83	13.0646	PID-1232-NL-83	1035.1.8	Netherlands	Netherlands_1035	yes	infant	female	vaginal-delivery	vaginal-delivery	B-11	1035	s__Bifidobacterium_bifidum	d__Bacteria	p__Actinobacteriota	c__Actinomycetia	o__Actinomycetales	f__Bifidobacteriaceae	g__Bifidobacterium
s__Bacteroides_vulgatus	PID-1232-NL-8	13.0055	PID-1232-NL-8	1149.1.8	Netherlands	Netherlands_1149	no	infant	female	vaginal-delivery	vaginal-delivery	B-11	1149	s__Bacteroides_vulgatus						g__Bacteroides
s__Bifidobacterium_kashiwanohense	PID-1232-NL-127	13.0051	PID-1232-NL-127	1090.1.8	Netherlands	Netherlands_1090	yes	infant	female	vaginal-delivery	vaginal-delivery	B-11	1090	s__Bifidobacterium_kashiwanohense						g__Bifidobacterium
s__Bifidobacterium_bifidum	PID-1232-NL-45	12.9175	PID-1232-NL-45	1030.2.1	Netherlands	Netherlands_1030	yes	mother	female	not_applicable	not_applicable	M	1030	s__Bifidobacterium_bifidum	d__Bacteria	p__Actinobacteriota	c__Actinomycetia	o__Actinomycetales	f__Bifidobacteriaceae	g__Bifidobacterium
s__Faecalibacterium_prausnitzii	PID-1232-NL-82	12.8598	PID-1232-NL-82	1138.2.1	Netherlands	Netherlands_1138	yes	mother	female	vaginal-delivery	vaginal-delivery	M	1138	s__Faecalibacterium_prausnitzii	d__Bacteria	p__Firmicutes_A	c__Clostridia	o__Oscillospirales	f__Ruminococcaceae	g__Faecalibacterium
s__Faecalibacterium_prausnitzii	PID-1232-NL-141	12.7794	PID-1232-NL-141	1209.2.1	Netherlands	Netherlands_1209	yes	mother	female	vaginal-delivery	vaginal-delivery	M	1209	s__Faecalibacterium_prausnitzii	d__Bacteria	p__Firmicutes_A	c__Clostridia	o__Oscillospirales	f__Ruminococcaceae	g__Faecalibacterium
s__Roseburia_intestinalis	PID-1232-NL-113	12.6501	PID-1232-NL-113	1030.1.8	Netherlands	Netherlands_1030	yes	infant	female	vaginal-delivery	vaginal-delivery	B-11	1030	s__Roseburia_intestinalis	d__Bacteria	p__Firmicutes_A	c__Clostridia	o__Lachnospirales	f__Lachnospiraceae	g__Roseburia
s__Bifidobacterium_adolescentis	PID-1232-NL-108	12.6122	PID-1232-NL-108	1020.1.6	Netherlands	Netherlands_1020	yes	infant	male	vaginal-delivery	vaginal-delivery	B-06	1020	s__Bifidobacterium_adolescentis	d__Bacteria	p__Actinobacteriota	c__Actinomycetia	o__Actinomycetales	f__Bifidobacteriaceae	g__Bifidobacterium
s__Bifidobacterium_breve	PID-1232-NL-64	12.597	PID-1232-NL-64	1002.1.8	Netherlands	Netherlands_1002	yes	infant	male	vaginal-delivery	vaginal-delivery	B-11	1002	s__Bifidobacterium_breve	d__Bacteria	p__Actinobacteriota	c__Actinomycetia	o__Actinomycetales	f__Bifidobacteriaceae	g__Bifidobacterium
s__Faecalibacterium_prausnitzii	PID-1232-NL-89	12.4836	PID-1232-NL-89	1147.2.1	Netherlands	Netherlands_1147	yes	mother	female	vaginal-delivery	vaginal-delivery	M	1147	s__Faecalibacterium_prausnitzii	d__Bacteria	p__Firmicutes_A	c__Clostridia	o__Oscillospirales	f__Ruminococcaceae	g__Faecalibacterium
s__Bifidobacterium_kashiwanohense	PID-1232-NL-88	12.4644	PID-1232-NL-88	1138.1.6	Netherlands	Netherlands_1138	yes	infant	male	vaginal-delivery	vaginal-delivery	B-06	1138	s__Bifidobacterium_kashiwanohense						g__Bifidobacterium
s__Bifidobacterium_longum	PID-1232-NL-31	12.4636	PID-1232-NL-31	1027.1.8	Netherlands	Netherlands_1027	yes	infant	female	c-section	c-section	B-11	1027	s__Bifidobacterium_longum	d__Bacteria	p__Actinobacteriota	c__Actinomycetia	o__Actinomycetales	f__Bifidobacteriaceae	g__Bifidobacterium
s__Faecalibacterium_prausnitzii	PID-1232-NL-111	12.3562	PID-1232-NL-111	1220.1.8	Netherlands	Netherlands_1220	yes	infant	female	vaginal-delivery	vaginal-delivery	B-11	1220	s__Faecalibacterium_prausnitzii	d__Bacteria	p__Firmicutes_A	c__Clostridia	o__Oscillospirales	f__Ruminococcaceae	g__Faecalibacterium
s__Bacteroides_vulgatus	PID-1232-NL-98	12.0217	PID-1232-NL-98	1090.2.1	Netherlands	Netherlands_1090	yes	mother	female	vaginal-delivery	vaginal-delivery	M	1090	s__Bacteroides_vulgatus						g__Bacteroides
s__Parabacteroides_distasonis	PID-1232-NL-52	12.0031	PID-1232-NL-52	1002.2.1	Netherlands	Netherlands_1002	yes	mother	female	vaginal-delivery	vaginal-delivery	M	1002	s__Parabacteroides_distasonis	d__Bacteria	p__Bacteroidota	c__Bacteroidia	o__Bacteroidales	f__Tannerellaceae	g__Parabacteroides
s__Clostridium_neonatale	PID-1232-NL-99	11.9096	PID-1232-NL-99	1017.1.6	Netherlands	Netherlands_1017	no	infant	male	vaginal-delivery	vaginal-delivery	B-06	1017	s__Clostridium_neonatale	d__Bacteria	p__Firmicutes_A	c__Clostridia	o__Clostridiales	f__Clostridiaceae	g__Clostridium
s__Blautia_wexlerae	PID-1232-NL-122	11.856	PID-1232-NL-122	1081.1.8	Netherlands	Netherlands_1081	yes	infant	female	vaginal-delivery	vaginal-delivery	B-11	1081	s__Blautia_wexlerae						g__Blautia
s__Bifidobacterium_longum	PID-1232-NL-130	11.8226	PID-1232-NL-130	1209.1.6	Netherlands	Netherlands_1209	yes	infant	male	vaginal-delivery	vaginal-delivery	B-06	1209	s__Bifidobacterium_longum	d__Bacteria	p__Actinobacteriota	c__Actinomycetia	o__Actinomycetales	f__Bifidobacteriaceae	g__Bifidobacterium
s__Veillonella_parvula	PID-1232-NL-132	11.7966	PID-1232-NL-132	1213.1.8	Netherlands	Netherlands_1213	yes	infant	female	c-section	c-section	B-11	1213	s__Veillonella_parvula						g__Veillonella
s__Bifidobacterium_kashiwanohense	PID-1232-NL-30	11.7949	PID-1232-NL-30	1099.1.8	Netherlands	Netherlands_1099	yes	infant	female	vaginal-delivery	vaginal-delivery	B-11	1099	s__Bifidobacterium_kashiwanohense						g__Bifidobacterium
s__Collinsella_aerofaciens	PID-1232-NL-51	11.6568	PID-1232-NL-51	1005.2.1	Netherlands	Netherlands_1005	yes	mother	female	vaginal-delivery	vaginal-delivery	M	1005	s__Collinsella_aerofaciens						g__Collinsella
s__Anaerostipes_hadrus	PID-1232-NL-133	11.5886	PID-1232-NL-133	1184.1.8	Netherlands	Netherlands_1184	no	infant	male	vaginal-delivery	vaginal-delivery	B-11	1184	s__Anaerostipes_hadrus	d__Bacteria	p__Firmicutes_A	c__Clostridia	o__Lachnospirales	f__Lachnospiraceae	g__Anaerostipes
s__Faecalibacterium_prausnitzii	PID-1232-NL-6	11.576	PID-1232-NL-6	1147.1.8	Netherlands	Netherlands_1147	yes	infant	male	vaginal-delivery	vaginal-delivery	B-11	1147	s__Faecalibacterium_prausnitzii	d__Bacteria	p__Firmicutes_A	c__Clostridia	o__Oscillospirales	f__Ruminococcaceae	g__Faecalibacterium
s__Collinsella_aerofaciens	PID-1232-NL-48-1	11.5215	PID-1232-NL-48-1	1005.1.6	Netherlands	Netherlands_1005	yes	infant	male	vaginal-delivery	vaginal-delivery	B-06	1005	s__Collinsella_aerofaciens						g__Collinsella
s__Veillonella_atypica	PID-1232-NL-8	11.5208	PID-1232-NL-8	1149.1.8	Netherlands	Netherlands_1149	no	infant	female	vaginal-delivery	vaginal-delivery	B-11	1149	s__Veillonella_atypica	d__Bacteria	p__Firmicutes_C	c__Negativicutes	o__Veillonellales	f__Veillonellaceae	g__Veillonella
s__Faecalibacterium_prausnitzii	PID-1232-NL-125	11.4524	PID-1232-NL-125	1158.1.8	Netherlands	Netherlands_1158	yes	infant	male	c-section	c-section	B-11	1158	s__Faecalibacterium_prausnitzii	d__Bacteria	p__Firmicutes_A	c__Clostridia	o__Oscillospirales	f__Ruminococcaceae	g__Faecalibacterium
s__Roseburia_faecis	PID-1232-NL-79	11.3994	PID-1232-NL-79	1049.1.8	Netherlands	Netherlands_1049	yes	infant	male	c-section	c-section	B-11	1049	s__Roseburia_faecis						g__Roseburia
s__Collinsella_aerofaciens	PID-1232-NL-64	11.3566	PID-1232-NL-64	1002.1.8	Netherlands	Netherlands_1002	yes	infant	male	vaginal-delivery	vaginal-delivery	B-11	1002	s__Collinsella_aerofaciens						g__Collinsella
s__Ruminococcus_bicirculans	PID-1232-NL-89	11.3196	PID-1232-NL-89	1147.2.1	Netherlands	Netherlands_1147	yes	mother	female	vaginal-delivery	vaginal-delivery	M	1147	s__Ruminococcus_bicirculans						g__Ruminococcus
s__Eubacterium_rectale	PID-1232-NL-79	11.3143	PID-1232-NL-79	1049.1.8	Netherlands	Netherlands_1049	yes	infant	male	c-section	c-section	B-11	1049	s__Eubacterium_rectale						g__Eubacterium
s__Ruminococcus_bromii	PID-1232-NL-89	11.291	PID-1232-NL-89	1147.2.1	Netherlands	Netherlands_1147	yes	mother	female	vaginal-delivery	vaginal-delivery	M	1147	s__Ruminococcus_bromii						g__Ruminococcus
s__Lachnospira_pectinoschiza	PID-1232-NL-7	11.2019	PID-1232-NL-7	1115.1.8	Netherlands	Netherlands_1115	yes	infant	male	vaginal-delivery	vaginal-delivery	B-11	1115	s__Lachnospira_pectinoschiza						g__Lachnospira
s__Ruminococcus_bicirculans	PID-1232-NL-61	11.1799	PID-1232-NL-61	1049.2.1	Netherlands	Netherlands_1049	yes	mother	female	c-section	c-section	M	1049	s__Ruminococcus_bicirculans						g__Ruminococcus
s__Bifidobacterium_adolescentis	PID-1232-NL-132	11.1767	PID-1232-NL-132	1213.1.8	Netherlands	Netherlands_1213	yes	infant	female	c-section	c-section	B-11	1213	s__Bifidobacterium_adolescentis	d__Bacteria	p__Actinobacteriota	c__Actinomycetia	o__Actinomycetales	f__Bifidobacteriaceae	g__Bifidobacterium
s__Collinsella_aerofaciens	PID-1232-NL-82	11.141	PID-1232-NL-82	1138.2.1	Netherlands	Netherlands_1138	yes	mother	female	vaginal-delivery	vaginal-delivery	M	1138	s__Collinsella_aerofaciens						g__Collinsella
s__Prevotella_copri	PID-1232-NL-141	11.1358	PID-1232-NL-141	1209.2.1	Netherlands	Netherlands_1209	yes	mother	female	vaginal-delivery	vaginal-delivery	M	1209	s__Prevotella_copri	d__Bacteria	p__Bacteroidota	c__Bacteroidia	o__Bacteroidales	f__Bacteroidaceae	g__Prevotella
s__Bifidobacterium_adolescentis	PID-1232-NL-85	11.1237	PID-1232-NL-85	1129.1.3	Netherlands	Netherlands_1129	yes	infant	female	vaginal-delivery	vaginal-delivery	B-02	1129	s__Bifidobacterium_adolescentis	d__Bacteria	p__Actinobacteriota	c__Actinomycetia	o__Actinomycetales	f__Bifidobacteriaceae	g__Bifidobacterium
s__Alistipes_finegoldii	PID-1232-NL-79	11.1139	PID-1232-NL-79	1049.1.8	Netherlands	Netherlands_1049	yes	infant	male	c-section	c-section	B-11	1049	s__Alistipes_finegoldii	d__Bacteria	p__Bacteroidota	c__Bacteroidia	o__Bacteroidales	f__Rikenellaceae	g__Alistipes
s__Eubacterium_sp_CAG_180	PID-1232-NL-61	11.079	PID-1232-NL-61	1049.2.1	Netherlands	Netherlands_1049	yes	mother	female	c-section	c-section	M	1049	s__Eubacterium_sp_CAG_180						g__Eubacterium
s__Blautia_wexlerae	PID-1232-NL-7	10.7864	PID-1232-NL-7	1115.1.8	Netherlands	Netherlands_1115	yes	infant	male	vaginal-delivery	vaginal-delivery	B-11	1115	s__Blautia_wexlerae						g__Blautia
s__Bacteroides_dorei	PID-1232-NL-81	10.6194	PID-1232-NL-81	1050.1.8	Netherlands	Netherlands_1050	no	infant	male	vaginal-delivery	vaginal-delivery	B-11	1050	s__Bacteroides_dorei						g__Bacteroides
s__Anaerostipes_hadrus	PID-1232-NL-17	10.6097	PID-1232-NL-17	1190.2.1	Netherlands	Netherlands_1190	yes	mother	female	vaginal-delivery	vaginal-delivery	M	1190	s__Anaerostipes_hadrus	d__Bacteria	p__Firmicutes_A	c__Clostridia	o__Lachnospirales	f__Lachnospiraceae	g__Anaerostipes
s__Bifidobacterium_bifidum	PID-1232-NL-110	10.5606	PID-1232-NL-110	1179.1.6	Netherlands	Netherlands_1179	yes	infant	female	vaginal-delivery	vaginal-delivery	B-06	1179	s__Bifidobacterium_bifidum	d__Bacteria	p__Actinobacteriota	c__Actinomycetia	o__Actinomycetales	f__Bifidobacteriaceae	g__Bifidobacterium
s__Veillonella_parvula	PID-1232-NL-75	10.5578	PID-1232-NL-75	1020.1.8	Netherlands	Netherlands_1020	yes	infant	male	vaginal-delivery	vaginal-delivery	B-11	1020	s__Veillonella_parvula						g__Veillonella
s__Bifidobacterium_longum	PID-1232-NL-97	10.4729	PID-1232-NL-97	1009.1.6	Netherlands	Netherlands_1009	yes	infant	male	vaginal-delivery	vaginal-delivery	B-06	1009	s__Bifidobacterium_longum	d__Bacteria	p__Actinobacteriota	c__Actinomycetia	o__Actinomycetales	f__Bifidobacteriaceae	g__Bifidobacterium
s__Bacteroides_eggerthii	PID-1232-NL-98	10.466	PID-1232-NL-98	1090.2.1	Netherlands	Netherlands_1090	yes	mother	female	vaginal-delivery	vaginal-delivery	M	1090	s__Bacteroides_eggerthii	d__Bacteria	p__Bacteroidota	c__Bacteroidia	o__Bacteroidales	f__Bacteroidaceae	g__Bacteroides
s__Streptococcus_pasteurianus	PID-1232-NL-106	10.4506	PID-1232-NL-106	1218.1.6	Netherlands	Netherlands_1218	yes	infant	male	vaginal-delivery	vaginal-delivery	B-06	1218	s__Streptococcus_pasteurianus	d__Bacteria	p__Firmicutes	c__Bacilli	o__Lactobacillales	f__Streptococcaceae	g__Streptococcus
s__Blautia_wexlerae	PID-1232-NL-81	10.4467	PID-1232-NL-81	1050.1.8	Netherlands	Netherlands_1050	no	infant	male	vaginal-delivery	vaginal-delivery	B-11	1050	s__Blautia_wexlerae						g__Blautia
s__Bacteroides_thetaiotaomicron	PID-1232-NL-55	10.44	PID-1232-NL-55	1009.1.3	Netherlands	Netherlands_1009	yes	infant	male	vaginal-delivery	vaginal-delivery	B-02	1009	s__Bacteroides_thetaiotaomicron	d__Bacteria	p__Bacteroidota	c__Bacteroidia	o__Bacteroidales	f__Bacteroidaceae	g__Bacteroides
s__Bacteroides_ovatus	PID-1232-NL-43	10.3488	PID-1232-NL-43	1179.2.1	Netherlands	Netherlands_1179	yes	mother	female	vaginal-delivery	vaginal-delivery	B-11	1179	s__Bacteroides_ovatus	d__Bacteria	p__Bacteroidota	c__Bacteroidia	o__Bacteroidales	f__Bacteroidaceae	g__Bacteroides
s__Bifidobacterium_adolescentis	PID-1232-NL-83	10.3356	PID-1232-NL-83	1035.1.8	Netherlands	Netherlands_1035	yes	infant	female	vaginal-delivery	vaginal-delivery	B-11	1035	s__Bifidobacterium_adolescentis	d__Bacteria	p__Actinobacteriota	c__Actinomycetia	o__Actinomycetales	f__Bifidobacteriaceae	g__Bifidobacterium
s__Bifidobacterium_bifidum	PID-1232-NL-140	10.3252	PID-1232-NL-140	1080.1.8	Netherlands	Netherlands_1080	yes	infant	male	vaginal-delivery	vaginal-delivery	B-11	1080	s__Bifidobacterium_bifidum	d__Bacteria	p__Actinobacteriota	c__Actinomycetia	o__Actinomycetales	f__Bifidobacteriaceae	g__Bifidobacterium
s__Ruminococcus_gnavus	PID-1232-NL-80	10.2346	PID-1232-NL-80	1028.1.6	Netherlands	Netherlands_1028	yes	infant	female	vaginal-delivery	vaginal-delivery	B-06	1028	s__Ruminococcus_gnavus						g__Ruminococcus
s__Ruminococcus_gnavus	PID-1232-NL-85	10.1773	PID-1232-NL-85	1129.1.3	Netherlands	Netherlands_1129	yes	infant	female	vaginal-delivery	vaginal-delivery	B-02	1129	s__Ruminococcus_gnavus						g__Ruminococcus
s__Bacteroides_uniformis	PID-1232-NL-73	10.1078	PID-1232-NL-73	1017.1.8	Netherlands	Netherlands_1017	no	infant	male	vaginal-delivery	vaginal-delivery	B-11	1017	s__Bacteroides_uniformis	d__Bacteria	p__Bacteroidota	c__Bacteroidia	o__Bacteroidales	f__Bacteroidaceae	g__Bacteroides
s__Faecalibacterium_prausnitzii	PID-1232-NL-109	10.1012	PID-1232-NL-109	1220.2.1	Netherlands	Netherlands_1220	yes	mother	female	vaginal-delivery	vaginal-delivery	M	1220	s__Faecalibacterium_prausnitzii	d__Bacteria	p__Firmicutes_A	c__Clostridia	o__Oscillospirales	f__Ruminococcaceae	g__Faecalibacterium
s__Blautia_wexlerae	PID-1232-NL-25	10.0855	PID-1232-NL-25	1202.1.8	Netherlands	Netherlands_1202	yes	infant	female	vaginal-delivery	vaginal-delivery	B-11	1202	s__Blautia_wexlerae						g__Blautia
s__Veillonella_seminalis	PID-1232-NL-43	10.0656	PID-1232-NL-43	1179.2.1	Netherlands	Netherlands_1179	yes	mother	female	vaginal-delivery	vaginal-delivery	B-11	1179	s__Veillonella_seminalis						g__Veillonella
s__Bacteroides_dorei	PID-1232-NL-63	10.0187	PID-1232-NL-63	1005.1.8	Netherlands	Netherlands_1005	yes	infant	male	vaginal-delivery	vaginal-delivery	B-11	1005	s__Bacteroides_dorei						g__Bacteroides
s__Bifidobacterium_breve	PID-1232-NL-28	9.90559	PID-1232-NL-28	1179.1.8	Netherlands	Netherlands_1179	yes	infant	female	vaginal-delivery	vaginal-delivery	B-11	1179	s__Bifidobacterium_breve	d__Bacteria	p__Actinobacteriota	c__Actinomycetia	o__Actinomycetales	f__Bifidobacteriaceae	g__Bifidobacterium
s__Bifidobacterium_adolescentis	PID-1232-NL-80	9.78352	PID-1232-NL-80	1028.1.6	Netherlands	Netherlands_1028	yes	infant	female	vaginal-delivery	vaginal-delivery	B-06	1028	s__Bifidobacterium_adolescentis	d__Bacteria	p__Actinobacteriota	c__Actinomycetia	o__Actinomycetales	f__Bifidobacteriaceae	g__Bifidobacterium
s__Prevotella_copri	PID-1232-NL-57	9.74836	PID-1232-NL-57	1022.2.1	Netherlands	Netherlands_1022	yes	mother	female	vaginal-delivery	vaginal-delivery	M	1022	s__Prevotella_copri	d__Bacteria	p__Bacteroidota	c__Bacteroidia	o__Bacteroidales	f__Bacteroidaceae	g__Prevotella
s__Lactobacillus_paragasseri	PID-1232-NL-4	9.73898	PID-1232-NL-4	1149.1.6	Netherlands	Netherlands_1149	no	infant	female	vaginal-delivery	vaginal-delivery	B-06	1149	s__Lactobacillus_paragasseri	d__Bacteria	p__Firmicutes	c__Bacilli	o__Lactobacillales	f__Lactobacillaceae	g__Lactobacillus
s__Bifidobacterium_pseudocatenulatum	PID-1232-NL-45	9.73543	PID-1232-NL-45	1030.2.1	Netherlands	Netherlands_1030	yes	mother	female	not_applicable	not_applicable	M	1030	s__Bifidobacterium_pseudocatenulatum	d__Bacteria	p__Actinobacteriota	c__Actinomycetia	o__Actinomycetales	f__Bifidobacteriaceae	g__Bifidobacterium
s__Bacteroides_xylanisolvens	PID-1232-NL-80	9.63998	PID-1232-NL-80	1028.1.6	Netherlands	Netherlands_1028	yes	infant	female	vaginal-delivery	vaginal-delivery	B-06	1028	s__Bacteroides_xylanisolvens	d__Bacteria	p__Bacteroidota	c__Bacteroidia	o__Bacteroidales	f__Bacteroidaceae	g__Bacteroides
s__Prevotella_copri	PID-1232-NL-61	9.61887	PID-1232-NL-61	1049.2.1	Netherlands	Netherlands_1049	yes	mother	female	c-section	c-section	M	1049	s__Prevotella_copri	d__Bacteria	p__Bacteroidota	c__Bacteroidia	o__Bacteroidales	f__Bacteroidaceae	g__Prevotella
s__Eubacterium_sp_CAG_274	PID-1232-NL-60	9.50587	PID-1232-NL-60	1019.2.1	Netherlands	Netherlands_1019	yes	mother	female	vaginal-delivery	vaginal-delivery	M	1019	s__Eubacterium_sp_CAG_274						g__Eubacterium
s__Bifidobacterium_bifidum	PID-1232-NL-131	9.47291	PID-1232-NL-131	1200.1.6	Netherlands	Netherlands_1200	yes	infant	male	vaginal-delivery	vaginal-delivery	B-06	1200	s__Bifidobacterium_bifidum	d__Bacteria	p__Actinobacteriota	c__Actinomycetia	o__Actinomycetales	f__Bifidobacteriaceae	g__Bifidobacterium
s__Fusicatenibacter_saccharivorans	PID-1232-NL-58	9.47209	PID-1232-NL-58	1035.2.1	Netherlands	Netherlands_1035	yes	mother	female	vaginal-delivery	vaginal-delivery	M	1035	s__Fusicatenibacter_saccharivorans	d__Bacteria	p__Firmicutes_A	c__Clostridia	o__Lachnospirales	f__Lachnospiraceae	g__Fusicatenibacter
s__Bifidobacterium_longum	PID-1232-NL-79	9.46068	PID-1232-NL-79	1049.1.8	Netherlands	Netherlands_1049	yes	infant	male	c-section	c-section	B-11	1049	s__Bifidobacterium_longum	d__Bacteria	p__Actinobacteriota	c__Actinomycetia	o__Actinomycetales	f__Bifidobacteriaceae	g__Bifidobacterium
s__Bacteroides_uniformis	PID-1232-NL-109	9.44097	PID-1232-NL-109	1220.2.1	Netherlands	Netherlands_1220	yes	mother	female	vaginal-delivery	vaginal-delivery	M	1220	s__Bacteroides_uniformis	d__Bacteria	p__Bacteroidota	c__Bacteroidia	o__Bacteroidales	f__Bacteroidaceae	g__Bacteroides
s__Bifidobacterium_breve	PID-1232-NL-7	9.41143	PID-1232-NL-7	1115.1.8	Netherlands	Netherlands_1115	yes	infant	male	vaginal-delivery	vaginal-delivery	B-11	1115	s__Bifidobacterium_breve	d__Bacteria	p__Actinobacteriota	c__Actinomycetia	o__Actinomycetales	f__Bifidobacteriaceae	g__Bifidobacterium
s__Bacteroides_dorei	PID-1232-NL-68	9.36049	PID-1232-NL-68	1019.1.8	Netherlands	Netherlands_1019	yes	infant	male	vaginal-delivery	vaginal-delivery	B-11	1019	s__Bacteroides_dorei						g__Bacteroides
s__Bacteroides_caccae	PID-1232-NL-7	9.30837	PID-1232-NL-7	1115.1.8	Netherlands	Netherlands_1115	yes	infant	male	vaginal-delivery	vaginal-delivery	B-11	1115	s__Bacteroides_caccae	d__Bacteria	p__Bacteroidota	c__Bacteroidia	o__Bacteroidales	f__Bacteroidaceae	g__Bacteroides
s__Bacteroides_thetaiotaomicron	PID-1232-NL-113	9.29931	PID-1232-NL-113	1030.1.8	Netherlands	Netherlands_1030	yes	infant	female	vaginal-delivery	vaginal-delivery	B-11	1030	s__Bacteroides_thetaiotaomicron	d__Bacteria	p__Bacteroidota	c__Bacteroidia	o__Bacteroidales	f__Bacteroidaceae	g__Bacteroides
s__Bifidobacterium_adolescentis	PID-1232-NL-17	9.29273	PID-1232-NL-17	1190.2.1	Netherlands	Netherlands_1190	yes	mother	female	vaginal-delivery	vaginal-delivery	M	1190	s__Bifidobacterium_adolescentis	d__Bacteria	p__Actinobacteriota	c__Actinomycetia	o__Actinomycetales	f__Bifidobacteriaceae	g__Bifidobacterium
s__Blautia_wexlerae	PID-1232-NL-100	9.18272	PID-1232-NL-100	1060.2.1	Netherlands	Netherlands_1060	yes	mother	female	vaginal-delivery	vaginal-delivery	M	1060	s__Blautia_wexlerae						g__Blautia
s__Faecalibacterium_prausnitzii	PID-1232-NL-113	9.15832	PID-1232-NL-113	1030.1.8	Netherlands	Netherlands_1030	yes	infant	female	vaginal-delivery	vaginal-delivery	B-11	1030	s__Faecalibacterium_prausnitzii	d__Bacteria	p__Firmicutes_A	c__Clostridia	o__Oscillospirales	f__Ruminococcaceae	g__Faecalibacterium
s__Parabacteroides_distasonis	PID-1232-NL-101	9.15164	PID-1232-NL-101	1022.1.8	Netherlands	Netherlands_1022	yes	infant	male	vaginal-delivery	vaginal-delivery	B-11	1022	s__Parabacteroides_distasonis	d__Bacteria	p__Bacteroidota	c__Bacteroidia	o__Bacteroidales	f__Tannerellaceae	g__Parabacteroides
s__Eubacterium_eligens	PID-1232-NL-6	9.10704	PID-1232-NL-6	1147.1.8	Netherlands	Netherlands_1147	yes	infant	male	vaginal-delivery	vaginal-delivery	B-11	1147	s__Eubacterium_eligens						g__Eubacterium
s__Bacteroides_vulgatus	PID-1232-NL-102	9.0776	PID-1232-NL-102	1027.2.1	Netherlands	Netherlands_1027	yes	mother	female	c-section	c-section	M	1027	s__Bacteroides_vulgatus						g__Bacteroides
s__Bacteroides_fragilis	PID-1232-NL-43	9.05506	PID-1232-NL-43	1179.2.1	Netherlands	Netherlands_1179	yes	mother	female	vaginal-delivery	vaginal-delivery	B-11	1179	s__Bacteroides_fragilis	d__Bacteria	p__Bacteroidota	c__Bacteroidia	o__Bacteroidales	f__Bacteroidaceae	g__Bacteroides
s__Faecalibacterium_prausnitzii	PID-1232-NL-7	9.05333	PID-1232-NL-7	1115.1.8	Netherlands	Netherlands_1115	yes	infant	male	vaginal-delivery	vaginal-delivery	B-11	1115	s__Faecalibacterium_prausnitzii	d__Bacteria	p__Firmicutes_A	c__Clostridia	o__Oscillospirales	f__Ruminococcaceae	g__Faecalibacterium
s__Collinsella_aerofaciens	PID-1232-NL-25	9.01727	PID-1232-NL-25	1202.1.8	Netherlands	Netherlands_1202	yes	infant	female	vaginal-delivery	vaginal-delivery	B-11	1202	s__Collinsella_aerofaciens						g__Collinsella
s__Ruminococcus_bromii	PID-1232-NL-141	9.00508	PID-1232-NL-141	1209.2.1	Netherlands	Netherlands_1209	yes	mother	female	vaginal-delivery	vaginal-delivery	M	1209	s__Ruminococcus_bromii						g__Ruminococcus
s__Bifidobacterium_adolescentis	PID-1232-NL-134	8.97915	PID-1232-NL-134	1157.1.8	Netherlands	Netherlands_1157	yes	infant	male	vaginal-delivery	vaginal-delivery	B-11	1157	s__Bifidobacterium_adolescentis	d__Bacteria	p__Actinobacteriota	c__Actinomycetia	o__Actinomycetales	f__Bifidobacteriaceae	g__Bifidobacterium
s__Flavonifractor_plautii	PID-1232-NL-73	8.97252	PID-1232-NL-73	1017.1.8	Netherlands	Netherlands_1017	no	infant	male	vaginal-delivery	vaginal-delivery	B-11	1017	s__Flavonifractor_plautii	d__Bacteria	p__Firmicutes_A	c__Clostridia	o__Oscillospirales	f__Oscillospiraceae	g__Flavonifractor
s__Bifidobacterium_longum	PID-1232-NL-68	8.96553	PID-1232-NL-68	1019.1.8	Netherlands	Netherlands_1019	yes	infant	male	vaginal-delivery	vaginal-delivery	B-11	1019	s__Bifidobacterium_longum	d__Bacteria	p__Actinobacteriota	c__Actinomycetia	o__Actinomycetales	f__Bifidobacteriaceae	g__Bifidobacterium
s__Escherichia_coli	PID-1232-NL-99	8.86385	PID-1232-NL-99	1017.1.6	Netherlands	Netherlands_1017	no	infant	male	vaginal-delivery	vaginal-delivery	B-06	1017	s__Escherichia_coli	d__Bacteria	p__Proteobacteria	c__Gammaproteobacteria	o__Enterobacterales	f__Enterobacteriaceae	g__Escherichia
s__Faecalibacterium_prausnitzii	PID-1232-NL-17	8.85109	PID-1232-NL-17	1190.2.1	Netherlands	Netherlands_1190	yes	mother	female	vaginal-delivery	vaginal-delivery	M	1190	s__Faecalibacterium_prausnitzii	d__Bacteria	p__Firmicutes_A	c__Clostridia	o__Oscillospirales	f__Ruminococcaceae	g__Faecalibacterium
s__Bifidobacterium_bifidum	PID-1232-NL-127	8.84172	PID-1232-NL-127	1090.1.8	Netherlands	Netherlands_1090	yes	infant	female	vaginal-delivery	vaginal-delivery	B-11	1090	s__Bifidobacterium_bifidum	d__Bacteria	p__Actinobacteriota	c__Actinomycetia	o__Actinomycetales	f__Bifidobacteriaceae	g__Bifidobacterium
s__Prevotella_copri	PID-1232-NL-52	8.70704	PID-1232-NL-52	1002.2.1	Netherlands	Netherlands_1002	yes	mother	female	vaginal-delivery	vaginal-delivery	M	1002	s__Prevotella_copri	d__Bacteria	p__Bacteroidota	c__Bacteroidia	o__Bacteroidales	f__Bacteroidaceae	g__Prevotella
s__Bifidobacterium_breve	PID-1232-NL-65	8.68546	PID-1232-NL-65	1030.1.6	Netherlands	Netherlands_1030	yes	infant	female	vaginal-delivery	vaginal-delivery	B-06	1030	s__Bifidobacterium_breve	d__Bacteria	p__Actinobacteriota	c__Actinomycetia	o__Actinomycetales	f__Bifidobacteriaceae	g__Bifidobacterium
s__Veillonella_sp_CAG_933	PID-1232-NL-87	8.67966	PID-1232-NL-87	1070.1.8	Netherlands	Netherlands_1070	no	infant	female	vaginal-delivery	vaginal-delivery	B-11	1070	s__Veillonella_sp_CAG_933						g__Veillonella
s__Anaerostipes_hadrus	PID-1232-NL-6	8.54382	PID-1232-NL-6	1147.1.8	Netherlands	Netherlands_1147	yes	infant	male	vaginal-delivery	vaginal-delivery	B-11	1147	s__Anaerostipes_hadrus	d__Bacteria	p__Firmicutes_A	c__Clostridia	o__Lachnospirales	f__Lachnospiraceae	g__Anaerostipes
s__Faecalibacterium_prausnitzii	PID-1232-NL-81	8.54309	PID-1232-NL-81	1050.1.8	Netherlands	Netherlands_1050	no	infant	male	vaginal-delivery	vaginal-delivery	B-11	1050	s__Faecalibacterium_prausnitzii	d__Bacteria	p__Firmicutes_A	c__Clostridia	o__Oscillospirales	f__Ruminococcaceae	g__Faecalibacterium
s__Klebsiella_variicola	PID-1232-NL-67	8.51938	PID-1232-NL-67	1099.1.3	Netherlands	Netherlands_1099	yes	infant	female	vaginal-delivery	vaginal-delivery	B-02	1099	s__Klebsiella_variicola	d__Bacteria	p__Proteobacteria	c__Gammaproteobacteria	o__Enterobacterales	f__Enterobacteriaceae	g__Klebsiella
s__Bifidobacterium_bifidum	PID-1232-NL-87	8.51826	PID-1232-NL-87	1070.1.8	Netherlands	Netherlands_1070	no	infant	female	vaginal-delivery	vaginal-delivery	B-11	1070	s__Bifidobacterium_bifidum	d__Bacteria	p__Actinobacteriota	c__Actinomycetia	o__Actinomycetales	f__Bifidobacteriaceae	g__Bifidobacterium
s__Megamonas_funiformis	PID-1232-NL-85	8.50969	PID-1232-NL-85	1129.1.3	Netherlands	Netherlands_1129	yes	infant	female	vaginal-delivery	vaginal-delivery	B-02	1129	s__Megamonas_funiformis	d__Bacteria	p__Firmicutes_C	c__Negativicutes	o__Selenomonadales	f__Selenomonadaceae	g__Megamonas
s__Collinsella_aerofaciens	PID-1232-NL-55	8.48492	PID-1232-NL-55	1009.1.3	Netherlands	Netherlands_1009	yes	infant	male	vaginal-delivery	vaginal-delivery	B-02	1009	s__Collinsella_aerofaciens						g__Collinsella
s__Bifidobacterium_kashiwanohense	PID-1232-NL-101	8.48455	PID-1232-NL-101	1022.1.8	Netherlands	Netherlands_1022	yes	infant	male	vaginal-delivery	vaginal-delivery	B-11	1022	s__Bifidobacterium_kashiwanohense						g__Bifidobacterium
s__Bifidobacterium_adolescentis	PID-1232-NL-100	8.4466	PID-1232-NL-100	1060.2.1	Netherlands	Netherlands_1060	yes	mother	female	vaginal-delivery	vaginal-delivery	M	1060	s__Bifidobacterium_adolescentis	d__Bacteria	p__Actinobacteriota	c__Actinomycetia	o__Actinomycetales	f__Bifidobacteriaceae	g__Bifidobacterium
s__Bifidobacterium_longum	PID-1232-NL-29	8.43092	PID-1232-NL-29	1190.1.8	Netherlands	Netherlands_1190	yes	infant	male	vaginal-delivery	vaginal-delivery	B-11	1190	s__Bifidobacterium_longum	d__Bacteria	p__Actinobacteriota	c__Actinomycetia	o__Actinomycetales	f__Bifidobacteriaceae	g__Bifidobacterium
s__Bacteroides_stercoris	PID-1232-NL-98	8.42838	PID-1232-NL-98	1090.2.1	Netherlands	Netherlands_1090	yes	mother	female	vaginal-delivery	vaginal-delivery	M	1090	s__Bacteroides_stercoris	d__Bacteria	p__Bacteroidota	c__Bacteroidia	o__Bacteroidales	f__Bacteroidaceae	g__Bacteroides
s__Bifidobacterium_longum	PID-1232-NL-95-1	8.38669	PID-1232-NL-95-1	1009.1.8	Netherlands	Netherlands_1009	yes	infant	male	vaginal-delivery	vaginal-delivery	B-11	1009	s__Bifidobacterium_longum	d__Bacteria	p__Actinobacteriota	c__Actinomycetia	o__Actinomycetales	f__Bifidobacteriaceae	g__Bifidobacterium
s__Prevotella_copri	PID-1232-NL-6	8.31529	PID-1232-NL-6	1147.1.8	Netherlands	Netherlands_1147	yes	infant	male	vaginal-delivery	vaginal-delivery	B-11	1147	s__Prevotella_copri	d__Bacteria	p__Bacteroidota	c__Bacteroidia	o__Bacteroidales	f__Bacteroidaceae	g__Prevotella
s__Collinsella_aerofaciens	PID-1232-NL-29	8.31194	PID-1232-NL-29	1190.1.8	Netherlands	Netherlands_1190	yes	infant	male	vaginal-delivery	vaginal-delivery	B-11	1190	s__Collinsella_aerofaciens						g__Collinsella
s__Bifidobacterium_catenulatum	PID-1232-NL-125	8.28627	PID-1232-NL-125	1158.1.8	Netherlands	Netherlands_1158	yes	infant	male	c-section	c-section	B-11	1158	s__Bifidobacterium_catenulatum	d__Bacteria	p__Actinobacteriota	c__Actinomycetia	o__Actinomycetales	f__Bifidobacteriaceae	g__Bifidobacterium
s__Bifidobacterium_breve	PID-1232-NL-118	8.2564	PID-1232-NL-118	1220.1.3	Netherlands	Netherlands_1220	yes	infant	female	vaginal-delivery	vaginal-delivery	B-02	1220	s__Bifidobacterium_breve	d__Bacteria	p__Actinobacteriota	c__Actinomycetia	o__Actinomycetales	f__Bifidobacteriaceae	g__Bifidobacterium
s__Faecalibacterium_prausnitzii	PID-1232-NL-58	8.21378	PID-1232-NL-58	1035.2.1	Netherlands	Netherlands_1035	yes	mother	female	vaginal-delivery	vaginal-delivery	M	1035	s__Faecalibacterium_prausnitzii	d__Bacteria	p__Firmicutes_A	c__Clostridia	o__Oscillospirales	f__Ruminococcaceae	g__Faecalibacterium
s__Anaerostipes_hadrus	PID-1232-NL-60	8.20328	PID-1232-NL-60	1019.2.1	Netherlands	Netherlands_1019	yes	mother	female	vaginal-delivery	vaginal-delivery	M	1019	s__Anaerostipes_hadrus	d__Bacteria	p__Firmicutes_A	c__Clostridia	o__Lachnospirales	f__Lachnospiraceae	g__Anaerostipes
s__Anaerostipes_hadrus	PID-1232-NL-64	8.19844	PID-1232-NL-64	1002.1.8	Netherlands	Netherlands_1002	yes	infant	male	vaginal-delivery	vaginal-delivery	B-11	1002	s__Anaerostipes_hadrus	d__Bacteria	p__Firmicutes_A	c__Clostridia	o__Lachnospirales	f__Lachnospiraceae	g__Anaerostipes
s__Bacteroides_dorei	PID-1232-NL-17	8.17508	PID-1232-NL-17	1190.2.1	Netherlands	Netherlands_1190	yes	mother	female	vaginal-delivery	vaginal-delivery	M	1190	s__Bacteroides_dorei						g__Bacteroides
s__Ruminococcus_bromii	PID-1232-NL-84	8.0706	PID-1232-NL-84	1129.2.1	Netherlands	Netherlands_1129	yes	mother	female	vaginal-delivery	vaginal-delivery	M	1129	s__Ruminococcus_bromii						g__Ruminococcus
s__Veillonella_seminalis	PID-1232-NL-110	8.03918	PID-1232-NL-110	1179.1.6	Netherlands	Netherlands_1179	yes	infant	female	vaginal-delivery	vaginal-delivery	B-06	1179	s__Veillonella_seminalis						g__Veillonella
s__Roseburia_faecis	PID-1232-NL-125	8.01023	PID-1232-NL-125	1158.1.8	Netherlands	Netherlands_1158	yes	infant	male	c-section	c-section	B-11	1158	s__Roseburia_faecis						g__Roseburia
s__Roseburia_faecis	PID-1232-NL-113	7.9868	PID-1232-NL-113	1030.1.8	Netherlands	Netherlands_1030	yes	infant	female	vaginal-delivery	vaginal-delivery	B-11	1030	s__Roseburia_faecis						g__Roseburia
s__Roseburia_faecis	PID-1232-NL-89	7.95969	PID-1232-NL-89	1147.2.1	Netherlands	Netherlands_1147	yes	mother	female	vaginal-delivery	vaginal-delivery	M	1147	s__Roseburia_faecis						g__Roseburia
s__Bifidobacterium_adolescentis	PID-1232-NL-95-1	7.92822	PID-1232-NL-95-1	1009.1.8	Netherlands	Netherlands_1009	yes	infant	male	vaginal-delivery	vaginal-delivery	B-11	1009	s__Bifidobacterium_adolescentis	d__Bacteria	p__Actinobacteriota	c__Actinomycetia	o__Actinomycetales	f__Bifidobacteriaceae	g__Bifidobacterium
s__Acidaminococcus_intestini	PID-1232-NL-7	7.91688	PID-1232-NL-7	1115.1.8	Netherlands	Netherlands_1115	yes	infant	male	vaginal-delivery	vaginal-delivery	B-11	1115	s__Acidaminococcus_intestini	d__Bacteria	p__Firmicutes_C	c__Negativicutes	o__Acidaminococcales	f__Acidaminococcaceae	g__Acidaminococcus
s__Akkermansia_muciniphila	PID-1232-NL-43	7.87473	PID-1232-NL-43	1179.2.1	Netherlands	Netherlands_1179	yes	mother	female	vaginal-delivery	vaginal-delivery	B-11	1179	s__Akkermansia_muciniphila	d__Bacteria	p__Verrucomicrobiota	c__Verrucomicrobiae	o__Verrucomicrobiales	f__Akkermansiaceae	g__Akkermansia
s__Ruminococcus_gnavus	PID-1232-NL-78	7.86741	PID-1232-NL-78	1063.1.6	Netherlands	Netherlands_1063	no	infant	male	vaginal-delivery	vaginal-delivery	B-06	1063	s__Ruminococcus_gnavus						g__Ruminococcus
s__Coprococcus_eutactus	PID-1232-NL-74	7.85935	PID-1232-NL-74	1099.2.1	Netherlands	Netherlands_1099	yes	mother	female	vaginal-delivery	vaginal-delivery	M	1099	s__Coprococcus_eutactus	d__Bacteria	p__Firmicutes_A	c__Clostridia	o__Lachnospirales	f__Lachnospiraceae	g__Coprococcus
s__Faecalibacterium_prausnitzii	PID-1232-NL-112	7.76413	PID-1232-NL-112	1213.2.1	Netherlands	Netherlands_1213	yes	mother	female	c-section	c-section	M	1213	s__Faecalibacterium_prausnitzii	d__Bacteria	p__Firmicutes_A	c__Clostridia	o__Oscillospirales	f__Ruminococcaceae	g__Faecalibacterium
s__Bifidobacterium_adolescentis	PID-1232-NL-112	7.7113	PID-1232-NL-112	1213.2.1	Netherlands	Netherlands_1213	yes	mother	female	c-section	c-section	M	1213	s__Bifidobacterium_adolescentis	d__Bacteria	p__Actinobacteriota	c__Actinomycetia	o__Actinomycetales	f__Bifidobacteriaceae	g__Bifidobacterium
s__Bifidobacterium_bifidum	PID-1232-NL-95-1	7.69076	PID-1232-NL-95-1	1009.1.8	Netherlands	Netherlands_1009	yes	infant	male	vaginal-delivery	vaginal-delivery	B-11	1009	s__Bifidobacterium_bifidum	d__Bacteria	p__Actinobacteriota	c__Actinomycetia	o__Actinomycetales	f__Bifidobacteriaceae	g__Bifidobacterium
s__Bifidobacterium_kashiwanohense	PID-1232-NL-94	7.6878	PID-1232-NL-94	1036.1.8	Netherlands	Netherlands_1036	no	infant	female	vaginal-delivery	vaginal-delivery	B-11	1036	s__Bifidobacterium_kashiwanohense						g__Bifidobacterium
s__Bifidobacterium_pseudocatenulatum	PID-1232-NL-140	7.66598	PID-1232-NL-140	1080.1.8	Netherlands	Netherlands_1080	yes	infant	male	vaginal-delivery	vaginal-delivery	B-11	1080	s__Bifidobacterium_pseudocatenulatum	d__Bacteria	p__Actinobacteriota	c__Actinomycetia	o__Actinomycetales	f__Bifidobacteriaceae	g__Bifidobacterium
s__Bacteroides_ovatus	PID-1232-NL-87	7.64146	PID-1232-NL-87	1070.1.8	Netherlands	Netherlands_1070	no	infant	female	vaginal-delivery	vaginal-delivery	B-11	1070	s__Bacteroides_ovatus	d__Bacteria	p__Bacteroidota	c__Bacteroidia	o__Bacteroidales	f__Bacteroidaceae	g__Bacteroides
s__Escherichia_coli	PID-1232-NL-4	7.58286	PID-1232-NL-4	1149.1.6	Netherlands	Netherlands_1149	no	infant	female	vaginal-delivery	vaginal-delivery	B-06	1149	s__Escherichia_coli	d__Bacteria	p__Proteobacteria	c__Gammaproteobacteria	o__Enterobacterales	f__Enterobacteriaceae	g__Escherichia
s__Prevotella_copri	PID-1232-NL-74	7.58235	PID-1232-NL-74	1099.2.1	Netherlands	Netherlands_1099	yes	mother	female	vaginal-delivery	vaginal-delivery	M	1099	s__Prevotella_copri	d__Bacteria	p__Bacteroidota	c__Bacteroidia	o__Bacteroidales	f__Bacteroidaceae	g__Prevotella
s__Ruminococcus_bromii	PID-1232-NL-95-1	7.49974	PID-1232-NL-95-1	1009.1.8	Netherlands	Netherlands_1009	yes	infant	male	vaginal-delivery	vaginal-delivery	B-11	1009	s__Ruminococcus_bromii						g__Ruminococcus
s__Eubacterium_rectale	PID-1232-NL-5	7.49158	PID-1232-NL-5	1157.2.1	Netherlands	Netherlands_1157	yes	mother	female	vaginal-delivery	vaginal-delivery	M	1157	s__Eubacterium_rectale						g__Eubacterium
s__Ruminococcus_bromii	PID-1232-NL-57	7.45778	PID-1232-NL-57	1022.2.1	Netherlands	Netherlands_1022	yes	mother	female	vaginal-delivery	vaginal-delivery	M	1022	s__Ruminococcus_bromii						g__Ruminococcus
s__Anaerostipes_hadrus	PID-1232-NL-83	7.41306	PID-1232-NL-83	1035.1.8	Netherlands	Netherlands_1035	yes	infant	female	vaginal-delivery	vaginal-delivery	B-11	1035	s__Anaerostipes_hadrus	d__Bacteria	p__Firmicutes_A	c__Clostridia	o__Lachnospirales	f__Lachnospiraceae	g__Anaerostipes
s__Anaerostipes_hadrus	PID-1232-NL-79	7.39643	PID-1232-NL-79	1049.1.8	Netherlands	Netherlands_1049	yes	infant	male	c-section	c-section	B-11	1049	s__Anaerostipes_hadrus	d__Bacteria	p__Firmicutes_A	c__Clostridia	o__Lachnospirales	f__Lachnospiraceae	g__Anaerostipes
s__Bifidobacterium_longum	PID-1232-NL-70	7.3734	PID-1232-NL-70	1031.2.1	Netherlands	Netherlands_1031	yes	mother	female	vaginal-delivery	vaginal-delivery	M	1031	s__Bifidobacterium_longum	d__Bacteria	p__Actinobacteriota	c__Actinomycetia	o__Actinomycetales	f__Bifidobacteriaceae	g__Bifidobacterium
s__Bifidobacterium_longum	PID-1232-NL-121	7.36786	PID-1232-NL-121	1096.1.3	Netherlands	Netherlands_1096	yes	infant	male	vaginal-delivery	vaginal-delivery	B-02	1096	s__Bifidobacterium_longum	d__Bacteria	p__Actinobacteriota	c__Actinomycetia	o__Actinomycetales	f__Bifidobacteriaceae	g__Bifidobacterium
s__Ruminococcus_bromii	PID-1232-NL-102	7.34807	PID-1232-NL-102	1027.2.1	Netherlands	Netherlands_1027	yes	mother	female	c-section	c-section	M	1027	s__Ruminococcus_bromii						g__Ruminococcus
s__Collinsella_aerofaciens	PID-1232-NL-132	7.31428	PID-1232-NL-132	1213.1.8	Netherlands	Netherlands_1213	yes	infant	female	c-section	c-section	B-11	1213	s__Collinsella_aerofaciens						g__Collinsella
s__Blautia_wexlerae	PID-1232-NL-134	7.30987	PID-1232-NL-134	1157.1.8	Netherlands	Netherlands_1157	yes	infant	male	vaginal-delivery	vaginal-delivery	B-11	1157	s__Blautia_wexlerae						g__Blautia
s__Ruminococcus_bromii	PID-1232-NL-87	7.2712	PID-1232-NL-87	1070.1.8	Netherlands	Netherlands_1070	no	infant	female	vaginal-delivery	vaginal-delivery	B-11	1070	s__Ruminococcus_bromii						g__Ruminococcus
s__Bifidobacterium_breve	PID-1232-NL-25	7.25757	PID-1232-NL-25	1202.1.8	Netherlands	Netherlands_1202	yes	infant	female	vaginal-delivery	vaginal-delivery	B-11	1202	s__Bifidobacterium_breve	d__Bacteria	p__Actinobacteriota	c__Actinomycetia	o__Actinomycetales	f__Bifidobacteriaceae	g__Bifidobacterium
s__Faecalibacterium_prausnitzii	PID-1232-NL-79	7.24382	PID-1232-NL-79	1049.1.8	Netherlands	Netherlands_1049	yes	infant	male	c-section	c-section	B-11	1049	s__Faecalibacterium_prausnitzii	d__Bacteria	p__Firmicutes_A	c__Clostridia	o__Oscillospirales	f__Ruminococcaceae	g__Faecalibacterium
s__Bifidobacterium_breve	PID-1232-NL-101	7.24194	PID-1232-NL-101	1022.1.8	Netherlands	Netherlands_1022	yes	infant	male	vaginal-delivery	vaginal-delivery	B-11	1022	s__Bifidobacterium_breve	d__Bacteria	p__Actinobacteriota	c__Actinomycetia	o__Actinomycetales	f__Bifidobacteriaceae	g__Bifidobacterium
s__Bifidobacterium_longum	PID-1232-NL-72	7.22865	PID-1232-NL-72	1031.1.8	Netherlands	Netherlands_1031	yes	infant	male	vaginal-delivery	vaginal-delivery	B-11	1031	s__Bifidobacterium_longum	d__Bacteria	p__Actinobacteriota	c__Actinomycetia	o__Actinomycetales	f__Bifidobacteriaceae	g__Bifidobacterium
s__Bifidobacterium_kashiwanohense	PID-1232-NL-113	7.22486	PID-1232-NL-113	1030.1.8	Netherlands	Netherlands_1030	yes	infant	female	vaginal-delivery	vaginal-delivery	B-11	1030	s__Bifidobacterium_kashiwanohense						g__Bifidobacterium
s__Veillonella_atypica	PID-1232-NL-75	7.20836	PID-1232-NL-75	1020.1.8	Netherlands	Netherlands_1020	yes	infant	male	vaginal-delivery	vaginal-delivery	B-11	1020	s__Veillonella_atypica	d__Bacteria	p__Firmicutes_C	c__Negativicutes	o__Veillonellales	f__Veillonellaceae	g__Veillonella
s__Bifidobacterium_longum	PID-1232-NL-125	7.2004	PID-1232-NL-125	1158.1.8	Netherlands	Netherlands_1158	yes	infant	male	c-section	c-section	B-11	1158	s__Bifidobacterium_longum	d__Bacteria	p__Actinobacteriota	c__Actinomycetia	o__Actinomycetales	f__Bifidobacteriaceae	g__Bifidobacterium
s__Eubacterium_sp_CAG_180	PID-1232-NL-113	7.19792	PID-1232-NL-113	1030.1.8	Netherlands	Netherlands_1030	yes	infant	female	vaginal-delivery	vaginal-delivery	B-11	1030	s__Eubacterium_sp_CAG_180						g__Eubacterium
s__Fusicatenibacter_saccharivorans	PID-1232-NL-79	7.19717	PID-1232-NL-79	1049.1.8	Netherlands	Netherlands_1049	yes	infant	male	c-section	c-section	B-11	1049	s__Fusicatenibacter_saccharivorans	d__Bacteria	p__Firmicutes_A	c__Clostridia	o__Lachnospirales	f__Lachnospiraceae	g__Fusicatenibacter
s__Escherichia_coli	PID-1232-NL-18	7.1427	PID-1232-NL-18	1190.1.3	Netherlands	Netherlands_1190	yes	infant	male	vaginal-delivery	vaginal-delivery	B-02	1190	s__Escherichia_coli	d__Bacteria	p__Proteobacteria	c__Gammaproteobacteria	o__Enterobacterales	f__Enterobacteriaceae	g__Escherichia
s__Bifidobacterium_kashiwanohense	PID-1232-NL-91	7.13021	PID-1232-NL-91	1053.1.8	Netherlands	Netherlands_1053	no	infant	female	vaginal-delivery	vaginal-delivery	B-11	1053	s__Bifidobacterium_kashiwanohense						g__Bifidobacterium
s__Ruminococcus_bicirculans	PID-1232-NL-74	7.07293	PID-1232-NL-74	1099.2.1	Netherlands	Netherlands_1099	yes	mother	female	vaginal-delivery	vaginal-delivery	M	1099	s__Ruminococcus_bicirculans						g__Ruminococcus
s__Veillonella_parvula	PID-1232-NL-78	7.05224	PID-1232-NL-78	1063.1.6	Netherlands	Netherlands_1063	no	infant	male	vaginal-delivery	vaginal-delivery	B-06	1063	s__Veillonella_parvula						g__Veillonella
s__Veillonella_parvula	PID-1232-NL-44	7.03812	PID-1232-NL-44	1218.1.8	Netherlands	Netherlands_1218	yes	infant	male	vaginal-delivery	vaginal-delivery	B-11	1218	s__Veillonella_parvula						g__Veillonella
s__Anaerostipes_hadrus	PID-1232-NL-125	6.95707	PID-1232-NL-125	1158.1.8	Netherlands	Netherlands_1158	yes	infant	male	c-section	c-section	B-11	1158	s__Anaerostipes_hadrus	d__Bacteria	p__Firmicutes_A	c__Clostridia	o__Lachnospirales	f__Lachnospiraceae	g__Anaerostipes
s__Bifidobacterium_pseudocatenulatum	PID-1232-NL-91	6.95441	PID-1232-NL-91	1053.1.8	Netherlands	Netherlands_1053	no	infant	female	vaginal-delivery	vaginal-delivery	B-11	1053	s__Bifidobacterium_pseudocatenulatum	d__Bacteria	p__Actinobacteriota	c__Actinomycetia	o__Actinomycetales	f__Bifidobacteriaceae	g__Bifidobacterium
s__Veillonella_parvula	PID-1232-NL-111	6.95249	PID-1232-NL-111	1220.1.8	Netherlands	Netherlands_1220	yes	infant	female	vaginal-delivery	vaginal-delivery	B-11	1220	s__Veillonella_parvula						g__Veillonella
s__Bifidobacterium_longum	PID-1232-NL-27	6.94194	PID-1232-NL-27	1129.1.8	Netherlands	Netherlands_1129	yes	infant	female	vaginal-delivery	vaginal-delivery	B-11	1129	s__Bifidobacterium_longum	d__Bacteria	p__Actinobacteriota	c__Actinomycetia	o__Actinomycetales	f__Bifidobacteriaceae	g__Bifidobacterium
s__Erysipelatoclostridium_ramosum	PID-1232-NL-73	6.91722	PID-1232-NL-73	1017.1.8	Netherlands	Netherlands_1017	no	infant	male	vaginal-delivery	vaginal-delivery	B-11	1017	s__Erysipelatoclostridium_ramosum	d__Bacteria	p__Firmicutes	c__Bacilli	o__Erysipelotrichales	f__Coprobacillaceae	g__Erysipelatoclostridium
s__Enterococcus_avium	PID-1232-NL-88	6.76026	PID-1232-NL-88	1138.1.6	Netherlands	Netherlands_1138	yes	infant	male	vaginal-delivery	vaginal-delivery	B-06	1138	s__Enterococcus_avium						g__Enterococcus
s__Escherichia_coli	PID-1232-NL-96	6.74696	PID-1232-NL-96	1035.1.6	Netherlands	Netherlands_1035	yes	infant	female	vaginal-delivery	vaginal-delivery	B-06	1035	s__Escherichia_coli	d__Bacteria	p__Proteobacteria	c__Gammaproteobacteria	o__Enterobacterales	f__Enterobacteriaceae	g__Escherichia
s__Blautia_wexlerae	PID-1232-NL-133	6.72453	PID-1232-NL-133	1184.1.8	Netherlands	Netherlands_1184	no	infant	male	vaginal-delivery	vaginal-delivery	B-11	1184	s__Blautia_wexlerae						g__Blautia
s__Streptococcus_lutetiensis	PID-1232-NL-12	6.70336	PID-1232-NL-12	1122.1.8	Netherlands	Netherlands_1122	no	infant	female	vaginal-delivery	vaginal-delivery	B-11	1122	s__Streptococcus_lutetiensis	d__Bacteria	p__Firmicutes	c__Bacilli	o__Lactobacillales	f__Streptococcaceae	g__Streptococcus
s__Megasphaera_micronuciformis	PID-1232-NL-79	6.68189	PID-1232-NL-79	1049.1.8	Netherlands	Netherlands_1049	yes	infant	male	c-section	c-section	B-11	1049	s__Megasphaera_micronuciformis						g__Megasphaera
s__Roseburia_intestinalis	PID-1232-NL-5	6.65095	PID-1232-NL-5	1157.2.1	Netherlands	Netherlands_1157	yes	mother	female	vaginal-delivery	vaginal-delivery	M	1157	s__Roseburia_intestinalis	d__Bacteria	p__Firmicutes_A	c__Clostridia	o__Lachnospirales	f__Lachnospiraceae	g__Roseburia
s__Ruminococcus_bromii	PID-1232-NL-70	6.64657	PID-1232-NL-70	1031.2.1	Netherlands	Netherlands_1031	yes	mother	female	vaginal-delivery	vaginal-delivery	M	1031	s__Ruminococcus_bromii						g__Ruminococcus
s__Bifidobacterium_bifidum	PID-1232-NL-91	6.6393	PID-1232-NL-91	1053.1.8	Netherlands	Netherlands_1053	no	infant	female	vaginal-delivery	vaginal-delivery	B-11	1053	s__Bifidobacterium_bifidum	d__Bacteria	p__Actinobacteriota	c__Actinomycetia	o__Actinomycetales	f__Bifidobacteriaceae	g__Bifidobacterium
s__Collinsella_aerofaciens	PID-1232-NL-70	6.6186	PID-1232-NL-70	1031.2.1	Netherlands	Netherlands_1031	yes	mother	female	vaginal-delivery	vaginal-delivery	M	1031	s__Collinsella_aerofaciens						g__Collinsella
s__Bacteroides_thetaiotaomicron	PID-1232-NL-73	6.60574	PID-1232-NL-73	1017.1.8	Netherlands	Netherlands_1017	no	infant	male	vaginal-delivery	vaginal-delivery	B-11	1017	s__Bacteroides_thetaiotaomicron	d__Bacteria	p__Bacteroidota	c__Bacteroidia	o__Bacteroidales	f__Bacteroidaceae	g__Bacteroides
s__Ruminococcus_bromii	PID-1232-NL-111	6.51618	PID-1232-NL-111	1220.1.8	Netherlands	Netherlands_1220	yes	infant	female	vaginal-delivery	vaginal-delivery	B-11	1220	s__Ruminococcus_bromii						g__Ruminococcus
s__Bifidobacterium_longum	PID-1232-NL-88	6.50586	PID-1232-NL-88	1138.1.6	Netherlands	Netherlands_1138	yes	infant	male	vaginal-delivery	vaginal-delivery	B-06	1138	s__Bifidobacterium_longum	d__Bacteria	p__Actinobacteriota	c__Actinomycetia	o__Actinomycetales	f__Bifidobacteriaceae	g__Bifidobacterium
s__Escherichia_coli	PID-1232-NL-53	6.48568	PID-1232-NL-53	1030.1.3	Netherlands	Netherlands_1030	yes	infant	female	vaginal-delivery	vaginal-delivery	B-02	1030	s__Escherichia_coli	d__Bacteria	p__Proteobacteria	c__Gammaproteobacteria	o__Enterobacterales	f__Enterobacteriaceae	g__Escherichia
s__Faecalibacterium_prausnitzii	PID-1232-NL-84	6.4611	PID-1232-NL-84	1129.2.1	Netherlands	Netherlands_1129	yes	mother	female	vaginal-delivery	vaginal-delivery	M	1129	s__Faecalibacterium_prausnitzii	d__Bacteria	p__Firmicutes_A	c__Clostridia	o__Oscillospirales	f__Ruminococcaceae	g__Faecalibacterium
s__Bifidobacterium_adolescentis	PID-1232-NL-125	6.45109	PID-1232-NL-125	1158.1.8	Netherlands	Netherlands_1158	yes	infant	male	c-section	c-section	B-11	1158	s__Bifidobacterium_adolescentis	d__Bacteria	p__Actinobacteriota	c__Actinomycetia	o__Actinomycetales	f__Bifidobacteriaceae	g__Bifidobacterium
s__Bifidobacterium_bifidum	PID-1232-NL-94	6.4069	PID-1232-NL-94	1036.1.8	Netherlands	Netherlands_1036	no	infant	female	vaginal-delivery	vaginal-delivery	B-11	1036	s__Bifidobacterium_bifidum	d__Bacteria	p__Actinobacteriota	c__Actinomycetia	o__Actinomycetales	f__Bifidobacteriaceae	g__Bifidobacterium
s__Ruminococcus_torques	PID-1232-NL-81	6.40129	PID-1232-NL-81	1050.1.8	Netherlands	Netherlands_1050	no	infant	male	vaginal-delivery	vaginal-delivery	B-11	1050	s__Ruminococcus_torques						g__Ruminococcus
s__Anaerostipes_hadrus	PID-1232-NL-16	6.38044	PID-1232-NL-16	1202.2.1	Netherlands	Netherlands_1202	yes	mother	female	vaginal-delivery	vaginal-delivery	B-02	1202	s__Anaerostipes_hadrus	d__Bacteria	p__Firmicutes_A	c__Clostridia	o__Lachnospirales	f__Lachnospiraceae	g__Anaerostipes
s__Ruminococcus_gnavus	PID-1232-NL-27	6.33298	PID-1232-NL-27	1129.1.8	Netherlands	Netherlands_1129	yes	infant	female	vaginal-delivery	vaginal-delivery	B-11	1129	s__Ruminococcus_gnavus						g__Ruminococcus
s__Bacteroides_stercoris	PID-1232-NL-92	6.32156	PID-1232-NL-92	1115.2.1	Netherlands	Netherlands_1115	yes	mother	female	vaginal-delivery	vaginal-delivery	M	1115	s__Bacteroides_stercoris	d__Bacteria	p__Bacteroidota	c__Bacteroidia	o__Bacteroidales	f__Bacteroidaceae	g__Bacteroides
s__Eubacterium_siraeum	PID-1232-NL-141	6.32022	PID-1232-NL-141	1209.2.1	Netherlands	Netherlands_1209	yes	mother	female	vaginal-delivery	vaginal-delivery	M	1209	s__Eubacterium_siraeum						g__Eubacterium
s__Actinomyces_urogenitalis	PID-1232-NL-40	6.31613	PID-1232-NL-40	1190.1.6	Netherlands	Netherlands_1190	yes	infant	male	vaginal-delivery	vaginal-delivery	B-02	1190	s__Actinomyces_urogenitalis	d__Bacteria	p__Actinobacteriota	c__Actinomycetia	o__Actinomycetales	f__Actinomycetaceae	g__Actinomyces
s__Roseburia_faecis	PID-1232-NL-10	6.24815	PID-1232-NL-10	1218.2.1	Netherlands	Netherlands_1218	yes	mother	female	vaginal-delivery	vaginal-delivery	M	1218	s__Roseburia_faecis						g__Roseburia
s__Ruminococcus_bromii	PID-1232-NL-98	6.22844	PID-1232-NL-98	1090.2.1	Netherlands	Netherlands_1090	yes	mother	female	vaginal-delivery	vaginal-delivery	M	1090	s__Ruminococcus_bromii						g__Ruminococcus
s__Dorea_longicatena	PID-1232-NL-57	6.20379	PID-1232-NL-57	1022.2.1	Netherlands	Netherlands_1022	yes	mother	female	vaginal-delivery	vaginal-delivery	M	1022	s__Dorea_longicatena						g__Dorea
s__Anaerostipes_hadrus	PID-1232-NL-57	6.19543	PID-1232-NL-57	1022.2.1	Netherlands	Netherlands_1022	yes	mother	female	vaginal-delivery	vaginal-delivery	M	1022	s__Anaerostipes_hadrus	d__Bacteria	p__Firmicutes_A	c__Clostridia	o__Lachnospirales	f__Lachnospiraceae	g__Anaerostipes
s__Bifidobacterium_kashiwanohense	PID-1232-NL-131	6.18081	PID-1232-NL-131	1200.1.6	Netherlands	Netherlands_1200	yes	infant	male	vaginal-delivery	vaginal-delivery	B-06	1200	s__Bifidobacterium_kashiwanohense						g__Bifidobacterium
s__Escherichia_coli	PID-1232-NL-131	6.16968	PID-1232-NL-131	1200.1.6	Netherlands	Netherlands_1200	yes	infant	male	vaginal-delivery	vaginal-delivery	B-06	1200	s__Escherichia_coli	d__Bacteria	p__Proteobacteria	c__Gammaproteobacteria	o__Enterobacterales	f__Enterobacteriaceae	g__Escherichia
s__Bacteroides_vulgatus	PID-1232-NL-92	6.16645	PID-1232-NL-92	1115.2.1	Netherlands	Netherlands_1115	yes	mother	female	vaginal-delivery	vaginal-delivery	M	1115	s__Bacteroides_vulgatus						g__Bacteroides
s__Anaerostipes_hadrus	PID-1232-NL-58	6.15196	PID-1232-NL-58	1035.2.1	Netherlands	Netherlands_1035	yes	mother	female	vaginal-delivery	vaginal-delivery	M	1035	s__Anaerostipes_hadrus	d__Bacteria	p__Firmicutes_A	c__Clostridia	o__Lachnospirales	f__Lachnospiraceae	g__Anaerostipes
s__Fusicatenibacter_saccharivorans	PID-1232-NL-133	6.10499	PID-1232-NL-133	1184.1.8	Netherlands	Netherlands_1184	no	infant	male	vaginal-delivery	vaginal-delivery	B-11	1184	s__Fusicatenibacter_saccharivorans	d__Bacteria	p__Firmicutes_A	c__Clostridia	o__Lachnospirales	f__Lachnospiraceae	g__Fusicatenibacter
s__Bacteroides_vulgatus	PID-1232-NL-86	6.09826	PID-1232-NL-86	1096.2.1	Netherlands	Netherlands_1096	yes	mother	female	vaginal-delivery	vaginal-delivery	M	1096	s__Bacteroides_vulgatus						g__Bacteroides
s__Bifidobacterium_bifidum	PID-1232-NL-69	6.01359	PID-1232-NL-69	1031.1.3	Netherlands	Netherlands_1031	yes	infant	male	vaginal-delivery	vaginal-delivery	B-02	1031	s__Bifidobacterium_bifidum	d__Bacteria	p__Actinobacteriota	c__Actinomycetia	o__Actinomycetales	f__Bifidobacteriaceae	g__Bifidobacterium
s__Bifidobacterium_pseudocatenulatum	PID-1232-NL-16	6.01072	PID-1232-NL-16	1202.2.1	Netherlands	Netherlands_1202	yes	mother	female	vaginal-delivery	vaginal-delivery	B-02	1202	s__Bifidobacterium_pseudocatenulatum	d__Bacteria	p__Actinobacteriota	c__Actinomycetia	o__Actinomycetales	f__Bifidobacteriaceae	g__Bifidobacterium
s__Ruminococcus_bromii	PID-1232-NL-52	5.99614	PID-1232-NL-52	1002.2.1	Netherlands	Netherlands_1002	yes	mother	female	vaginal-delivery	vaginal-delivery	M	1002	s__Ruminococcus_bromii						g__Ruminococcus
s__Fusicatenibacter_saccharivorans	PID-1232-NL-60	5.99558	PID-1232-NL-60	1019.2.1	Netherlands	Netherlands_1019	yes	mother	female	vaginal-delivery	vaginal-delivery	M	1019	s__Fusicatenibacter_saccharivorans	d__Bacteria	p__Firmicutes_A	c__Clostridia	o__Lachnospirales	f__Lachnospiraceae	g__Fusicatenibacter
s__Enterococcus_faecalis	PID-1232-NL-99	5.96362	PID-1232-NL-99	1017.1.6	Netherlands	Netherlands_1017	no	infant	male	vaginal-delivery	vaginal-delivery	B-06	1017	s__Enterococcus_faecalis	d__Bacteria	p__Firmicutes	c__Bacilli	o__Lactobacillales	f__Enterococcaceae	g__Enterococcus
s__Bacteroides_uniformis	PID-1232-NL-44	5.9572	PID-1232-NL-44	1218.1.8	Netherlands	Netherlands_1218	yes	infant	male	vaginal-delivery	vaginal-delivery	B-11	1218	s__Bacteroides_uniformis	d__Bacteria	p__Bacteroidota	c__Bacteroidia	o__Bacteroidales	f__Bacteroidaceae	g__Bacteroides
s__Bifidobacterium_bifidum	PID-1232-NL-70	5.95473	PID-1232-NL-70	1031.2.1	Netherlands	Netherlands_1031	yes	mother	female	vaginal-delivery	vaginal-delivery	M	1031	s__Bifidobacterium_bifidum	d__Bacteria	p__Actinobacteriota	c__Actinomycetia	o__Actinomycetales	f__Bifidobacteriaceae	g__Bifidobacterium
s__Coprococcus_eutactus	PID-1232-NL-58	5.95017	PID-1232-NL-58	1035.2.1	Netherlands	Netherlands_1035	yes	mother	female	vaginal-delivery	vaginal-delivery	M	1035	s__Coprococcus_eutactus	d__Bacteria	p__Firmicutes_A	c__Clostridia	o__Lachnospirales	f__Lachnospiraceae	g__Coprococcus
s__Roseburia_faecis	PID-1232-NL-84	5.93825	PID-1232-NL-84	1129.2.1	Netherlands	Netherlands_1129	yes	mother	female	vaginal-delivery	vaginal-delivery	M	1129	s__Roseburia_faecis						g__Roseburia
s__Streptococcus_thermophilus	PID-1232-NL-31	5.9007	PID-1232-NL-31	1027.1.8	Netherlands	Netherlands_1027	yes	infant	female	c-section	c-section	B-11	1027	s__Streptococcus_thermophilus	d__Bacteria	p__Firmicutes	c__Bacilli	o__Lactobacillales	f__Streptococcaceae	g__Streptococcus
s__Bifidobacterium_dentium	PID-1232-NL-106	5.8919	PID-1232-NL-106	1218.1.6	Netherlands	Netherlands_1218	yes	infant	male	vaginal-delivery	vaginal-delivery	B-06	1218	s__Bifidobacterium_dentium	d__Bacteria	p__Actinobacteriota	c__Actinomycetia	o__Actinomycetales	f__Bifidobacteriaceae	g__Bifidobacterium
s__Anaerostipes_hadrus	PID-1232-NL-101	5.86162	PID-1232-NL-101	1022.1.8	Netherlands	Netherlands_1022	yes	infant	male	vaginal-delivery	vaginal-delivery	B-11	1022	s__Anaerostipes_hadrus	d__Bacteria	p__Firmicutes_A	c__Clostridia	o__Lachnospirales	f__Lachnospiraceae	g__Anaerostipes
s__Collinsella_aerofaciens	PID-1232-NL-112	5.85242	PID-1232-NL-112	1213.2.1	Netherlands	Netherlands_1213	yes	mother	female	c-section	c-section	M	1213	s__Collinsella_aerofaciens						g__Collinsella
s__Roseburia_faecis	PID-1232-NL-17	5.78352	PID-1232-NL-17	1190.2.1	Netherlands	Netherlands_1190	yes	mother	female	vaginal-delivery	vaginal-delivery	M	1190	s__Roseburia_faecis						g__Roseburia
s__Bifidobacterium_bifidum	PID-1232-NL-90	5.77678	PID-1232-NL-90	1060.1.6	Netherlands	Netherlands_1060	yes	infant	male	vaginal-delivery	vaginal-delivery	B-06	1060	s__Bifidobacterium_bifidum	d__Bacteria	p__Actinobacteriota	c__Actinomycetia	o__Actinomycetales	f__Bifidobacteriaceae	g__Bifidobacterium
s__Ruminococcus_bromii	PID-1232-NL-44	5.71239	PID-1232-NL-44	1218.1.8	Netherlands	Netherlands_1218	yes	infant	male	vaginal-delivery	vaginal-delivery	B-11	1218	s__Ruminococcus_bromii						g__Ruminococcus
s__Clostridium_innocuum	PID-1232-NL-80	5.6933	PID-1232-NL-80	1028.1.6	Netherlands	Netherlands_1028	yes	infant	female	vaginal-delivery	vaginal-delivery	B-06	1028	s__Clostridium_innocuum						g__Clostridium
s__Bacteroides_galacturonicus	PID-1232-NL-91	5.68404	PID-1232-NL-91	1053.1.8	Netherlands	Netherlands_1053	no	infant	female	vaginal-delivery	vaginal-delivery	B-11	1053	s__Bacteroides_galacturonicus						g__Bacteroides
s__Bifidobacterium_dentium	PID-1232-NL-67	5.68347	PID-1232-NL-67	1099.1.3	Netherlands	Netherlands_1099	yes	infant	female	vaginal-delivery	vaginal-delivery	B-02	1099	s__Bifidobacterium_dentium	d__Bacteria	p__Actinobacteriota	c__Actinomycetia	o__Actinomycetales	f__Bifidobacteriaceae	g__Bifidobacterium
s__Collinsella_aerofaciens	PID-1232-NL-95-1	5.65498	PID-1232-NL-95-1	1009.1.8	Netherlands	Netherlands_1009	yes	infant	male	vaginal-delivery	vaginal-delivery	B-11	1009	s__Collinsella_aerofaciens						g__Collinsella
s__Klebsiella_pneumoniae	PID-1232-NL-67	5.6514	PID-1232-NL-67	1099.1.3	Netherlands	Netherlands_1099	yes	infant	female	vaginal-delivery	vaginal-delivery	B-02	1099	s__Klebsiella_pneumoniae	d__Bacteria	p__Proteobacteria	c__Gammaproteobacteria	o__Enterobacterales	f__Enterobacteriaceae	g__Klebsiella
s__Escherichia_coli	PID-1232-NL-106	5.635	PID-1232-NL-106	1218.1.6	Netherlands	Netherlands_1218	yes	infant	male	vaginal-delivery	vaginal-delivery	B-06	1218	s__Escherichia_coli	d__Bacteria	p__Proteobacteria	c__Gammaproteobacteria	o__Enterobacterales	f__Enterobacteriaceae	g__Escherichia
s__Bifidobacterium_scardovii	PID-1232-NL-107	5.62675	PID-1232-NL-107	1022.1.6	Netherlands	Netherlands_1022	yes	infant	male	vaginal-delivery	vaginal-delivery	B-06	1022	s__Bifidobacterium_scardovii	d__Bacteria	p__Actinobacteriota	c__Actinomycetia	o__Actinomycetales	f__Bifidobacteriaceae	g__Bifidobacterium
s__Ruminococcus_gnavus	PID-1232-NL-55	5.62226	PID-1232-NL-55	1009.1.3	Netherlands	Netherlands_1009	yes	infant	male	vaginal-delivery	vaginal-delivery	B-02	1009	s__Ruminococcus_gnavus						g__Ruminococcus
s__Ruminococcus_bicirculans	PID-1232-NL-109	5.60932	PID-1232-NL-109	1220.2.1	Netherlands	Netherlands_1220	yes	mother	female	vaginal-delivery	vaginal-delivery	M	1220	s__Ruminococcus_bicirculans						g__Ruminococcus
s__Bifidobacterium_longum	PID-1232-NL-45	5.6084	PID-1232-NL-45	1030.2.1	Netherlands	Netherlands_1030	yes	mother	female	not_applicable	not_applicable	M	1030	s__Bifidobacterium_longum	d__Bacteria	p__Actinobacteriota	c__Actinomycetia	o__Actinomycetales	f__Bifidobacteriaceae	g__Bifidobacterium
s__Anaerostipes_hadrus	PID-1232-NL-73	5.59692	PID-1232-NL-73	1017.1.8	Netherlands	Netherlands_1017	no	infant	male	vaginal-delivery	vaginal-delivery	B-11	1017	s__Anaerostipes_hadrus	d__Bacteria	p__Firmicutes_A	c__Clostridia	o__Lachnospirales	f__Lachnospiraceae	g__Anaerostipes
s__Coprococcus_eutactus	PID-1232-NL-102	5.59382	PID-1232-NL-102	1027.2.1	Netherlands	Netherlands_1027	yes	mother	female	c-section	c-section	M	1027	s__Coprococcus_eutactus	d__Bacteria	p__Firmicutes_A	c__Clostridia	o__Lachnospirales	f__Lachnospiraceae	g__Coprococcus
s__Eubacterium_hallii	PID-1232-NL-5	5.58454	PID-1232-NL-5	1157.2.1	Netherlands	Netherlands_1157	yes	mother	female	vaginal-delivery	vaginal-delivery	M	1157	s__Eubacterium_hallii						g__Eubacterium
s__Bacteroides_uniformis	PID-1232-NL-102	5.5298	PID-1232-NL-102	1027.2.1	Netherlands	Netherlands_1027	yes	mother	female	c-section	c-section	M	1027	s__Bacteroides_uniformis	d__Bacteria	p__Bacteroidota	c__Bacteroidia	o__Bacteroidales	f__Bacteroidaceae	g__Bacteroides
s__Eubacterium_eligens	PID-1232-NL-125	5.51671	PID-1232-NL-125	1158.1.8	Netherlands	Netherlands_1158	yes	infant	male	c-section	c-section	B-11	1158	s__Eubacterium_eligens						g__Eubacterium
s__Bacteroides_vulgatus	PID-1232-NL-125	5.50655	PID-1232-NL-125	1158.1.8	Netherlands	Netherlands_1158	yes	infant	male	c-section	c-section	B-11	1158	s__Bacteroides_vulgatus						g__Bacteroides
s__Eubacterium_eligens	PID-1232-NL-84	5.49696	PID-1232-NL-84	1129.2.1	Netherlands	Netherlands_1129	yes	mother	female	vaginal-delivery	vaginal-delivery	M	1129	s__Eubacterium_eligens						g__Eubacterium
s__Escherichia_coli	PID-1232-NL-40	5.48846	PID-1232-NL-40	1190.1.6	Netherlands	Netherlands_1190	yes	infant	male	vaginal-delivery	vaginal-delivery	B-02	1190	s__Escherichia_coli	d__Bacteria	p__Proteobacteria	c__Gammaproteobacteria	o__Enterobacterales	f__Enterobacteriaceae	g__Escherichia
s__Faecalibacterium_prausnitzii	PID-1232-NL-102	5.4845	PID-1232-NL-102	1027.2.1	Netherlands	Netherlands_1027	yes	mother	female	c-section	c-section	M	1027	s__Faecalibacterium_prausnitzii	d__Bacteria	p__Firmicutes_A	c__Clostridia	o__Oscillospirales	f__Ruminococcaceae	g__Faecalibacterium
s__Escherichia_coli	PID-1232-NL-30	5.47949	PID-1232-NL-30	1099.1.8	Netherlands	Netherlands_1099	yes	infant	female	vaginal-delivery	vaginal-delivery	B-11	1099	s__Escherichia_coli	d__Bacteria	p__Proteobacteria	c__Gammaproteobacteria	o__Enterobacterales	f__Enterobacteriaceae	g__Escherichia
s__Barnesiella_intestinihominis	PID-1232-NL-109	5.47501	PID-1232-NL-109	1220.2.1	Netherlands	Netherlands_1220	yes	mother	female	vaginal-delivery	vaginal-delivery	M	1220	s__Barnesiella_intestinihominis	d__Bacteria	p__Bacteroidota	c__Bacteroidia	o__Bacteroidales	f__Barnesiellaceae	g__Barnesiella
s__Klebsiella_variicola	PID-1232-NL-40	5.47496	PID-1232-NL-40	1190.1.6	Netherlands	Netherlands_1190	yes	infant	male	vaginal-delivery	vaginal-delivery	B-02	1190	s__Klebsiella_variicola	d__Bacteria	p__Proteobacteria	c__Gammaproteobacteria	o__Enterobacterales	f__Enterobacteriaceae	g__Klebsiella
s__Collinsella_aerofaciens	PID-1232-NL-130	5.46141	PID-1232-NL-130	1209.1.6	Netherlands	Netherlands_1209	yes	infant	male	vaginal-delivery	vaginal-delivery	B-06	1209	s__Collinsella_aerofaciens						g__Collinsella
s__Lachnospira_pectinoschiza	PID-1232-NL-6	5.43351	PID-1232-NL-6	1147.1.8	Netherlands	Netherlands_1147	yes	infant	male	vaginal-delivery	vaginal-delivery	B-11	1147	s__Lachnospira_pectinoschiza						g__Lachnospira
s__Bifidobacterium_adolescentis	PID-1232-NL-10	5.42485	PID-1232-NL-10	1218.2.1	Netherlands	Netherlands_1218	yes	mother	female	vaginal-delivery	vaginal-delivery	M	1218	s__Bifidobacterium_adolescentis	d__Bacteria	p__Actinobacteriota	c__Actinomycetia	o__Actinomycetales	f__Bifidobacteriaceae	g__Bifidobacterium
s__Bifidobacterium_longum	PID-1232-NL-9	5.42094	PID-1232-NL-9	1158.2.1	Netherlands	Netherlands_1158	yes	mother	female	c-section	c-section	M	1158	s__Bifidobacterium_longum	d__Bacteria	p__Actinobacteriota	c__Actinomycetia	o__Actinomycetales	f__Bifidobacteriaceae	g__Bifidobacterium
s__Escherichia_coli	PID-1232-NL-3	5.41108	PID-1232-NL-3	1138.1.8	Netherlands	Netherlands_1138	yes	infant	male	vaginal-delivery	vaginal-delivery	B-11	1138	s__Escherichia_coli	d__Bacteria	p__Proteobacteria	c__Gammaproteobacteria	o__Enterobacterales	f__Enterobacteriaceae	g__Escherichia
s__Bacteroides_stercoris	PID-1232-NL-102	5.3958	PID-1232-NL-102	1027.2.1	Netherlands	Netherlands_1027	yes	mother	female	c-section	c-section	M	1027	s__Bacteroides_stercoris	d__Bacteria	p__Bacteroidota	c__Bacteroidia	o__Bacteroidales	f__Bacteroidaceae	g__Bacteroides
s__Bacteroides_ovatus	PID-1232-NL-127	5.34664	PID-1232-NL-127	1090.1.8	Netherlands	Netherlands_1090	yes	infant	female	vaginal-delivery	vaginal-delivery	B-11	1090	s__Bacteroides_ovatus	d__Bacteria	p__Bacteroidota	c__Bacteroidia	o__Bacteroidales	f__Bacteroidaceae	g__Bacteroides
s__Dorea_longicatena	PID-1232-NL-82	5.31603	PID-1232-NL-82	1138.2.1	Netherlands	Netherlands_1138	yes	mother	female	vaginal-delivery	vaginal-delivery	M	1138	s__Dorea_longicatena						g__Dorea
s__Veillonella_sp_CAG_933	PID-1232-NL-91	5.30189	PID-1232-NL-91	1053.1.8	Netherlands	Netherlands_1053	no	infant	female	vaginal-delivery	vaginal-delivery	B-11	1053	s__Veillonella_sp_CAG_933						g__Veillonella
s__Butyrivibrio_crossotus	PID-1232-NL-52	5.28941	PID-1232-NL-52	1002.2.1	Netherlands	Netherlands_1002	yes	mother	female	vaginal-delivery	vaginal-delivery	M	1002	s__Butyrivibrio_crossotus						g__Butyvibrio
s__Anaerostipes_hadrus	PID-1232-NL-75	5.26708	PID-1232-NL-75	1020.1.8	Netherlands	Netherlands_1020	yes	infant	male	vaginal-delivery	vaginal-delivery	B-11	1020	s__Anaerostipes_hadrus	d__Bacteria	p__Firmicutes_A	c__Clostridia	o__Lachnospirales	f__Lachnospiraceae	g__Anaerostipes
s__Parabacteroides_merdae	PID-1232-NL-80	5.24099	PID-1232-NL-80	1028.1.6	Netherlands	Netherlands_1028	yes	infant	female	vaginal-delivery	vaginal-delivery	B-06	1028	s__Parabacteroides_merdae	d__Bacteria	p__Bacteroidota	c__Bacteroidia	o__Bacteroidales	f__Tannerellaceae	g__Parabacteroides
s__Bifidobacterium_pseudocatenulatum	PID-1232-NL-66	5.21432	PID-1232-NL-66	1019.1.6	Netherlands	Netherlands_1019	yes	infant	male	vaginal-delivery	vaginal-delivery	B-06	1019	s__Bifidobacterium_pseudocatenulatum	d__Bacteria	p__Actinobacteriota	c__Actinomycetia	o__Actinomycetales	f__Bifidobacteriaceae	g__Bifidobacterium
s__Parabacteroides_distasonis	PID-1232-NL-103	5.17483	PID-1232-NL-103	1028.2.1	Netherlands	Netherlands_1028	yes	mother	female	vaginal-delivery	vaginal-delivery	M	1028	s__Parabacteroides_distasonis	d__Bacteria	p__Bacteroidota	c__Bacteroidia	o__Bacteroidales	f__Tannerellaceae	g__Parabacteroides
s__Alistipes_putredinis	PID-1232-NL-57	5.13518	PID-1232-NL-57	1022.2.1	Netherlands	Netherlands_1022	yes	mother	female	vaginal-delivery	vaginal-delivery	M	1022	s__Alistipes_putredinis	d__Bacteria	p__Bacteroidota	c__Bacteroidia	o__Bacteroidales	f__Rikenellaceae	g__Alistipes
s__Faecalibacterium_prausnitzii	PID-1232-NL-86	5.121	PID-1232-NL-86	1096.2.1	Netherlands	Netherlands_1096	yes	mother	female	vaginal-delivery	vaginal-delivery	M	1096	s__Faecalibacterium_prausnitzii	d__Bacteria	p__Firmicutes_A	c__Clostridia	o__Oscillospirales	f__Ruminococcaceae	g__Faecalibacterium
s__Veillonella_parvula	PID-1232-NL-140	5.10266	PID-1232-NL-140	1080.1.8	Netherlands	Netherlands_1080	yes	infant	male	vaginal-delivery	vaginal-delivery	B-11	1080	s__Veillonella_parvula						g__Veillonella
s__Fusicatenibacter_saccharivorans	PID-1232-NL-10	5.0938	PID-1232-NL-10	1218.2.1	Netherlands	Netherlands_1218	yes	mother	female	vaginal-delivery	vaginal-delivery	M	1218	s__Fusicatenibacter_saccharivorans	d__Bacteria	p__Firmicutes_A	c__Clostridia	o__Lachnospirales	f__Lachnospiraceae	g__Fusicatenibacter
s__Bifidobacterium_breve	PID-1232-NL-91	5.08092	PID-1232-NL-91	1053.1.8	Netherlands	Netherlands_1053	no	infant	female	vaginal-delivery	vaginal-delivery	B-11	1053	s__Bifidobacterium_breve	d__Bacteria	p__Actinobacteriota	c__Actinomycetia	o__Actinomycetales	f__Bifidobacteriaceae	g__Bifidobacterium
s__Collinsella_aerofaciens	PID-1232-NL-57	5.07689	PID-1232-NL-57	1022.2.1	Netherlands	Netherlands_1022	yes	mother	female	vaginal-delivery	vaginal-delivery	M	1022	s__Collinsella_aerofaciens						g__Collinsella
s__Ruminococcus_bromii	PID-1232-NL-109	5.0667	PID-1232-NL-109	1220.2.1	Netherlands	Netherlands_1220	yes	mother	female	vaginal-delivery	vaginal-delivery	M	1220	s__Ruminococcus_bromii						g__Ruminococcus
s__Ruminococcus_torques	PID-1232-NL-5	5.04048	PID-1232-NL-5	1157.2.1	Netherlands	Netherlands_1157	yes	mother	female	vaginal-delivery	vaginal-delivery	M	1157	s__Ruminococcus_torques						g__Ruminococcus
s__Bifidobacterium_pseudocatenulatum	PID-1232-NL-95-1	5.02459	PID-1232-NL-95-1	1009.1.8	Netherlands	Netherlands_1009	yes	infant	male	vaginal-delivery	vaginal-delivery	B-11	1009	s__Bifidobacterium_pseudocatenulatum	d__Bacteria	p__Actinobacteriota	c__Actinomycetia	o__Actinomycetales	f__Bifidobacteriaceae	g__Bifidobacterium
s__Bifidobacterium_adolescentis	PID-1232-NL-98	5.01609	PID-1232-NL-98	1090.2.1	Netherlands	Netherlands_1090	yes	mother	female	vaginal-delivery	vaginal-delivery	M	1090	s__Bifidobacterium_adolescentis	d__Bacteria	p__Actinobacteriota	c__Actinomycetia	o__Actinomycetales	f__Bifidobacteriaceae	g__Bifidobacterium
s__Roseburia_faecis	PID-1232-NL-57	5.00923	PID-1232-NL-57	1022.2.1	Netherlands	Netherlands_1022	yes	mother	female	vaginal-delivery	vaginal-delivery	M	1022	s__Roseburia_faecis						g__Roseburia
s__Ruminococcus_torques	PID-1232-NL-9	5.00146	PID-1232-NL-9	1158.2.1	Netherlands	Netherlands_1158	yes	mother	female	c-section	c-section	M	1158	s__Ruminococcus_torques						g__Ruminococcus
s__Fusicatenibacter_saccharivorans	PID-1232-NL-125	4.98863	PID-1232-NL-125	1158.1.8	Netherlands	Netherlands_1158	yes	infant	male	c-section	c-section	B-11	1158	s__Fusicatenibacter_saccharivorans	d__Bacteria	p__Firmicutes_A	c__Clostridia	o__Lachnospirales	f__Lachnospiraceae	g__Fusicatenibacter
s__Eubacterium_rectale	PID-1232-NL-87	4.96307	PID-1232-NL-87	1070.1.8	Netherlands	Netherlands_1070	no	infant	female	vaginal-delivery	vaginal-delivery	B-11	1070	s__Eubacterium_rectale						g__Eubacterium
s__Bacteroides_vulgatus	PID-1232-NL-113	4.95045	PID-1232-NL-113	1030.1.8	Netherlands	Netherlands_1030	yes	infant	female	vaginal-delivery	vaginal-delivery	B-11	1030	s__Bacteroides_vulgatus						g__Bacteroides
s__Bacteroides_uniformis	PID-1232-NL-111	4.9477	PID-1232-NL-111	1220.1.8	Netherlands	Netherlands_1220	yes	infant	female	vaginal-delivery	vaginal-delivery	B-11	1220	s__Bacteroides_uniformis	d__Bacteria	p__Bacteroidota	c__Bacteroidia	o__Bacteroidales	f__Bacteroidaceae	g__Bacteroides
s__Anaerostipes_hadrus	PID-1232-NL-95-1	4.94694	PID-1232-NL-95-1	1009.1.8	Netherlands	Netherlands_1009	yes	infant	male	vaginal-delivery	vaginal-delivery	B-11	1009	s__Anaerostipes_hadrus	d__Bacteria	p__Firmicutes_A	c__Clostridia	o__Lachnospirales	f__Lachnospiraceae	g__Anaerostipes
s__Veillonella_parvula	PID-1232-NL-45	4.92396	PID-1232-NL-45	1030.2.1	Netherlands	Netherlands_1030	yes	mother	female	not_applicable	not_applicable	M	1030	s__Veillonella_parvula						g__Veillonella
s__Bifidobacterium_longum	PID-1232-NL-64	4.89659	PID-1232-NL-64	1002.1.8	Netherlands	Netherlands_1002	yes	infant	male	vaginal-delivery	vaginal-delivery	B-11	1002	s__Bifidobacterium_longum	d__Bacteria	p__Actinobacteriota	c__Actinomycetia	o__Actinomycetales	f__Bifidobacteriaceae	g__Bifidobacterium
s__Roseburia_intestinalis	PID-1232-NL-100	4.88029	PID-1232-NL-100	1060.2.1	Netherlands	Netherlands_1060	yes	mother	female	vaginal-delivery	vaginal-delivery	M	1060	s__Roseburia_intestinalis	d__Bacteria	p__Firmicutes_A	c__Clostridia	o__Lachnospirales	f__Lachnospiraceae	g__Roseburia
s__Blautia_wexlerae	PID-1232-NL-101	4.86568	PID-1232-NL-101	1022.1.8	Netherlands	Netherlands_1022	yes	infant	male	vaginal-delivery	vaginal-delivery	B-11	1022	s__Blautia_wexlerae						g__Blautia
s__Ruminococcus_torques	PID-1232-NL-82	4.86433	PID-1232-NL-82	1138.2.1	Netherlands	Netherlands_1138	yes	mother	female	vaginal-delivery	vaginal-delivery	M	1138	s__Ruminococcus_torques						g__Ruminococcus
s__Collinsella_aerofaciens	PID-1232-NL-5	4.85086	PID-1232-NL-5	1157.2.1	Netherlands	Netherlands_1157	yes	mother	female	vaginal-delivery	vaginal-delivery	M	1157	s__Collinsella_aerofaciens						g__Collinsella
s__Enterococcus_raffinosus	PID-1232-NL-123	4.83981	PID-1232-NL-123	1220.1.6	Netherlands	Netherlands_1220	yes	infant	female	vaginal-delivery	vaginal-delivery	B-06	1220	s__Enterococcus_raffinosus						g__Enterococcus
s__Akkermansia_muciniphila	PID-1232-NL-74	4.81195	PID-1232-NL-74	1099.2.1	Netherlands	Netherlands_1099	yes	mother	female	vaginal-delivery	vaginal-delivery	M	1099	s__Akkermansia_muciniphila	d__Bacteria	p__Verrucomicrobiota	c__Verrucomicrobiae	o__Verrucomicrobiales	f__Akkermansiaceae	g__Akkermansia
s__Collinsella_aerofaciens	PID-1232-NL-107	4.80495	PID-1232-NL-107	1022.1.6	Netherlands	Netherlands_1022	yes	infant	male	vaginal-delivery	vaginal-delivery	B-06	1022	s__Collinsella_aerofaciens						g__Collinsella
s__Bifidobacterium_adolescentis	PID-1232-NL-60	4.78289	PID-1232-NL-60	1019.2.1	Netherlands	Netherlands_1019	yes	mother	female	vaginal-delivery	vaginal-delivery	M	1019	s__Bifidobacterium_adolescentis	d__Bacteria	p__Actinobacteriota	c__Actinomycetia	o__Actinomycetales	f__Bifidobacteriaceae	g__Bifidobacterium
s__Eubacterium_rectale	PID-1232-NL-92	4.77751	PID-1232-NL-92	1115.2.1	Netherlands	Netherlands_1115	yes	mother	female	vaginal-delivery	vaginal-delivery	M	1115	s__Eubacterium_rectale						g__Eubacterium
s__Bacteroides_vulgatus	PID-1232-NL-23	4.75275	PID-1232-NL-23	1200.2.1	Netherlands	Netherlands_1200	yes	mother	female	vaginal-delivery	vaginal-delivery	M	1200	s__Bacteroides_vulgatus						g__Bacteroides
s__Bifidobacterium_bifidum	PID-1232-NL-100	4.74741	PID-1232-NL-100	1060.2.1	Netherlands	Netherlands_1060	yes	mother	female	vaginal-delivery	vaginal-delivery	M	1060	s__Bifidobacterium_bifidum	d__Bacteria	p__Actinobacteriota	c__Actinomycetia	o__Actinomycetales	f__Bifidobacteriaceae	g__Bifidobacterium
s__Dorea_longicatena	PID-1232-NL-58	4.74265	PID-1232-NL-58	1035.2.1	Netherlands	Netherlands_1035	yes	mother	female	vaginal-delivery	vaginal-delivery	M	1035	s__Dorea_longicatena						g__Dorea
s__Eubacterium_hallii	PID-1232-NL-60	4.74039	PID-1232-NL-60	1019.2.1	Netherlands	Netherlands_1019	yes	mother	female	vaginal-delivery	vaginal-delivery	M	1019	s__Eubacterium_hallii						g__Eubacterium
s__Eubacterium_hallii	PID-1232-NL-82	4.729	PID-1232-NL-82	1138.2.1	Netherlands	Netherlands_1138	yes	mother	female	vaginal-delivery	vaginal-delivery	M	1138	s__Eubacterium_hallii						g__Eubacterium
s__Bifidobacterium_longum	PID-1232-NL-132	4.72307	PID-1232-NL-132	1213.1.8	Netherlands	Netherlands_1213	yes	infant	female	c-section	c-section	B-11	1213	s__Bifidobacterium_longum	d__Bacteria	p__Actinobacteriota	c__Actinomycetia	o__Actinomycetales	f__Bifidobacteriaceae	g__Bifidobacterium
s__Roseburia_faecis	PID-1232-NL-70	4.72282	PID-1232-NL-70	1031.2.1	Netherlands	Netherlands_1031	yes	mother	female	vaginal-delivery	vaginal-delivery	M	1031	s__Roseburia_faecis						g__Roseburia
s__Bifidobacterium_longum	PID-1232-NL-140	4.66414	PID-1232-NL-140	1080.1.8	Netherlands	Netherlands_1080	yes	infant	male	vaginal-delivery	vaginal-delivery	B-11	1080	s__Bifidobacterium_longum	d__Bacteria	p__Actinobacteriota	c__Actinomycetia	o__Actinomycetales	f__Bifidobacteriaceae	g__Bifidobacterium
s__Coprobacillus_cateniformis	PID-1232-NL-97	4.60947	PID-1232-NL-97	1009.1.6	Netherlands	Netherlands_1009	yes	infant	male	vaginal-delivery	vaginal-delivery	B-06	1009	s__Coprobacillus_cateniformis	d__Bacteria	p__Firmicutes	c__Bacilli	o__Erysipelotrichales	f__Coprobacillaceae	g__Coprobacillus
s__Escherichia_coli	PID-1232-NL-114	4.58804	PID-1232-NL-114	1202.1.6	Netherlands	Netherlands_1202	yes	infant	female	vaginal-delivery	vaginal-delivery	B-06	1202	s__Escherichia_coli	d__Bacteria	p__Proteobacteria	c__Gammaproteobacteria	o__Enterobacterales	f__Enterobacteriaceae	g__Escherichia
s__Anaerostipes_hadrus	PID-1232-NL-31	4.5865	PID-1232-NL-31	1027.1.8	Netherlands	Netherlands_1027	yes	infant	female	c-section	c-section	B-11	1027	s__Anaerostipes_hadrus	d__Bacteria	p__Firmicutes_A	c__Clostridia	o__Lachnospirales	f__Lachnospiraceae	g__Anaerostipes
s__Ruminococcus_sp_CAG_579	PID-1232-NL-17	4.57281	PID-1232-NL-17	1190.2.1	Netherlands	Netherlands_1190	yes	mother	female	vaginal-delivery	vaginal-delivery	M	1190	s__Ruminococcus_sp_CAG_579						g__Ruminococcus
s__Bacteroides_vulgatus	PID-1232-NL-132	4.55981	PID-1232-NL-132	1213.1.8	Netherlands	Netherlands_1213	yes	infant	female	c-section	c-section	B-11	1213	s__Bacteroides_vulgatus						g__Bacteroides
s__Bifidobacterium_bifidum	PID-1232-NL-6	4.55156	PID-1232-NL-6	1147.1.8	Netherlands	Netherlands_1147	yes	infant	male	vaginal-delivery	vaginal-delivery	B-11	1147	s__Bifidobacterium_bifidum	d__Bacteria	p__Actinobacteriota	c__Actinomycetia	o__Actinomycetales	f__Bifidobacteriaceae	g__Bifidobacterium
s__Bacteroides_xylanisolvens	PID-1232-NL-63	4.54195	PID-1232-NL-63	1005.1.8	Netherlands	Netherlands_1005	yes	infant	male	vaginal-delivery	vaginal-delivery	B-11	1005	s__Bacteroides_xylanisolvens	d__Bacteria	p__Bacteroidota	c__Bacteroidia	o__Bacteroidales	f__Bacteroidaceae	g__Bacteroides
s__Megamonas_hypermegale	PID-1232-NL-85	4.53467	PID-1232-NL-85	1129.1.3	Netherlands	Netherlands_1129	yes	infant	female	vaginal-delivery	vaginal-delivery	B-02	1129	s__Megamonas_hypermegale	d__Bacteria	p__Firmicutes_C	c__Negativicutes	o__Selenomonadales	f__Selenomonadaceae	g__Megamonas
s__Dorea_longicatena	PID-1232-NL-9	4.51338	PID-1232-NL-9	1158.2.1	Netherlands	Netherlands_1158	yes	mother	female	c-section	c-section	M	1158	s__Dorea_longicatena						g__Dorea
s__Ruminococcus_torques	PID-1232-NL-98	4.50633	PID-1232-NL-98	1090.2.1	Netherlands	Netherlands_1090	yes	mother	female	vaginal-delivery	vaginal-delivery	M	1090	s__Ruminococcus_torques						g__Ruminococcus
s__Fusicatenibacter_saccharivorans	PID-1232-NL-17	4.49847	PID-1232-NL-17	1190.2.1	Netherlands	Netherlands_1190	yes	mother	female	vaginal-delivery	vaginal-delivery	M	1190	s__Fusicatenibacter_saccharivorans	d__Bacteria	p__Firmicutes_A	c__Clostridia	o__Lachnospirales	f__Lachnospiraceae	g__Fusicatenibacter
s__Bacteroides_fragilis	PID-1232-NL-87	4.46705	PID-1232-NL-87	1070.1.8	Netherlands	Netherlands_1070	no	infant	female	vaginal-delivery	vaginal-delivery	B-11	1070	s__Bacteroides_fragilis	d__Bacteria	p__Bacteroidota	c__Bacteroidia	o__Bacteroidales	f__Bacteroidaceae	g__Bacteroides
s__Eubacterium_hallii	PID-1232-NL-10	4.46198	PID-1232-NL-10	1218.2.1	Netherlands	Netherlands_1218	yes	mother	female	vaginal-delivery	vaginal-delivery	M	1218	s__Eubacterium_hallii						g__Eubacterium
s__Ruminococcus_gnavus	PID-1232-NL-123	4.46158	PID-1232-NL-123	1220.1.6	Netherlands	Netherlands_1220	yes	infant	female	vaginal-delivery	vaginal-delivery	B-06	1220	s__Ruminococcus_gnavus						g__Ruminococcus
s__Roseburia_faecis	PID-1232-NL-122	4.45966	PID-1232-NL-122	1081.1.8	Netherlands	Netherlands_1081	yes	infant	female	vaginal-delivery	vaginal-delivery	B-11	1081	s__Roseburia_faecis						g__Roseburia
s__Firmicutes_bacterium_CAG_83	PID-1232-NL-109	4.45605	PID-1232-NL-109	1220.2.1	Netherlands	Netherlands_1220	yes	mother	female	vaginal-delivery	vaginal-delivery	M	1220	s__Firmicutes_bacterium_CAG_83
s__Faecalibacterium_prausnitzii	PID-1232-NL-12	4.44876	PID-1232-NL-12	1122.1.8	Netherlands	Netherlands_1122	no	infant	female	vaginal-delivery	vaginal-delivery	B-11	1122	s__Faecalibacterium_prausnitzii	d__Bacteria	p__Firmicutes_A	c__Clostridia	o__Oscillospirales	f__Ruminococcaceae	g__Faecalibacterium
s__Collinsella_aerofaciens	PID-1232-NL-83	4.4344	PID-1232-NL-83	1035.1.8	Netherlands	Netherlands_1035	yes	infant	female	vaginal-delivery	vaginal-delivery	B-11	1035	s__Collinsella_aerofaciens						g__Collinsella
s__Bacteroides_ovatus	PID-1232-NL-73	4.43114	PID-1232-NL-73	1017.1.8	Netherlands	Netherlands_1017	no	infant	male	vaginal-delivery	vaginal-delivery	B-11	1017	s__Bacteroides_ovatus	d__Bacteria	p__Bacteroidota	c__Bacteroidia	o__Bacteroidales	f__Bacteroidaceae	g__Bacteroides
s__Escherichia_coli	PID-1232-NL-69	4.42289	PID-1232-NL-69	1031.1.3	Netherlands	Netherlands_1031	yes	infant	male	vaginal-delivery	vaginal-delivery	B-02	1031	s__Escherichia_coli	d__Bacteria	p__Proteobacteria	c__Gammaproteobacteria	o__Enterobacterales	f__Enterobacteriaceae	g__Escherichia
s__Dorea_longicatena	PID-1232-NL-10	4.39519	PID-1232-NL-10	1218.2.1	Netherlands	Netherlands_1218	yes	mother	female	vaginal-delivery	vaginal-delivery	M	1218	s__Dorea_longicatena						g__Dorea
s__Bacteroides_vulgatus	PID-1232-NL-43	4.39415	PID-1232-NL-43	1179.2.1	Netherlands	Netherlands_1179	yes	mother	female	vaginal-delivery	vaginal-delivery	B-11	1179	s__Bacteroides_vulgatus						g__Bacteroides
s__Collinsella_aerofaciens	PID-1232-NL-86	4.38634	PID-1232-NL-86	1096.2.1	Netherlands	Netherlands_1096	yes	mother	female	vaginal-delivery	vaginal-delivery	M	1096	s__Collinsella_aerofaciens						g__Collinsella
s__Clostridium_ventriculi	PID-1232-NL-12	4.37866	PID-1232-NL-12	1122.1.8	Netherlands	Netherlands_1122	no	infant	female	vaginal-delivery	vaginal-delivery	B-11	1122	s__Clostridium_ventriculi						g__Clostridium
s__Escherichia_coli	PID-1232-NL-73	4.34625	PID-1232-NL-73	1017.1.8	Netherlands	Netherlands_1017	no	infant	male	vaginal-delivery	vaginal-delivery	B-11	1017	s__Escherichia_coli	d__Bacteria	p__Proteobacteria	c__Gammaproteobacteria	o__Enterobacterales	f__Enterobacteriaceae	g__Escherichia
s__Bacteroides_fragilis	PID-1232-NL-79	4.33627	PID-1232-NL-79	1049.1.8	Netherlands	Netherlands_1049	yes	infant	male	c-section	c-section	B-11	1049	s__Bacteroides_fragilis	d__Bacteria	p__Bacteroidota	c__Bacteroidia	o__Bacteroidales	f__Bacteroidaceae	g__Bacteroides
s__Eubacterium_rectale	PID-1232-NL-84	4.2854	PID-1232-NL-84	1129.2.1	Netherlands	Netherlands_1129	yes	mother	female	vaginal-delivery	vaginal-delivery	M	1129	s__Eubacterium_rectale						g__Eubacterium
s__Lachnospira_pectinoschiza	PID-1232-NL-92	4.25704	PID-1232-NL-92	1115.2.1	Netherlands	Netherlands_1115	yes	mother	female	vaginal-delivery	vaginal-delivery	M	1115	s__Lachnospira_pectinoschiza						g__Lachnospira
s__Eubacterium_hallii	PID-1232-NL-112	4.25696	PID-1232-NL-112	1213.2.1	Netherlands	Netherlands_1213	yes	mother	female	c-section	c-section	M	1213	s__Eubacterium_hallii						g__Eubacterium
s__Veillonella_parvula	PID-1232-NL-103	4.23727	PID-1232-NL-103	1028.2.1	Netherlands	Netherlands_1028	yes	mother	female	vaginal-delivery	vaginal-delivery	M	1028	s__Veillonella_parvula						g__Veillonella
s__Bacteroides_uniformis	PID-1232-NL-52	4.22553	PID-1232-NL-52	1002.2.1	Netherlands	Netherlands_1002	yes	mother	female	vaginal-delivery	vaginal-delivery	M	1002	s__Bacteroides_uniformis	d__Bacteria	p__Bacteroidota	c__Bacteroidia	o__Bacteroidales	f__Bacteroidaceae	g__Bacteroides
s__Veillonella_sp_CAG_933	PID-1232-NL-7	4.21489	PID-1232-NL-7	1115.1.8	Netherlands	Netherlands_1115	yes	infant	male	vaginal-delivery	vaginal-delivery	B-11	1115	s__Veillonella_sp_CAG_933						g__Veillonella
s__Bacteroides_uniformis	PID-1232-NL-122	4.20464	PID-1232-NL-122	1081.1.8	Netherlands	Netherlands_1081	yes	infant	female	vaginal-delivery	vaginal-delivery	B-11	1081	s__Bacteroides_uniformis	d__Bacteria	p__Bacteroidota	c__Bacteroidia	o__Bacteroidales	f__Bacteroidaceae	g__Bacteroides
s__Klebsiella_pneumoniae	PID-1232-NL-40	4.20015	PID-1232-NL-40	1190.1.6	Netherlands	Netherlands_1190	yes	infant	male	vaginal-delivery	vaginal-delivery	B-02	1190	s__Klebsiella_pneumoniae	d__Bacteria	p__Proteobacteria	c__Gammaproteobacteria	o__Enterobacterales	f__Enterobacteriaceae	g__Klebsiella
s__Roseburia_inulinivorans	PID-1232-NL-125	4.19943	PID-1232-NL-125	1158.1.8	Netherlands	Netherlands_1158	yes	infant	male	c-section	c-section	B-11	1158	s__Roseburia_inulinivorans	d__Bacteria	p__Firmicutes_A	c__Clostridia	o__Lachnospirales	f__Lachnospiraceae	g__Roseburia
s__Faecalibacterium_prausnitzii	PID-1232-NL-70	4.19639	PID-1232-NL-70	1031.2.1	Netherlands	Netherlands_1031	yes	mother	female	vaginal-delivery	vaginal-delivery	M	1031	s__Faecalibacterium_prausnitzii	d__Bacteria	p__Firmicutes_A	c__Clostridia	o__Oscillospirales	f__Ruminococcaceae	g__Faecalibacterium
s__Fusicatenibacter_saccharivorans	PID-1232-NL-70	4.19006	PID-1232-NL-70	1031.2.1	Netherlands	Netherlands_1031	yes	mother	female	vaginal-delivery	vaginal-delivery	M	1031	s__Fusicatenibacter_saccharivorans	d__Bacteria	p__Firmicutes_A	c__Clostridia	o__Lachnospirales	f__Lachnospiraceae	g__Fusicatenibacter
s__Oscillibacter_sp_CAG_241	PID-1232-NL-51	4.18767	PID-1232-NL-51	1005.2.1	Netherlands	Netherlands_1005	yes	mother	female	vaginal-delivery	vaginal-delivery	M	1005	s__Oscillibacter_sp_CAG_241						g__Oscillibacter
s__Faecalibacterium_prausnitzii	PID-1232-NL-103	4.18287	PID-1232-NL-103	1028.2.1	Netherlands	Netherlands_1028	yes	mother	female	vaginal-delivery	vaginal-delivery	M	1028	s__Faecalibacterium_prausnitzii	d__Bacteria	p__Firmicutes_A	c__Clostridia	o__Oscillospirales	f__Ruminococcaceae	g__Faecalibacterium
s__Lachnospira_pectinoschiza	PID-1232-NL-113	4.18087	PID-1232-NL-113	1030.1.8	Netherlands	Netherlands_1030	yes	infant	female	vaginal-delivery	vaginal-delivery	B-11	1030	s__Lachnospira_pectinoschiza						g__Lachnospira
s__Blautia_wexlerae	PID-1232-NL-79	4.17917	PID-1232-NL-79	1049.1.8	Netherlands	Netherlands_1049	yes	infant	male	c-section	c-section	B-11	1049	s__Blautia_wexlerae						g__Blautia
s__Ruminococcus_gnavus	PID-1232-NL-107	4.17365	PID-1232-NL-107	1022.1.6	Netherlands	Netherlands_1022	yes	infant	male	vaginal-delivery	vaginal-delivery	B-06	1022	s__Ruminococcus_gnavus						g__Ruminococcus
s__Ruminococcus_torques	PID-1232-NL-60	4.15724	PID-1232-NL-60	1019.2.1	Netherlands	Netherlands_1019	yes	mother	female	vaginal-delivery	vaginal-delivery	M	1019	s__Ruminococcus_torques						g__Ruminococcus
s__Ruminococcus_lactaris	PID-1232-NL-81	4.15378	PID-1232-NL-81	1050.1.8	Netherlands	Netherlands_1050	no	infant	male	vaginal-delivery	vaginal-delivery	B-11	1050	s__Ruminococcus_lactaris						g__Ruminococcus
s__Coprococcus_comes	PID-1232-NL-6	4.15086	PID-1232-NL-6	1147.1.8	Netherlands	Netherlands_1147	yes	infant	male	vaginal-delivery	vaginal-delivery	B-11	1147	s__Coprococcus_comes						g__Coprococcus
s__Bacteroides_stercoris	PID-1232-NL-58	4.15057	PID-1232-NL-58	1035.2.1	Netherlands	Netherlands_1035	yes	mother	female	vaginal-delivery	vaginal-delivery	M	1035	s__Bacteroides_stercoris	d__Bacteria	p__Bacteroidota	c__Bacteroidia	o__Bacteroidales	f__Bacteroidaceae	g__Bacteroides
s__Eubacterium_eligens	PID-1232-NL-102	4.1472	PID-1232-NL-102	1027.2.1	Netherlands	Netherlands_1027	yes	mother	female	c-section	c-section	M	1027	s__Eubacterium_eligens						g__Eubacterium
s__Fusicatenibacter_saccharivorans	PID-1232-NL-89	4.13326	PID-1232-NL-89	1147.2.1	Netherlands	Netherlands_1147	yes	mother	female	vaginal-delivery	vaginal-delivery	M	1147	s__Fusicatenibacter_saccharivorans	d__Bacteria	p__Firmicutes_A	c__Clostridia	o__Lachnospirales	f__Lachnospiraceae	g__Fusicatenibacter
s__Escherichia_coli	PID-1232-NL-48-1	4.12443	PID-1232-NL-48-1	1005.1.6	Netherlands	Netherlands_1005	yes	infant	male	vaginal-delivery	vaginal-delivery	B-06	1005	s__Escherichia_coli	d__Bacteria	p__Proteobacteria	c__Gammaproteobacteria	o__Enterobacterales	f__Enterobacteriaceae	g__Escherichia
s__Roseburia_inulinivorans	PID-1232-NL-9	4.11649	PID-1232-NL-9	1158.2.1	Netherlands	Netherlands_1158	yes	mother	female	c-section	c-section	M	1158	s__Roseburia_inulinivorans	d__Bacteria	p__Firmicutes_A	c__Clostridia	o__Lachnospirales	f__Lachnospiraceae	g__Roseburia
s__Bifidobacterium_kashiwanohense	PID-1232-NL-6	4.1156	PID-1232-NL-6	1147.1.8	Netherlands	Netherlands_1147	yes	infant	male	vaginal-delivery	vaginal-delivery	B-11	1147	s__Bifidobacterium_kashiwanohense						g__Bifidobacterium
s__Fusicatenibacter_saccharivorans	PID-1232-NL-16	4.1154	PID-1232-NL-16	1202.2.1	Netherlands	Netherlands_1202	yes	mother	female	vaginal-delivery	vaginal-delivery	B-02	1202	s__Fusicatenibacter_saccharivorans	d__Bacteria	p__Firmicutes_A	c__Clostridia	o__Lachnospirales	f__Lachnospiraceae	g__Fusicatenibacter
s__Eubacterium_hallii	PID-1232-NL-59	4.08212	PID-1232-NL-59	1020.2.1	Netherlands	Netherlands_1020	yes	mother	female	vaginal-delivery	vaginal-delivery	M	1020	s__Eubacterium_hallii						g__Eubacterium
s__Faecalibacterium_prausnitzii	PID-1232-NL-10	4.07336	PID-1232-NL-10	1218.2.1	Netherlands	Netherlands_1218	yes	mother	female	vaginal-delivery	vaginal-delivery	M	1218	s__Faecalibacterium_prausnitzii	d__Bacteria	p__Firmicutes_A	c__Clostridia	o__Oscillospirales	f__Ruminococcaceae	g__Faecalibacterium
s__Anaerostipes_hadrus	PID-1232-NL-28	4.06287	PID-1232-NL-28	1179.1.8	Netherlands	Netherlands_1179	yes	infant	female	vaginal-delivery	vaginal-delivery	B-11	1179	s__Anaerostipes_hadrus	d__Bacteria	p__Firmicutes_A	c__Clostridia	o__Lachnospirales	f__Lachnospiraceae	g__Anaerostipes
s__Escherichia_coli	PID-1232-NL-137	4.05711	PID-1232-NL-137	1019.1.3	Netherlands	Netherlands_1019	yes	infant	male	vaginal-delivery	vaginal-delivery	B-02	1019	s__Escherichia_coli	d__Bacteria	p__Proteobacteria	c__Gammaproteobacteria	o__Enterobacterales	f__Enterobacteriaceae	g__Escherichia
s__Eubacterium_rectale	PID-1232-NL-102	4.04841	PID-1232-NL-102	1027.2.1	Netherlands	Netherlands_1027	yes	mother	female	c-section	c-section	M	1027	s__Eubacterium_rectale						g__Eubacterium
s__Escherichia_coli	PID-1232-NL-55	4.02683	PID-1232-NL-55	1009.1.3	Netherlands	Netherlands_1009	yes	infant	male	vaginal-delivery	vaginal-delivery	B-02	1009	s__Escherichia_coli	d__Bacteria	p__Proteobacteria	c__Gammaproteobacteria	o__Enterobacterales	f__Enterobacteriaceae	g__Escherichia
s__Collinsella_aerofaciens	PID-1232-NL-16	4.02232	PID-1232-NL-16	1202.2.1	Netherlands	Netherlands_1202	yes	mother	female	vaginal-delivery	vaginal-delivery	B-02	1202	s__Collinsella_aerofaciens						g__Collinsella
s__Anaerostipes_hadrus	PID-1232-NL-9	4.02065	PID-1232-NL-9	1158.2.1	Netherlands	Netherlands_1158	yes	mother	female	c-section	c-section	M	1158	s__Anaerostipes_hadrus	d__Bacteria	p__Firmicutes_A	c__Clostridia	o__Lachnospirales	f__Lachnospiraceae	g__Anaerostipes
s__Bacteroides_caccae	PID-1232-NL-6	4.01857	PID-1232-NL-6	1147.1.8	Netherlands	Netherlands_1147	yes	infant	male	vaginal-delivery	vaginal-delivery	B-11	1147	s__Bacteroides_caccae	d__Bacteria	p__Bacteroidota	c__Bacteroidia	o__Bacteroidales	f__Bacteroidaceae	g__Bacteroides
s__Bacteroides_thetaiotaomicron	PID-1232-NL-103	4.01472	PID-1232-NL-103	1028.2.1	Netherlands	Netherlands_1028	yes	mother	female	vaginal-delivery	vaginal-delivery	M	1028	s__Bacteroides_thetaiotaomicron	d__Bacteria	p__Bacteroidota	c__Bacteroidia	o__Bacteroidales	f__Bacteroidaceae	g__Bacteroides
s__Faecalibacterium_prausnitzii	PID-1232-NL-95-1	4.00021	PID-1232-NL-95-1	1009.1.8	Netherlands	Netherlands_1009	yes	infant	male	vaginal-delivery	vaginal-delivery	B-11	1009	s__Faecalibacterium_prausnitzii	d__Bacteria	p__Firmicutes_A	c__Clostridia	o__Oscillospirales	f__Ruminococcaceae	g__Faecalibacterium
s__Bacteroides_ovatus	PID-1232-NL-97	3.98456	PID-1232-NL-97	1009.1.6	Netherlands	Netherlands_1009	yes	infant	male	vaginal-delivery	vaginal-delivery	B-06	1009	s__Bacteroides_ovatus	d__Bacteria	p__Bacteroidota	c__Bacteroidia	o__Bacteroidales	f__Bacteroidaceae	g__Bacteroides
s__Ruminococcus_torques	PID-1232-NL-51	3.97999	PID-1232-NL-51	1005.2.1	Netherlands	Netherlands_1005	yes	mother	female	vaginal-delivery	vaginal-delivery	M	1005	s__Ruminococcus_torques						g__Ruminococcus
s__Bacteroides_vulgatus	PID-1232-NL-123	3.96736	PID-1232-NL-123	1220.1.6	Netherlands	Netherlands_1220	yes	infant	female	vaginal-delivery	vaginal-delivery	B-06	1220	s__Bacteroides_vulgatus						g__Bacteroides
s__Bacteroides_ovatus	PID-1232-NL-101	3.96435	PID-1232-NL-101	1022.1.8	Netherlands	Netherlands_1022	yes	infant	male	vaginal-delivery	vaginal-delivery	B-11	1022	s__Bacteroides_ovatus	d__Bacteria	p__Bacteroidota	c__Bacteroidia	o__Bacteroidales	f__Bacteroidaceae	g__Bacteroides
s__Dorea_longicatena	PID-1232-NL-89	3.95976	PID-1232-NL-89	1147.2.1	Netherlands	Netherlands_1147	yes	mother	female	vaginal-delivery	vaginal-delivery	M	1147	s__Dorea_longicatena						g__Dorea
s__Eubacterium_rectale	PID-1232-NL-57	3.95895	PID-1232-NL-57	1022.2.1	Netherlands	Netherlands_1022	yes	mother	female	vaginal-delivery	vaginal-delivery	M	1022	s__Eubacterium_rectale						g__Eubacterium
s__Eubacterium_rectale	PID-1232-NL-6	3.95159	PID-1232-NL-6	1147.1.8	Netherlands	Netherlands_1147	yes	infant	male	vaginal-delivery	vaginal-delivery	B-11	1147	s__Eubacterium_rectale						g__Eubacterium
s__Clostridium_innocuum	PID-1232-NL-44	3.93541	PID-1232-NL-44	1218.1.8	Netherlands	Netherlands_1218	yes	infant	male	vaginal-delivery	vaginal-delivery	B-11	1218	s__Clostridium_innocuum						g__Clostridium
s__Coprococcus_eutactus	PID-1232-NL-61	3.93209	PID-1232-NL-61	1049.2.1	Netherlands	Netherlands_1049	yes	mother	female	c-section	c-section	M	1049	s__Coprococcus_eutactus	d__Bacteria	p__Firmicutes_A	c__Clostridia	o__Lachnospirales	f__Lachnospiraceae	g__Coprococcus
s__Bacteroides_fragilis	PID-1232-NL-95-1	3.92537	PID-1232-NL-95-1	1009.1.8	Netherlands	Netherlands_1009	yes	infant	male	vaginal-delivery	vaginal-delivery	B-11	1009	s__Bacteroides_fragilis	d__Bacteria	p__Bacteroidota	c__Bacteroidia	o__Bacteroidales	f__Bacteroidaceae	g__Bacteroides
s__Faecalibacterium_prausnitzii	PID-1232-NL-92	3.92209	PID-1232-NL-92	1115.2.1	Netherlands	Netherlands_1115	yes	mother	female	vaginal-delivery	vaginal-delivery	M	1115	s__Faecalibacterium_prausnitzii	d__Bacteria	p__Firmicutes_A	c__Clostridia	o__Oscillospirales	f__Ruminococcaceae	g__Faecalibacterium
s__Eubacterium_eligens	PID-1232-NL-23	3.91418	PID-1232-NL-23	1200.2.1	Netherlands	Netherlands_1200	yes	mother	female	vaginal-delivery	vaginal-delivery	M	1200	s__Eubacterium_eligens						g__Eubacterium
s__Clostridium_perfringens	PID-1232-NL-15	3.89992	PID-1232-NL-15	1202.1.3	Netherlands	Netherlands_1202	yes	infant	female	vaginal-delivery	vaginal-delivery	B-02	1202	s__Clostridium_perfringens						g__Clostridium
s__Ruminococcus_bromii	PID-1232-NL-113	3.89706	PID-1232-NL-113	1030.1.8	Netherlands	Netherlands_1030	yes	infant	female	vaginal-delivery	vaginal-delivery	B-11	1030	s__Ruminococcus_bromii						g__Ruminococcus
s__Bacteroides_dorei	PID-1232-NL-93	3.89393	PID-1232-NL-93	1081.2.1	Netherlands	Netherlands_1081	yes	mother	female	vaginal-delivery	vaginal-delivery	M	1081	s__Bacteroides_dorei						g__Bacteroides
s__Collinsella_aerofaciens	PID-1232-NL-89	3.8893	PID-1232-NL-89	1147.2.1	Netherlands	Netherlands_1147	yes	mother	female	vaginal-delivery	vaginal-delivery	M	1147	s__Collinsella_aerofaciens						g__Collinsella
s__Bifidobacterium_bifidum	PID-1232-NL-64	3.88912	PID-1232-NL-64	1002.1.8	Netherlands	Netherlands_1002	yes	infant	male	vaginal-delivery	vaginal-delivery	B-11	1002	s__Bifidobacterium_bifidum	d__Bacteria	p__Actinobacteriota	c__Actinomycetia	o__Actinomycetales	f__Bifidobacteriaceae	g__Bifidobacterium
s__Escherichia_coli	PID-1232-NL-123	3.88682	PID-1232-NL-123	1220.1.6	Netherlands	Netherlands_1220	yes	infant	female	vaginal-delivery	vaginal-delivery	B-06	1220	s__Escherichia_coli	d__Bacteria	p__Proteobacteria	c__Gammaproteobacteria	o__Enterobacterales	f__Enterobacteriaceae	g__Escherichia
s__Anaerostipes_hadrus	PID-1232-NL-23	3.88661	PID-1232-NL-23	1200.2.1	Netherlands	Netherlands_1200	yes	mother	female	vaginal-delivery	vaginal-delivery	M	1200	s__Anaerostipes_hadrus	d__Bacteria	p__Firmicutes_A	c__Clostridia	o__Lachnospirales	f__Lachnospiraceae	g__Anaerostipes
s__Ruminococcus_gnavus	PID-1232-NL-48-1	3.88498	PID-1232-NL-48-1	1005.1.6	Netherlands	Netherlands_1005	yes	infant	male	vaginal-delivery	vaginal-delivery	B-06	1005	s__Ruminococcus_gnavus						g__Ruminococcus
s__Collinsella_aerofaciens	PID-1232-NL-87	3.8812	PID-1232-NL-87	1070.1.8	Netherlands	Netherlands_1070	no	infant	female	vaginal-delivery	vaginal-delivery	B-11	1070	s__Collinsella_aerofaciens						g__Collinsella
s__Bifidobacterium_bifidum	PID-1232-NL-118	3.87218	PID-1232-NL-118	1220.1.3	Netherlands	Netherlands_1220	yes	infant	female	vaginal-delivery	vaginal-delivery	B-02	1220	s__Bifidobacterium_bifidum	d__Bacteria	p__Actinobacteriota	c__Actinomycetia	o__Actinomycetales	f__Bifidobacteriaceae	g__Bifidobacterium
s__Faecalibacterium_prausnitzii	PID-1232-NL-63	3.85972	PID-1232-NL-63	1005.1.8	Netherlands	Netherlands_1005	yes	infant	male	vaginal-delivery	vaginal-delivery	B-11	1005	s__Faecalibacterium_prausnitzii	d__Bacteria	p__Firmicutes_A	c__Clostridia	o__Oscillospirales	f__Ruminococcaceae	g__Faecalibacterium
s__Escherichia_coli	PID-1232-NL-108	3.85331	PID-1232-NL-108	1020.1.6	Netherlands	Netherlands_1020	yes	infant	male	vaginal-delivery	vaginal-delivery	B-06	1020	s__Escherichia_coli	d__Bacteria	p__Proteobacteria	c__Gammaproteobacteria	o__Enterobacterales	f__Enterobacteriaceae	g__Escherichia
s__Eubacterium_sp_CAG_251	PID-1232-NL-122	3.83918	PID-1232-NL-122	1081.1.8	Netherlands	Netherlands_1081	yes	infant	female	vaginal-delivery	vaginal-delivery	B-11	1081	s__Eubacterium_sp_CAG_251						g__Eubacterium
s__Bifidobacterium_adolescentis	PID-1232-NL-82	3.83334	PID-1232-NL-82	1138.2.1	Netherlands	Netherlands_1138	yes	mother	female	vaginal-delivery	vaginal-delivery	M	1138	s__Bifidobacterium_adolescentis	d__Bacteria	p__Actinobacteriota	c__Actinomycetia	o__Actinomycetales	f__Bifidobacteriaceae	g__Bifidobacterium
s__Dorea_longicatena	PID-1232-NL-112	3.83247	PID-1232-NL-112	1213.2.1	Netherlands	Netherlands_1213	yes	mother	female	c-section	c-section	M	1213	s__Dorea_longicatena						g__Dorea
s__Enterococcus_avium	PID-1232-NL-43	3.81314	PID-1232-NL-43	1179.2.1	Netherlands	Netherlands_1179	yes	mother	female	vaginal-delivery	vaginal-delivery	B-11	1179	s__Enterococcus_avium						g__Enterococcus
s__Bifidobacterium_bifidum	PID-1232-NL-122	3.80904	PID-1232-NL-122	1081.1.8	Netherlands	Netherlands_1081	yes	infant	female	vaginal-delivery	vaginal-delivery	B-11	1081	s__Bifidobacterium_bifidum	d__Bacteria	p__Actinobacteriota	c__Actinomycetia	o__Actinomycetales	f__Bifidobacteriaceae	g__Bifidobacterium
s__Alistipes_putredinis	PID-1232-NL-109	3.80215	PID-1232-NL-109	1220.2.1	Netherlands	Netherlands_1220	yes	mother	female	vaginal-delivery	vaginal-delivery	M	1220	s__Alistipes_putredinis	d__Bacteria	p__Bacteroidota	c__Bacteroidia	o__Bacteroidales	f__Rikenellaceae	g__Alistipes
s__Bacteroides_dorei	PID-1232-NL-60	3.79028	PID-1232-NL-60	1019.2.1	Netherlands	Netherlands_1019	yes	mother	female	vaginal-delivery	vaginal-delivery	M	1019	s__Bacteroides_dorei						g__Bacteroides
s__Blautia_obeum	PID-1232-NL-5	3.79025	PID-1232-NL-5	1157.2.1	Netherlands	Netherlands_1157	yes	mother	female	vaginal-delivery	vaginal-delivery	M	1157	s__Blautia_obeum						g__Blautia
s__Anaerostipes_hadrus	PID-1232-NL-12	3.78113	PID-1232-NL-12	1122.1.8	Netherlands	Netherlands_1122	no	infant	female	vaginal-delivery	vaginal-delivery	B-11	1122	s__Anaerostipes_hadrus	d__Bacteria	p__Firmicutes_A	c__Clostridia	o__Lachnospirales	f__Lachnospiraceae	g__Anaerostipes
s__Enterococcus_hirae	PID-1232-NL-131	3.77918	PID-1232-NL-131	1200.1.6	Netherlands	Netherlands_1200	yes	infant	male	vaginal-delivery	vaginal-delivery	B-06	1200	s__Enterococcus_hirae						g__Enterococcus
s__Fusicatenibacter_saccharivorans	PID-1232-NL-29	3.75788	PID-1232-NL-29	1190.1.8	Netherlands	Netherlands_1190	yes	infant	male	vaginal-delivery	vaginal-delivery	B-11	1190	s__Fusicatenibacter_saccharivorans	d__Bacteria	p__Firmicutes_A	c__Clostridia	o__Lachnospirales	f__Lachnospiraceae	g__Fusicatenibacter
s__Bacteroides_vulgatus	PID-1232-NL-29	3.74976	PID-1232-NL-29	1190.1.8	Netherlands	Netherlands_1190	yes	infant	male	vaginal-delivery	vaginal-delivery	B-11	1190	s__Bacteroides_vulgatus						g__Bacteroides
s__Gemmiger_formicilis	PID-1232-NL-103	3.70573	PID-1232-NL-103	1028.2.1	Netherlands	Netherlands_1028	yes	mother	female	vaginal-delivery	vaginal-delivery	M	1028	s__Gemmiger_formicilis	d__Bacteria	p__Firmicutes_A	c__Clostridia	o__Oscillospirales	f__Ruminococcaceae	g__Gemmiger
s__Fusicatenibacter_saccharivorans	PID-1232-NL-59	3.69931	PID-1232-NL-59	1020.2.1	Netherlands	Netherlands_1020	yes	mother	female	vaginal-delivery	vaginal-delivery	M	1020	s__Fusicatenibacter_saccharivorans	d__Bacteria	p__Firmicutes_A	c__Clostridia	o__Lachnospirales	f__Lachnospiraceae	g__Fusicatenibacter
s__Collinsella_aerofaciens	PID-1232-NL-125	3.69549	PID-1232-NL-125	1158.1.8	Netherlands	Netherlands_1158	yes	infant	male	c-section	c-section	B-11	1158	s__Collinsella_aerofaciens						g__Collinsella
s__Anaerostipes_hadrus	PID-1232-NL-113	3.68464	PID-1232-NL-113	1030.1.8	Netherlands	Netherlands_1030	yes	infant	female	vaginal-delivery	vaginal-delivery	B-11	1030	s__Anaerostipes_hadrus	d__Bacteria	p__Firmicutes_A	c__Clostridia	o__Lachnospirales	f__Lachnospiraceae	g__Anaerostipes
s__Clostridium_paraputrificum	PID-1232-NL-131	3.68279	PID-1232-NL-131	1200.1.6	Netherlands	Netherlands_1200	yes	infant	male	vaginal-delivery	vaginal-delivery	B-06	1200	s__Clostridium_paraputrificum	d__Bacteria	p__Firmicutes_A	c__Clostridia	o__Clostridiales	f__Clostridiaceae	g__Clostridium
s__Bacteroides_dorei	PID-1232-NL-132	3.66255	PID-1232-NL-132	1213.1.8	Netherlands	Netherlands_1213	yes	infant	female	c-section	c-section	B-11	1213	s__Bacteroides_dorei						g__Bacteroides
s__Alistipes_putredinis	PID-1232-NL-103	3.65541	PID-1232-NL-103	1028.2.1	Netherlands	Netherlands_1028	yes	mother	female	vaginal-delivery	vaginal-delivery	M	1028	s__Alistipes_putredinis	d__Bacteria	p__Bacteroidota	c__Bacteroidia	o__Bacteroidales	f__Rikenellaceae	g__Alistipes
s__Bifidobacterium_longum	PID-1232-NL-92	3.65355	PID-1232-NL-92	1115.2.1	Netherlands	Netherlands_1115	yes	mother	female	vaginal-delivery	vaginal-delivery	M	1115	s__Bifidobacterium_longum	d__Bacteria	p__Actinobacteriota	c__Actinomycetia	o__Actinomycetales	f__Bifidobacteriaceae	g__Bifidobacterium
s__Bacteroides_dorei	PID-1232-NL-30	3.64988	PID-1232-NL-30	1099.1.8	Netherlands	Netherlands_1099	yes	infant	female	vaginal-delivery	vaginal-delivery	B-11	1099	s__Bacteroides_dorei						g__Bacteroides
s__Veillonella_parvula	PID-1232-NL-68	3.64666	PID-1232-NL-68	1019.1.8	Netherlands	Netherlands_1019	yes	infant	male	vaginal-delivery	vaginal-delivery	B-11	1019	s__Veillonella_parvula						g__Veillonella
s__Coprococcus_comes	PID-1232-NL-16	3.64343	PID-1232-NL-16	1202.2.1	Netherlands	Netherlands_1202	yes	mother	female	vaginal-delivery	vaginal-delivery	B-02	1202	s__Coprococcus_comes						g__Coprococcus
s__Eubacterium_eligens	PID-1232-NL-133	3.6406	PID-1232-NL-133	1184.1.8	Netherlands	Netherlands_1184	no	infant	male	vaginal-delivery	vaginal-delivery	B-11	1184	s__Eubacterium_eligens						g__Eubacterium
s__Bifidobacterium_adolescentis	PID-1232-NL-133	3.6368	PID-1232-NL-133	1184.1.8	Netherlands	Netherlands_1184	no	infant	male	vaginal-delivery	vaginal-delivery	B-11	1184	s__Bifidobacterium_adolescentis	d__Bacteria	p__Actinobacteriota	c__Actinomycetia	o__Actinomycetales	f__Bifidobacteriaceae	g__Bifidobacterium
s__Bifidobacterium_adolescentis	PID-1232-NL-6	3.62715	PID-1232-NL-6	1147.1.8	Netherlands	Netherlands_1147	yes	infant	male	vaginal-delivery	vaginal-delivery	B-11	1147	s__Bifidobacterium_adolescentis	d__Bacteria	p__Actinobacteriota	c__Actinomycetia	o__Actinomycetales	f__Bifidobacteriaceae	g__Bifidobacterium
s__Collinsella_aerofaciens	PID-1232-NL-134	3.6254	PID-1232-NL-134	1157.1.8	Netherlands	Netherlands_1157	yes	infant	male	vaginal-delivery	vaginal-delivery	B-11	1157	s__Collinsella_aerofaciens						g__Collinsella
s__Bifidobacterium_bifidum	PID-1232-NL-10	3.62173	PID-1232-NL-10	1218.2.1	Netherlands	Netherlands_1218	yes	mother	female	vaginal-delivery	vaginal-delivery	M	1218	s__Bifidobacterium_bifidum	d__Bacteria	p__Actinobacteriota	c__Actinomycetia	o__Actinomycetales	f__Bifidobacteriaceae	g__Bifidobacterium
s__Faecalibacterium_prausnitzii	PID-1232-NL-29	3.6046	PID-1232-NL-29	1190.1.8	Netherlands	Netherlands_1190	yes	infant	male	vaginal-delivery	vaginal-delivery	B-11	1190	s__Faecalibacterium_prausnitzii	d__Bacteria	p__Firmicutes_A	c__Clostridia	o__Oscillospirales	f__Ruminococcaceae	g__Faecalibacterium
s__Eubacterium_siraeum	PID-1232-NL-112	3.59458	PID-1232-NL-112	1213.2.1	Netherlands	Netherlands_1213	yes	mother	female	c-section	c-section	M	1213	s__Eubacterium_siraeum						g__Eubacterium
s__Blautia_wexlerae	PID-1232-NL-87	3.59361	PID-1232-NL-87	1070.1.8	Netherlands	Netherlands_1070	no	infant	female	vaginal-delivery	vaginal-delivery	B-11	1070	s__Blautia_wexlerae						g__Blautia
s__Eubacterium_rectale	PID-1232-NL-60	3.57714	PID-1232-NL-60	1019.2.1	Netherlands	Netherlands_1019	yes	mother	female	vaginal-delivery	vaginal-delivery	M	1019	s__Eubacterium_rectale						g__Eubacterium
s__Ruminococcus_gnavus	PID-1232-NL-28	3.57342	PID-1232-NL-28	1179.1.8	Netherlands	Netherlands_1179	yes	infant	female	vaginal-delivery	vaginal-delivery	B-11	1179	s__Ruminococcus_gnavus						g__Ruminococcus
s__Veillonella_atypica	PID-1232-NL-4	3.55346	PID-1232-NL-4	1149.1.6	Netherlands	Netherlands_1149	no	infant	female	vaginal-delivery	vaginal-delivery	B-06	1149	s__Veillonella_atypica	d__Bacteria	p__Firmicutes_C	c__Negativicutes	o__Veillonellales	f__Veillonellaceae	g__Veillonella
s__Bifidobacterium_longum	PID-1232-NL-50	3.55234	PID-1232-NL-50	1002.1.6	Netherlands	Netherlands_1002	yes	infant	male	vaginal-delivery	vaginal-delivery	B-06	1002	s__Bifidobacterium_longum	d__Bacteria	p__Actinobacteriota	c__Actinomycetia	o__Actinomycetales	f__Bifidobacteriaceae	g__Bifidobacterium
s__Clostridium_innocuum	PID-1232-NL-111	3.54752	PID-1232-NL-111	1220.1.8	Netherlands	Netherlands_1220	yes	infant	female	vaginal-delivery	vaginal-delivery	B-11	1220	s__Clostridium_innocuum						g__Clostridium
s__Roseburia_faecis	PID-1232-NL-92	3.54018	PID-1232-NL-92	1115.2.1	Netherlands	Netherlands_1115	yes	mother	female	vaginal-delivery	vaginal-delivery	M	1115	s__Roseburia_faecis						g__Roseburia
s__Coprococcus_eutactus	PID-1232-NL-98	3.53318	PID-1232-NL-98	1090.2.1	Netherlands	Netherlands_1090	yes	mother	female	vaginal-delivery	vaginal-delivery	M	1090	s__Coprococcus_eutactus	d__Bacteria	p__Firmicutes_A	c__Clostridia	o__Lachnospirales	f__Lachnospiraceae	g__Coprococcus
s__Bacteroides_uniformis	PID-1232-NL-98	3.52978	PID-1232-NL-98	1090.2.1	Netherlands	Netherlands_1090	yes	mother	female	vaginal-delivery	vaginal-delivery	M	1090	s__Bacteroides_uniformis	d__Bacteria	p__Bacteroidota	c__Bacteroidia	o__Bacteroidales	f__Bacteroidaceae	g__Bacteroides
s__Dorea_longicatena	PID-1232-NL-5	3.51477	PID-1232-NL-5	1157.2.1	Netherlands	Netherlands_1157	yes	mother	female	vaginal-delivery	vaginal-delivery	M	1157	s__Dorea_longicatena						g__Dorea
s__Faecalibacterium_prausnitzii	PID-1232-NL-93	3.51323	PID-1232-NL-93	1081.2.1	Netherlands	Netherlands_1081	yes	mother	female	vaginal-delivery	vaginal-delivery	M	1081	s__Faecalibacterium_prausnitzii	d__Bacteria	p__Firmicutes_A	c__Clostridia	o__Oscillospirales	f__Ruminococcaceae	g__Faecalibacterium
s__Fusicatenibacter_saccharivorans	PID-1232-NL-95-1	3.5045	PID-1232-NL-95-1	1009.1.8	Netherlands	Netherlands_1009	yes	infant	male	vaginal-delivery	vaginal-delivery	B-11	1009	s__Fusicatenibacter_saccharivorans	d__Bacteria	p__Firmicutes_A	c__Clostridia	o__Lachnospirales	f__Lachnospiraceae	g__Fusicatenibacter
s__Ruminococcus_bicirculans	PID-1232-NL-98	3.50338	PID-1232-NL-98	1090.2.1	Netherlands	Netherlands_1090	yes	mother	female	vaginal-delivery	vaginal-delivery	M	1090	s__Ruminococcus_bicirculans						g__Ruminococcus
s__Fusicatenibacter_saccharivorans	PID-1232-NL-57	3.49731	PID-1232-NL-57	1022.2.1	Netherlands	Netherlands_1022	yes	mother	female	vaginal-delivery	vaginal-delivery	M	1022	s__Fusicatenibacter_saccharivorans	d__Bacteria	p__Firmicutes_A	c__Clostridia	o__Lachnospirales	f__Lachnospiraceae	g__Fusicatenibacter
s__Bifidobacterium_adolescentis	PID-1232-NL-130	3.49327	PID-1232-NL-130	1209.1.6	Netherlands	Netherlands_1209	yes	infant	male	vaginal-delivery	vaginal-delivery	B-06	1209	s__Bifidobacterium_adolescentis	d__Bacteria	p__Actinobacteriota	c__Actinomycetia	o__Actinomycetales	f__Bifidobacteriaceae	g__Bifidobacterium
s__Phascolarctobacterium_succinatutens	PID-1232-NL-84	3.48654	PID-1232-NL-84	1129.2.1	Netherlands	Netherlands_1129	yes	mother	female	vaginal-delivery	vaginal-delivery	M	1129	s__Phascolarctobacterium_succinatutens						g__Phascolarctobacterium
s__Bacteroides_vulgatus	PID-1232-NL-13	3.46949	PID-1232-NL-13	1157.1.6	Netherlands	Netherlands_1157	yes	infant	male	vaginal-delivery	vaginal-delivery	B-06	1157	s__Bacteroides_vulgatus						g__Bacteroides
s__Blautia_wexlerae	PID-1232-NL-58	3.46871	PID-1232-NL-58	1035.2.1	Netherlands	Netherlands_1035	yes	mother	female	vaginal-delivery	vaginal-delivery	M	1035	s__Blautia_wexlerae						g__Blautia
s__Eubacterium_rectale	PID-1232-NL-31	3.46538	PID-1232-NL-31	1027.1.8	Netherlands	Netherlands_1027	yes	infant	female	c-section	c-section	B-11	1027	s__Eubacterium_rectale						g__Eubacterium
s__Blautia_wexlerae	PID-1232-NL-29	3.45512	PID-1232-NL-29	1190.1.8	Netherlands	Netherlands_1190	yes	infant	male	vaginal-delivery	vaginal-delivery	B-11	1190	s__Blautia_wexlerae						g__Blautia
s__Bifidobacterium_longum	PID-1232-NL-94	3.44997	PID-1232-NL-94	1036.1.8	Netherlands	Netherlands_1036	no	infant	female	vaginal-delivery	vaginal-delivery	B-11	1036	s__Bifidobacterium_longum	d__Bacteria	p__Actinobacteriota	c__Actinomycetia	o__Actinomycetales	f__Bifidobacteriaceae	g__Bifidobacterium
s__Haemophilus_sp_HMSC71H05	PID-1232-NL-90	3.44161	PID-1232-NL-90	1060.1.6	Netherlands	Netherlands_1060	yes	infant	male	vaginal-delivery	vaginal-delivery	B-06	1060	s__Haemophilus_sp_HMSC71H05						g__Haemophilus
s__Faecalibacterium_prausnitzii	PID-1232-NL-94	3.43977	PID-1232-NL-94	1036.1.8	Netherlands	Netherlands_1036	no	infant	female	vaginal-delivery	vaginal-delivery	B-11	1036	s__Faecalibacterium_prausnitzii	d__Bacteria	p__Firmicutes_A	c__Clostridia	o__Oscillospirales	f__Ruminococcaceae	g__Faecalibacterium
s__Eubacterium_sp_CAG_251	PID-1232-NL-82	3.43421	PID-1232-NL-82	1138.2.1	Netherlands	Netherlands_1138	yes	mother	female	vaginal-delivery	vaginal-delivery	M	1138	s__Eubacterium_sp_CAG_251						g__Eubacterium
s__Coprococcus_eutactus	PID-1232-NL-70	3.4263	PID-1232-NL-70	1031.2.1	Netherlands	Netherlands_1031	yes	mother	female	vaginal-delivery	vaginal-delivery	M	1031	s__Coprococcus_eutactus	d__Bacteria	p__Firmicutes_A	c__Clostridia	o__Lachnospirales	f__Lachnospiraceae	g__Coprococcus
s__Escherichia_coli	PID-1232-NL-127	3.4204	PID-1232-NL-127	1090.1.8	Netherlands	Netherlands_1090	yes	infant	female	vaginal-delivery	vaginal-delivery	B-11	1090	s__Escherichia_coli	d__Bacteria	p__Proteobacteria	c__Gammaproteobacteria	o__Enterobacterales	f__Enterobacteriaceae	g__Escherichia
s__Bacteroides_fragilis	PID-1232-NL-12	3.41173	PID-1232-NL-12	1122.1.8	Netherlands	Netherlands_1122	no	infant	female	vaginal-delivery	vaginal-delivery	B-11	1122	s__Bacteroides_fragilis	d__Bacteria	p__Bacteroidota	c__Bacteroidia	o__Bacteroidales	f__Bacteroidaceae	g__Bacteroides
s__Ruminococcus_bromii	PID-1232-NL-133	3.40701	PID-1232-NL-133	1184.1.8	Netherlands	Netherlands_1184	no	infant	male	vaginal-delivery	vaginal-delivery	B-11	1184	s__Ruminococcus_bromii						g__Ruminococcus
s__Eubacterium_hallii	PID-1232-NL-70	3.40282	PID-1232-NL-70	1031.2.1	Netherlands	Netherlands_1031	yes	mother	female	vaginal-delivery	vaginal-delivery	M	1031	s__Eubacterium_hallii						g__Eubacterium
s__Blautia_wexlerae	PID-1232-NL-31	3.40116	PID-1232-NL-31	1027.1.8	Netherlands	Netherlands_1027	yes	infant	female	c-section	c-section	B-11	1027	s__Blautia_wexlerae						g__Blautia
s__Bifidobacterium_breve	PID-1232-NL-81	3.38418	PID-1232-NL-81	1050.1.8	Netherlands	Netherlands_1050	no	infant	male	vaginal-delivery	vaginal-delivery	B-11	1050	s__Bifidobacterium_breve	d__Bacteria	p__Actinobacteriota	c__Actinomycetia	o__Actinomycetales	f__Bifidobacteriaceae	g__Bifidobacterium
s__Faecalibacterium_prausnitzii	PID-1232-NL-74	3.38181	PID-1232-NL-74	1099.2.1	Netherlands	Netherlands_1099	yes	mother	female	vaginal-delivery	vaginal-delivery	M	1099	s__Faecalibacterium_prausnitzii	d__Bacteria	p__Firmicutes_A	c__Clostridia	o__Oscillospirales	f__Ruminococcaceae	g__Faecalibacterium
s__Eubacterium_sp_CAG_251	PID-1232-NL-44	3.37634	PID-1232-NL-44	1218.1.8	Netherlands	Netherlands_1218	yes	infant	male	vaginal-delivery	vaginal-delivery	B-11	1218	s__Eubacterium_sp_CAG_251						g__Eubacterium
s__Collinsella_aerofaciens	PID-1232-NL-10	3.36961	PID-1232-NL-10	1218.2.1	Netherlands	Netherlands_1218	yes	mother	female	vaginal-delivery	vaginal-delivery	M	1218	s__Collinsella_aerofaciens						g__Collinsella
s__Faecalibacterium_prausnitzii	PID-1232-NL-28	3.36536	PID-1232-NL-28	1179.1.8	Netherlands	Netherlands_1179	yes	infant	female	vaginal-delivery	vaginal-delivery	B-11	1179	s__Faecalibacterium_prausnitzii	d__Bacteria	p__Firmicutes_A	c__Clostridia	o__Oscillospirales	f__Ruminococcaceae	g__Faecalibacterium
s__Bifidobacterium_longum	PID-1232-NL-117	3.34546	PID-1232-NL-117	1200.1.3	Netherlands	Netherlands_1200	yes	infant	male	vaginal-delivery	vaginal-delivery	B-02	1200	s__Bifidobacterium_longum	d__Bacteria	p__Actinobacteriota	c__Actinomycetia	o__Actinomycetales	f__Bifidobacteriaceae	g__Bifidobacterium
s__Bifidobacterium_longum	PID-1232-NL-115	3.34119	PID-1232-NL-115	1218.1.3	Netherlands	Netherlands_1218	yes	infant	male	vaginal-delivery	vaginal-delivery	B-02	1218	s__Bifidobacterium_longum	d__Bacteria	p__Actinobacteriota	c__Actinomycetia	o__Actinomycetales	f__Bifidobacteriaceae	g__Bifidobacterium
s__Bacteroides_fragilis	PID-1232-NL-83	3.33809	PID-1232-NL-83	1035.1.8	Netherlands	Netherlands_1035	yes	infant	female	vaginal-delivery	vaginal-delivery	B-11	1035	s__Bacteroides_fragilis	d__Bacteria	p__Bacteroidota	c__Bacteroidia	o__Bacteroidales	f__Bacteroidaceae	g__Bacteroides
s__Blautia_wexlerae	PID-1232-NL-75	3.33644	PID-1232-NL-75	1020.1.8	Netherlands	Netherlands_1020	yes	infant	male	vaginal-delivery	vaginal-delivery	B-11	1020	s__Blautia_wexlerae						g__Blautia
s__Parabacteroides_merdae	PID-1232-NL-81	3.33089	PID-1232-NL-81	1050.1.8	Netherlands	Netherlands_1050	no	infant	male	vaginal-delivery	vaginal-delivery	B-11	1050	s__Parabacteroides_merdae	d__Bacteria	p__Bacteroidota	c__Bacteroidia	o__Bacteroidales	f__Tannerellaceae	g__Parabacteroides
s__Bifidobacterium_longum	PID-1232-NL-137	3.32973	PID-1232-NL-137	1019.1.3	Netherlands	Netherlands_1019	yes	infant	male	vaginal-delivery	vaginal-delivery	B-02	1019	s__Bifidobacterium_longum	d__Bacteria	p__Actinobacteriota	c__Actinomycetia	o__Actinomycetales	f__Bifidobacteriaceae	g__Bifidobacterium
s__Bifidobacterium_bifidum	PID-1232-NL-44	3.32047	PID-1232-NL-44	1218.1.8	Netherlands	Netherlands_1218	yes	infant	male	vaginal-delivery	vaginal-delivery	B-11	1218	s__Bifidobacterium_bifidum	d__Bacteria	p__Actinobacteriota	c__Actinomycetia	o__Actinomycetales	f__Bifidobacteriaceae	g__Bifidobacterium
s__Bacteroides_massiliensis	PID-1232-NL-17	3.31911	PID-1232-NL-17	1190.2.1	Netherlands	Netherlands_1190	yes	mother	female	vaginal-delivery	vaginal-delivery	M	1190	s__Bacteroides_massiliensis	d__Bacteria	p__Bacteroidota	c__Bacteroidia	o__Bacteroidales	f__Bacteroidaceae	g__Bacteroides
s__Bacteroides_uniformis	PID-1232-NL-97	3.31149	PID-1232-NL-97	1009.1.6	Netherlands	Netherlands_1009	yes	infant	male	vaginal-delivery	vaginal-delivery	B-06	1009	s__Bacteroides_uniformis	d__Bacteria	p__Bacteroidota	c__Bacteroidia	o__Bacteroidales	f__Bacteroidaceae	g__Bacteroides
s__Bifidobacterium_longum	PID-1232-NL-131	3.30865	PID-1232-NL-131	1200.1.6	Netherlands	Netherlands_1200	yes	infant	male	vaginal-delivery	vaginal-delivery	B-06	1200	s__Bifidobacterium_longum	d__Bacteria	p__Actinobacteriota	c__Actinomycetia	o__Actinomycetales	f__Bifidobacteriaceae	g__Bifidobacterium
s__Ruminococcus_gnavus	PID-1232-NL-73	3.3021	PID-1232-NL-73	1017.1.8	Netherlands	Netherlands_1017	no	infant	male	vaginal-delivery	vaginal-delivery	B-11	1017	s__Ruminococcus_gnavus						g__Ruminococcus
s__Bacteroides_uniformis	PID-1232-NL-58	3.30088	PID-1232-NL-58	1035.2.1	Netherlands	Netherlands_1035	yes	mother	female	vaginal-delivery	vaginal-delivery	M	1035	s__Bacteroides_uniformis	d__Bacteria	p__Bacteroidota	c__Bacteroidia	o__Bacteroidales	f__Bacteroidaceae	g__Bacteroides
s__Bacteroides_vulgatus	PID-1232-NL-27	3.29763	PID-1232-NL-27	1129.1.8	Netherlands	Netherlands_1129	yes	infant	female	vaginal-delivery	vaginal-delivery	B-11	1129	s__Bacteroides_vulgatus						g__Bacteroides
s__Bifidobacterium_longum	PID-1232-NL-98	3.28091	PID-1232-NL-98	1090.2.1	Netherlands	Netherlands_1090	yes	mother	female	vaginal-delivery	vaginal-delivery	M	1090	s__Bifidobacterium_longum	d__Bacteria	p__Actinobacteriota	c__Actinomycetia	o__Actinomycetales	f__Bifidobacteriaceae	g__Bifidobacterium
s__Ruminococcus_bromii	PID-1232-NL-82	3.27529	PID-1232-NL-82	1138.2.1	Netherlands	Netherlands_1138	yes	mother	female	vaginal-delivery	vaginal-delivery	M	1138	s__Ruminococcus_bromii						g__Ruminococcus
s__Bifidobacterium_longum	PID-1232-NL-82	3.26639	PID-1232-NL-82	1138.2.1	Netherlands	Netherlands_1138	yes	mother	female	vaginal-delivery	vaginal-delivery	M	1138	s__Bifidobacterium_longum	d__Bacteria	p__Actinobacteriota	c__Actinomycetia	o__Actinomycetales	f__Bifidobacteriaceae	g__Bifidobacterium
s__Eubacterium_sp_CAG_251	PID-1232-NL-111	3.2617	PID-1232-NL-111	1220.1.8	Netherlands	Netherlands_1220	yes	infant	female	vaginal-delivery	vaginal-delivery	B-11	1220	s__Eubacterium_sp_CAG_251						g__Eubacterium
s__Dorea_longicatena	PID-1232-NL-84	3.25875	PID-1232-NL-84	1129.2.1	Netherlands	Netherlands_1129	yes	mother	female	vaginal-delivery	vaginal-delivery	M	1129	s__Dorea_longicatena						g__Dorea
s__Methanobrevibacter_smithii	PID-1232-NL-112	3.25337	PID-1232-NL-112	1213.2.1	Netherlands	Netherlands_1213	yes	mother	female	c-section	c-section	M	1213	s__Methanobrevibacter_smithii						g__Methanobrevibacter
s__Clostridium_neonatale	PID-1232-NL-40	3.24756	PID-1232-NL-40	1190.1.6	Netherlands	Netherlands_1190	yes	infant	male	vaginal-delivery	vaginal-delivery	B-02	1190	s__Clostridium_neonatale	d__Bacteria	p__Firmicutes_A	c__Clostridia	o__Clostridiales	f__Clostridiaceae	g__Clostridium
s__Collinsella_aerofaciens	PID-1232-NL-122	3.23451	PID-1232-NL-122	1081.1.8	Netherlands	Netherlands_1081	yes	infant	female	vaginal-delivery	vaginal-delivery	B-11	1081	s__Collinsella_aerofaciens						g__Collinsella
s__Eubacterium_hallii	PID-1232-NL-58	3.23287	PID-1232-NL-58	1035.2.1	Netherlands	Netherlands_1035	yes	mother	female	vaginal-delivery	vaginal-delivery	M	1035	s__Eubacterium_hallii						g__Eubacterium
s__Megasphaera_micronuciformis	PID-1232-NL-43	3.23161	PID-1232-NL-43	1179.2.1	Netherlands	Netherlands_1179	yes	mother	female	vaginal-delivery	vaginal-delivery	B-11	1179	s__Megasphaera_micronuciformis						g__Megasphaera
s__Eubacterium_rectale	PID-1232-NL-81	3.22796	PID-1232-NL-81	1050.1.8	Netherlands	Netherlands_1050	no	infant	male	vaginal-delivery	vaginal-delivery	B-11	1050	s__Eubacterium_rectale						g__Eubacterium
s__Alistipes_putredinis	PID-1232-NL-58	3.20559	PID-1232-NL-58	1035.2.1	Netherlands	Netherlands_1035	yes	mother	female	vaginal-delivery	vaginal-delivery	M	1035	s__Alistipes_putredinis	d__Bacteria	p__Bacteroidota	c__Bacteroidia	o__Bacteroidales	f__Rikenellaceae	g__Alistipes
s__Bifidobacterium_breve	PID-1232-NL-95-1	3.18261	PID-1232-NL-95-1	1009.1.8	Netherlands	Netherlands_1009	yes	infant	male	vaginal-delivery	vaginal-delivery	B-11	1009	s__Bifidobacterium_breve	d__Bacteria	p__Actinobacteriota	c__Actinomycetia	o__Actinomycetales	f__Bifidobacteriaceae	g__Bifidobacterium
s__Collinsella_aerofaciens	PID-1232-NL-65	3.17267	PID-1232-NL-65	1030.1.6	Netherlands	Netherlands_1030	yes	infant	female	vaginal-delivery	vaginal-delivery	B-06	1030	s__Collinsella_aerofaciens						g__Collinsella
s__Bifidobacterium_bifidum	PID-1232-NL-134	3.17012	PID-1232-NL-134	1157.1.8	Netherlands	Netherlands_1157	yes	infant	male	vaginal-delivery	vaginal-delivery	B-11	1157	s__Bifidobacterium_bifidum	d__Bacteria	p__Actinobacteriota	c__Actinomycetia	o__Actinomycetales	f__Bifidobacteriaceae	g__Bifidobacterium
s__Odoribacter_splanchnicus	PID-1232-NL-140	3.16762	PID-1232-NL-140	1080.1.8	Netherlands	Netherlands_1080	yes	infant	male	vaginal-delivery	vaginal-delivery	B-11	1080	s__Odoribacter_splanchnicus	d__Bacteria	p__Bacteroidota	c__Bacteroidia	o__Bacteroidales	f__Marinifilaceae	g__Odoribacter
s__Dorea_formicigenerans	PID-1232-NL-103	3.16594	PID-1232-NL-103	1028.2.1	Netherlands	Netherlands_1028	yes	mother	female	vaginal-delivery	vaginal-delivery	M	1028	s__Dorea_formicigenerans	d__Bacteria	p__Firmicutes_A	c__Clostridia	o__Lachnospirales	f__Lachnospiraceae	g__Dorea
s__Bacteroides_dorei	PID-1232-NL-83	3.16014	PID-1232-NL-83	1035.1.8	Netherlands	Netherlands_1035	yes	infant	female	vaginal-delivery	vaginal-delivery	B-11	1035	s__Bacteroides_dorei						g__Bacteroides
s__Dorea_longicatena	PID-1232-NL-59	3.15097	PID-1232-NL-59	1020.2.1	Netherlands	Netherlands_1020	yes	mother	female	vaginal-delivery	vaginal-delivery	M	1020	s__Dorea_longicatena						g__Dorea
s__Blautia_obeum	PID-1232-NL-58	3.13979	PID-1232-NL-58	1035.2.1	Netherlands	Netherlands_1035	yes	mother	female	vaginal-delivery	vaginal-delivery	M	1035	s__Blautia_obeum						g__Blautia
s__Ruminococcus_bicirculans	PID-1232-NL-9	3.13879	PID-1232-NL-9	1158.2.1	Netherlands	Netherlands_1158	yes	mother	female	c-section	c-section	M	1158	s__Ruminococcus_bicirculans						g__Ruminococcus
s__Faecalibacterium_prausnitzii	PID-1232-NL-101	3.13753	PID-1232-NL-101	1022.1.8	Netherlands	Netherlands_1022	yes	infant	male	vaginal-delivery	vaginal-delivery	B-11	1022	s__Faecalibacterium_prausnitzii	d__Bacteria	p__Firmicutes_A	c__Clostridia	o__Oscillospirales	f__Ruminococcaceae	g__Faecalibacterium
s__Bifidobacterium_adolescentis	PID-1232-NL-75	3.13378	PID-1232-NL-75	1020.1.8	Netherlands	Netherlands_1020	yes	infant	male	vaginal-delivery	vaginal-delivery	B-11	1020	s__Bifidobacterium_adolescentis	d__Bacteria	p__Actinobacteriota	c__Actinomycetia	o__Actinomycetales	f__Bifidobacteriaceae	g__Bifidobacterium
s__Bacteroides_finegoldii	PID-1232-NL-98	3.1271	PID-1232-NL-98	1090.2.1	Netherlands	Netherlands_1090	yes	mother	female	vaginal-delivery	vaginal-delivery	M	1090	s__Bacteroides_finegoldii	d__Bacteria	p__Bacteroidota	c__Bacteroidia	o__Bacteroidales	f__Bacteroidaceae	g__Bacteroides
s__Akkermansia_muciniphila	PID-1232-NL-51	3.11243	PID-1232-NL-51	1005.2.1	Netherlands	Netherlands_1005	yes	mother	female	vaginal-delivery	vaginal-delivery	M	1005	s__Akkermansia_muciniphila	d__Bacteria	p__Verrucomicrobiota	c__Verrucomicrobiae	o__Verrucomicrobiales	f__Akkermansiaceae	g__Akkermansia
s__Bifidobacterium_adolescentis	PID-1232-NL-86	3.11045	PID-1232-NL-86	1096.2.1	Netherlands	Netherlands_1096	yes	mother	female	vaginal-delivery	vaginal-delivery	M	1096	s__Bifidobacterium_adolescentis	d__Bacteria	p__Actinobacteriota	c__Actinomycetia	o__Actinomycetales	f__Bifidobacteriaceae	g__Bifidobacterium
s__Bacteroides_vulgatus	PID-1232-NL-44	3.10978	PID-1232-NL-44	1218.1.8	Netherlands	Netherlands_1218	yes	infant	male	vaginal-delivery	vaginal-delivery	B-11	1218	s__Bacteroides_vulgatus						g__Bacteroides
s__Coprococcus_comes	PID-1232-NL-17	3.10896	PID-1232-NL-17	1190.2.1	Netherlands	Netherlands_1190	yes	mother	female	vaginal-delivery	vaginal-delivery	M	1190	s__Coprococcus_comes						g__Coprococcus
s__Streptococcus_thermophilus	PID-1232-NL-63	3.10876	PID-1232-NL-63	1005.1.8	Netherlands	Netherlands_1005	yes	infant	male	vaginal-delivery	vaginal-delivery	B-11	1005	s__Streptococcus_thermophilus	d__Bacteria	p__Firmicutes	c__Bacilli	o__Lactobacillales	f__Streptococcaceae	g__Streptococcus
s__Fusicatenibacter_saccharivorans	PID-1232-NL-102	3.106	PID-1232-NL-102	1027.2.1	Netherlands	Netherlands_1027	yes	mother	female	c-section	c-section	M	1027	s__Fusicatenibacter_saccharivorans	d__Bacteria	p__Firmicutes_A	c__Clostridia	o__Lachnospirales	f__Lachnospiraceae	g__Fusicatenibacter
s__Anaerostipes_hadrus	PID-1232-NL-29	3.09918	PID-1232-NL-29	1190.1.8	Netherlands	Netherlands_1190	yes	infant	male	vaginal-delivery	vaginal-delivery	B-11	1190	s__Anaerostipes_hadrus	d__Bacteria	p__Firmicutes_A	c__Clostridia	o__Lachnospirales	f__Lachnospiraceae	g__Anaerostipes
s__Ruminococcus_bicirculans	PID-1232-NL-60	3.09615	PID-1232-NL-60	1019.2.1	Netherlands	Netherlands_1019	yes	mother	female	vaginal-delivery	vaginal-delivery	M	1019	s__Ruminococcus_bicirculans						g__Ruminococcus
s__Ruminococcus_bromii	PID-1232-NL-51	3.08688	PID-1232-NL-51	1005.2.1	Netherlands	Netherlands_1005	yes	mother	female	vaginal-delivery	vaginal-delivery	M	1005	s__Ruminococcus_bromii						g__Ruminococcus
s__Akkermansia_muciniphila	PID-1232-NL-10	3.08479	PID-1232-NL-10	1218.2.1	Netherlands	Netherlands_1218	yes	mother	female	vaginal-delivery	vaginal-delivery	M	1218	s__Akkermansia_muciniphila	d__Bacteria	p__Verrucomicrobiota	c__Verrucomicrobiae	o__Verrucomicrobiales	f__Akkermansiaceae	g__Akkermansia
s__Fusicatenibacter_saccharivorans	PID-1232-NL-81	3.08388	PID-1232-NL-81	1050.1.8	Netherlands	Netherlands_1050	no	infant	male	vaginal-delivery	vaginal-delivery	B-11	1050	s__Fusicatenibacter_saccharivorans	d__Bacteria	p__Firmicutes_A	c__Clostridia	o__Lachnospirales	f__Lachnospiraceae	g__Fusicatenibacter
s__Enterococcus_avium	PID-1232-NL-65	3.06565	PID-1232-NL-65	1030.1.6	Netherlands	Netherlands_1030	yes	infant	female	vaginal-delivery	vaginal-delivery	B-06	1030	s__Enterococcus_avium						g__Enterococcus
s__Bifidobacterium_longum	PID-1232-NL-93	3.06304	PID-1232-NL-93	1081.2.1	Netherlands	Netherlands_1081	yes	mother	female	vaginal-delivery	vaginal-delivery	M	1081	s__Bifidobacterium_longum	d__Bacteria	p__Actinobacteriota	c__Actinomycetia	o__Actinomycetales	f__Bifidobacteriaceae	g__Bifidobacterium
s__Blautia_sp_CAG_257	PID-1232-NL-100	3.06177	PID-1232-NL-100	1060.2.1	Netherlands	Netherlands_1060	yes	mother	female	vaginal-delivery	vaginal-delivery	M	1060	s__Blautia_sp_CAG_257						g__Blautia
s__Faecalibacterium_prausnitzii	PID-1232-NL-133	3.06057	PID-1232-NL-133	1184.1.8	Netherlands	Netherlands_1184	no	infant	male	vaginal-delivery	vaginal-delivery	B-11	1184	s__Faecalibacterium_prausnitzii	d__Bacteria	p__Firmicutes_A	c__Clostridia	o__Oscillospirales	f__Ruminococcaceae	g__Faecalibacterium
s__Ruminococcus_gnavus	PID-1232-NL-6	3.05024	PID-1232-NL-6	1147.1.8	Netherlands	Netherlands_1147	yes	infant	male	vaginal-delivery	vaginal-delivery	B-11	1147	s__Ruminococcus_gnavus						g__Ruminococcus
s__Ruminococcus_torques	PID-1232-NL-16	3.04615	PID-1232-NL-16	1202.2.1	Netherlands	Netherlands_1202	yes	mother	female	vaginal-delivery	vaginal-delivery	B-02	1202	s__Ruminococcus_torques						g__Ruminococcus
s__Ruminococcus_torques	PID-1232-NL-17	3.04514	PID-1232-NL-17	1190.2.1	Netherlands	Netherlands_1190	yes	mother	female	vaginal-delivery	vaginal-delivery	M	1190	s__Ruminococcus_torques						g__Ruminococcus
s__Collinsella_aerofaciens	PID-1232-NL-94	3.04406	PID-1232-NL-94	1036.1.8	Netherlands	Netherlands_1036	no	infant	female	vaginal-delivery	vaginal-delivery	B-11	1036	s__Collinsella_aerofaciens						g__Collinsella
s__Streptococcus_thermophilus	PID-1232-NL-17	3.03891	PID-1232-NL-17	1190.2.1	Netherlands	Netherlands_1190	yes	mother	female	vaginal-delivery	vaginal-delivery	M	1190	s__Streptococcus_thermophilus	d__Bacteria	p__Firmicutes	c__Bacilli	o__Lactobacillales	f__Streptococcaceae	g__Streptococcus
s__Bacteroides_ovatus	PID-1232-NL-94	3.03687	PID-1232-NL-94	1036.1.8	Netherlands	Netherlands_1036	no	infant	female	vaginal-delivery	vaginal-delivery	B-11	1036	s__Bacteroides_ovatus	d__Bacteria	p__Bacteroidota	c__Bacteroidia	o__Bacteroidales	f__Bacteroidaceae	g__Bacteroides
s__Enterococcus_casseliflavus	PID-1232-NL-130	3.03438	PID-1232-NL-130	1209.1.6	Netherlands	Netherlands_1209	yes	infant	male	vaginal-delivery	vaginal-delivery	B-06	1209	s__Enterococcus_casseliflavus						g__Enterococcus
s__Lactobacillus_fermentum	PID-1232-NL-8	3.0202	PID-1232-NL-8	1149.1.8	Netherlands	Netherlands_1149	no	infant	female	vaginal-delivery	vaginal-delivery	B-11	1149	s__Lactobacillus_fermentum						g__Lactobacillus
s__Dorea_longicatena	PID-1232-NL-141	3.02018	PID-1232-NL-141	1209.2.1	Netherlands	Netherlands_1209	yes	mother	female	vaginal-delivery	vaginal-delivery	M	1209	s__Dorea_longicatena						g__Dorea
s__Coprococcus_catus	PID-1232-NL-60	3.01706	PID-1232-NL-60	1019.2.1	Netherlands	Netherlands_1019	yes	mother	female	vaginal-delivery	vaginal-delivery	M	1019	s__Coprococcus_catus						g__Coprococcus
s__Bifidobacterium_dentium	PID-1232-NL-18	3.00121	PID-1232-NL-18	1190.1.3	Netherlands	Netherlands_1190	yes	infant	male	vaginal-delivery	vaginal-delivery	B-02	1190	s__Bifidobacterium_dentium	d__Bacteria	p__Actinobacteriota	c__Actinomycetia	o__Actinomycetales	f__Bifidobacteriaceae	g__Bifidobacterium
s__Bifidobacterium_bifidum	PID-1232-NL-102	2.99993	PID-1232-NL-102	1027.2.1	Netherlands	Netherlands_1027	yes	mother	female	c-section	c-section	M	1027	s__Bifidobacterium_bifidum	d__Bacteria	p__Actinobacteriota	c__Actinomycetia	o__Actinomycetales	f__Bifidobacteriaceae	g__Bifidobacterium
s__Klebsiella_michiganensis	PID-1232-NL-118	2.99786	PID-1232-NL-118	1220.1.3	Netherlands	Netherlands_1220	yes	infant	female	vaginal-delivery	vaginal-delivery	B-02	1220	s__Klebsiella_michiganensis	d__Bacteria	p__Proteobacteria	c__Gammaproteobacteria	o__Enterobacterales	f__Enterobacteriaceae	g__Klebsiella
s__Veillonella_sp_CAG_933	PID-1232-NL-123	2.99634	PID-1232-NL-123	1220.1.6	Netherlands	Netherlands_1220	yes	infant	female	vaginal-delivery	vaginal-delivery	B-06	1220	s__Veillonella_sp_CAG_933						g__Veillonella
s__Coprococcus_comes	PID-1232-NL-86	2.99067	PID-1232-NL-86	1096.2.1	Netherlands	Netherlands_1096	yes	mother	female	vaginal-delivery	vaginal-delivery	M	1096	s__Coprococcus_comes						g__Coprococcus
s__Veillonella_dispar	PID-1232-NL-4	2.98961	PID-1232-NL-4	1149.1.6	Netherlands	Netherlands_1149	no	infant	female	vaginal-delivery	vaginal-delivery	B-06	1149	s__Veillonella_dispar						g__Veillonella
s__Bacteroides_ovatus	PID-1232-NL-109	2.98896	PID-1232-NL-109	1220.2.1	Netherlands	Netherlands_1220	yes	mother	female	vaginal-delivery	vaginal-delivery	M	1220	s__Bacteroides_ovatus	d__Bacteria	p__Bacteroidota	c__Bacteroidia	o__Bacteroidales	f__Bacteroidaceae	g__Bacteroides
s__Bacteroides_vulgatus	PID-1232-NL-28	2.98563	PID-1232-NL-28	1179.1.8	Netherlands	Netherlands_1179	yes	infant	female	vaginal-delivery	vaginal-delivery	B-11	1179	s__Bacteroides_vulgatus						g__Bacteroides
s__Ruminococcus_bicirculans	PID-1232-NL-84	2.9843	PID-1232-NL-84	1129.2.1	Netherlands	Netherlands_1129	yes	mother	female	vaginal-delivery	vaginal-delivery	M	1129	s__Ruminococcus_bicirculans						g__Ruminococcus
s__Veillonella_sp_CAG_933	PID-1232-NL-27	2.98279	PID-1232-NL-27	1129.1.8	Netherlands	Netherlands_1129	yes	infant	female	vaginal-delivery	vaginal-delivery	B-11	1129	s__Veillonella_sp_CAG_933						g__Veillonella
s__Anaerostipes_hadrus	PID-1232-NL-112	2.95723	PID-1232-NL-112	1213.2.1	Netherlands	Netherlands_1213	yes	mother	female	c-section	c-section	M	1213	s__Anaerostipes_hadrus	d__Bacteria	p__Firmicutes_A	c__Clostridia	o__Lachnospirales	f__Lachnospiraceae	g__Anaerostipes
s__Dorea_longicatena	PID-1232-NL-51	2.94867	PID-1232-NL-51	1005.2.1	Netherlands	Netherlands_1005	yes	mother	female	vaginal-delivery	vaginal-delivery	M	1005	s__Dorea_longicatena						g__Dorea
s__Bifidobacterium_longum	PID-1232-NL-58	2.94334	PID-1232-NL-58	1035.2.1	Netherlands	Netherlands_1035	yes	mother	female	vaginal-delivery	vaginal-delivery	M	1035	s__Bifidobacterium_longum	d__Bacteria	p__Actinobacteriota	c__Actinomycetia	o__Actinomycetales	f__Bifidobacteriaceae	g__Bifidobacterium
s__Lachnospira_pectinoschiza	PID-1232-NL-89	2.94247	PID-1232-NL-89	1147.2.1	Netherlands	Netherlands_1147	yes	mother	female	vaginal-delivery	vaginal-delivery	M	1147	s__Lachnospira_pectinoschiza						g__Lachnospira
s__Agathobaculum_butyriciproducens	PID-1232-NL-5	2.93755	PID-1232-NL-5	1157.2.1	Netherlands	Netherlands_1157	yes	mother	female	vaginal-delivery	vaginal-delivery	M	1157	s__Agathobaculum_butyriciproducens	d__Bacteria	p__Firmicutes_A	c__Clostridia	o__Oscillospirales	f__Butyricicoccaceae	g__Agathobaculum
s__Bifidobacterium_bifidum	PID-1232-NL-111	2.93148	PID-1232-NL-111	1220.1.8	Netherlands	Netherlands_1220	yes	infant	female	vaginal-delivery	vaginal-delivery	B-11	1220	s__Bifidobacterium_bifidum	d__Bacteria	p__Actinobacteriota	c__Actinomycetia	o__Actinomycetales	f__Bifidobacteriaceae	g__Bifidobacterium
s__Veillonella_sp_CAG_933	PID-1232-NL-30	2.92854	PID-1232-NL-30	1099.1.8	Netherlands	Netherlands_1099	yes	infant	female	vaginal-delivery	vaginal-delivery	B-11	1099	s__Veillonella_sp_CAG_933						g__Veillonella
s__Streptococcus_thermophilus	PID-1232-NL-9	2.92759	PID-1232-NL-9	1158.2.1	Netherlands	Netherlands_1158	yes	mother	female	c-section	c-section	M	1158	s__Streptococcus_thermophilus	d__Bacteria	p__Firmicutes	c__Bacilli	o__Lactobacillales	f__Streptococcaceae	g__Streptococcus
s__Bacteroides_uniformis	PID-1232-NL-123	2.92207	PID-1232-NL-123	1220.1.6	Netherlands	Netherlands_1220	yes	infant	female	vaginal-delivery	vaginal-delivery	B-06	1220	s__Bacteroides_uniformis	d__Bacteria	p__Bacteroidota	c__Bacteroidia	o__Bacteroidales	f__Bacteroidaceae	g__Bacteroides
s__Collinsella_aerofaciens	PID-1232-NL-17	2.9084	PID-1232-NL-17	1190.2.1	Netherlands	Netherlands_1190	yes	mother	female	vaginal-delivery	vaginal-delivery	M	1190	s__Collinsella_aerofaciens						g__Collinsella
s__Coprococcus_eutactus	PID-1232-NL-112	2.90366	PID-1232-NL-112	1213.2.1	Netherlands	Netherlands_1213	yes	mother	female	c-section	c-section	M	1213	s__Coprococcus_eutactus	d__Bacteria	p__Firmicutes_A	c__Clostridia	o__Lachnospirales	f__Lachnospiraceae	g__Coprococcus
s__Bifidobacterium_adolescentis	PID-1232-NL-5	2.90202	PID-1232-NL-5	1157.2.1	Netherlands	Netherlands_1157	yes	mother	female	vaginal-delivery	vaginal-delivery	M	1157	s__Bifidobacterium_adolescentis	d__Bacteria	p__Actinobacteriota	c__Actinomycetia	o__Actinomycetales	f__Bifidobacteriaceae	g__Bifidobacterium
s__Escherichia_coli	PID-1232-NL-121	2.9001	PID-1232-NL-121	1096.1.3	Netherlands	Netherlands_1096	yes	infant	male	vaginal-delivery	vaginal-delivery	B-02	1096	s__Escherichia_coli	d__Bacteria	p__Proteobacteria	c__Gammaproteobacteria	o__Enterobacterales	f__Enterobacteriaceae	g__Escherichia
s__Bifidobacterium_adolescentis	PID-1232-NL-89	2.88823	PID-1232-NL-89	1147.2.1	Netherlands	Netherlands_1147	yes	mother	female	vaginal-delivery	vaginal-delivery	M	1147	s__Bifidobacterium_adolescentis	d__Bacteria	p__Actinobacteriota	c__Actinomycetia	o__Actinomycetales	f__Bifidobacteriaceae	g__Bifidobacterium
s__Erysipelatoclostridium_ramosum	PID-1232-NL-44	2.88591	PID-1232-NL-44	1218.1.8	Netherlands	Netherlands_1218	yes	infant	male	vaginal-delivery	vaginal-delivery	B-11	1218	s__Erysipelatoclostridium_ramosum	d__Bacteria	p__Firmicutes	c__Bacilli	o__Erysipelotrichales	f__Coprobacillaceae	g__Erysipelatoclostridium
s__Bifidobacterium_adolescentis	PID-1232-NL-64	2.88492	PID-1232-NL-64	1002.1.8	Netherlands	Netherlands_1002	yes	infant	male	vaginal-delivery	vaginal-delivery	B-11	1002	s__Bifidobacterium_adolescentis	d__Bacteria	p__Actinobacteriota	c__Actinomycetia	o__Actinomycetales	f__Bifidobacteriaceae	g__Bifidobacterium
s__Ruminococcus_bromii	PID-1232-NL-83	2.87782	PID-1232-NL-83	1035.1.8	Netherlands	Netherlands_1035	yes	infant	female	vaginal-delivery	vaginal-delivery	B-11	1035	s__Ruminococcus_bromii						g__Ruminococcus
s__Lachnospira_pectinoschiza	PID-1232-NL-102	2.87029	PID-1232-NL-102	1027.2.1	Netherlands	Netherlands_1027	yes	mother	female	c-section	c-section	M	1027	s__Lachnospira_pectinoschiza						g__Lachnospira
s__Bacteroides_fragilis	PID-1232-NL-94	2.86591	PID-1232-NL-94	1036.1.8	Netherlands	Netherlands_1036	no	infant	female	vaginal-delivery	vaginal-delivery	B-11	1036	s__Bacteroides_fragilis	d__Bacteria	p__Bacteroidota	c__Bacteroidia	o__Bacteroidales	f__Bacteroidaceae	g__Bacteroides
s__Lactobacillus_rhamnosus	PID-1232-NL-76	2.85491	PID-1232-NL-76	1060.1.3	Netherlands	Netherlands_1060	yes	infant	male	vaginal-delivery	vaginal-delivery	B-02	1060	s__Lactobacillus_rhamnosus						g__Lactobacillus
s__Bacteroides_dorei	PID-1232-NL-58	2.84658	PID-1232-NL-58	1035.2.1	Netherlands	Netherlands_1035	yes	mother	female	vaginal-delivery	vaginal-delivery	M	1035	s__Bacteroides_dorei						g__Bacteroides
s__Bifidobacterium_pseudocatenulatum	PID-1232-NL-125	2.84582	PID-1232-NL-125	1158.1.8	Netherlands	Netherlands_1158	yes	infant	male	c-section	c-section	B-11	1158	s__Bifidobacterium_pseudocatenulatum	d__Bacteria	p__Actinobacteriota	c__Actinomycetia	o__Actinomycetales	f__Bifidobacteriaceae	g__Bifidobacterium
s__Bifidobacterium_longum	PID-1232-NL-100	2.84304	PID-1232-NL-100	1060.2.1	Netherlands	Netherlands_1060	yes	mother	female	vaginal-delivery	vaginal-delivery	M	1060	s__Bifidobacterium_longum	d__Bacteria	p__Actinobacteriota	c__Actinomycetia	o__Actinomycetales	f__Bifidobacteriaceae	g__Bifidobacterium
s__Eubacterium_hallii	PID-1232-NL-51	2.83996	PID-1232-NL-51	1005.2.1	Netherlands	Netherlands_1005	yes	mother	female	vaginal-delivery	vaginal-delivery	M	1005	s__Eubacterium_hallii						g__Eubacterium
s__Anaerostipes_hadrus	PID-1232-NL-5	2.83925	PID-1232-NL-5	1157.2.1	Netherlands	Netherlands_1157	yes	mother	female	vaginal-delivery	vaginal-delivery	M	1157	s__Anaerostipes_hadrus	d__Bacteria	p__Firmicutes_A	c__Clostridia	o__Lachnospirales	f__Lachnospiraceae	g__Anaerostipes
s__Bacteroides_vulgatus	PID-1232-NL-25	2.82976	PID-1232-NL-25	1202.1.8	Netherlands	Netherlands_1202	yes	infant	female	vaginal-delivery	vaginal-delivery	B-11	1202	s__Bacteroides_vulgatus						g__Bacteroides
s__Escherichia_coli	PID-1232-NL-65	2.82838	PID-1232-NL-65	1030.1.6	Netherlands	Netherlands_1030	yes	infant	female	vaginal-delivery	vaginal-delivery	B-06	1030	s__Escherichia_coli	d__Bacteria	p__Proteobacteria	c__Gammaproteobacteria	o__Enterobacterales	f__Enterobacteriaceae	g__Escherichia
s__Ruminococcus_bicirculans	PID-1232-NL-79	2.81682	PID-1232-NL-79	1049.1.8	Netherlands	Netherlands_1049	yes	infant	male	c-section	c-section	B-11	1049	s__Ruminococcus_bicirculans						g__Ruminococcus
s__Bifidobacterium_longum	PID-1232-NL-127	2.81458	PID-1232-NL-127	1090.1.8	Netherlands	Netherlands_1090	yes	infant	female	vaginal-delivery	vaginal-delivery	B-11	1090	s__Bifidobacterium_longum	d__Bacteria	p__Actinobacteriota	c__Actinomycetia	o__Actinomycetales	f__Bifidobacteriaceae	g__Bifidobacterium
s__Bifidobacterium_bifidum	PID-1232-NL-113	2.81068	PID-1232-NL-113	1030.1.8	Netherlands	Netherlands_1030	yes	infant	female	vaginal-delivery	vaginal-delivery	B-11	1030	s__Bifidobacterium_bifidum	d__Bacteria	p__Actinobacteriota	c__Actinomycetia	o__Actinomycetales	f__Bifidobacteriaceae	g__Bifidobacterium
s__Clostridium_neonatale	PID-1232-NL-4	2.80912	PID-1232-NL-4	1149.1.6	Netherlands	Netherlands_1149	no	infant	female	vaginal-delivery	vaginal-delivery	B-06	1149	s__Clostridium_neonatale	d__Bacteria	p__Firmicutes_A	c__Clostridia	o__Clostridiales	f__Clostridiaceae	g__Clostridium
s__Anaerostipes_hadrus	PID-1232-NL-122	2.80373	PID-1232-NL-122	1081.1.8	Netherlands	Netherlands_1081	yes	infant	female	vaginal-delivery	vaginal-delivery	B-11	1081	s__Anaerostipes_hadrus	d__Bacteria	p__Firmicutes_A	c__Clostridia	o__Lachnospirales	f__Lachnospiraceae	g__Anaerostipes
s__Coprococcus_eutactus	PID-1232-NL-59	2.78277	PID-1232-NL-59	1020.2.1	Netherlands	Netherlands_1020	yes	mother	female	vaginal-delivery	vaginal-delivery	M	1020	s__Coprococcus_eutactus	d__Bacteria	p__Firmicutes_A	c__Clostridia	o__Lachnospirales	f__Lachnospiraceae	g__Coprococcus
s__Fusicatenibacter_saccharivorans	PID-1232-NL-112	2.77915	PID-1232-NL-112	1213.2.1	Netherlands	Netherlands_1213	yes	mother	female	c-section	c-section	M	1213	s__Fusicatenibacter_saccharivorans	d__Bacteria	p__Firmicutes_A	c__Clostridia	o__Lachnospirales	f__Lachnospiraceae	g__Fusicatenibacter
s__Streptococcus_thermophilus	PID-1232-NL-29	2.77846	PID-1232-NL-29	1190.1.8	Netherlands	Netherlands_1190	yes	infant	male	vaginal-delivery	vaginal-delivery	B-11	1190	s__Streptococcus_thermophilus	d__Bacteria	p__Firmicutes	c__Bacilli	o__Lactobacillales	f__Streptococcaceae	g__Streptococcus
s__Blautia_wexlerae	PID-1232-NL-113	2.77618	PID-1232-NL-113	1030.1.8	Netherlands	Netherlands_1030	yes	infant	female	vaginal-delivery	vaginal-delivery	B-11	1030	s__Blautia_wexlerae						g__Blautia
s__Veillonella_parvula	PID-1232-NL-15	2.77546	PID-1232-NL-15	1202.1.3	Netherlands	Netherlands_1202	yes	infant	female	vaginal-delivery	vaginal-delivery	B-02	1202	s__Veillonella_parvula						g__Veillonella
s__Roseburia_inulinivorans	PID-1232-NL-109	2.77327	PID-1232-NL-109	1220.2.1	Netherlands	Netherlands_1220	yes	mother	female	vaginal-delivery	vaginal-delivery	M	1220	s__Roseburia_inulinivorans	d__Bacteria	p__Firmicutes_A	c__Clostridia	o__Lachnospirales	f__Lachnospiraceae	g__Roseburia
s__Roseburia_intestinalis	PID-1232-NL-133	2.76739	PID-1232-NL-133	1184.1.8	Netherlands	Netherlands_1184	no	infant	male	vaginal-delivery	vaginal-delivery	B-11	1184	s__Roseburia_intestinalis	d__Bacteria	p__Firmicutes_A	c__Clostridia	o__Lachnospirales	f__Lachnospiraceae	g__Roseburia
s__Phascolarctobacterium_succinatutens	PID-1232-NL-5	2.7667	PID-1232-NL-5	1157.2.1	Netherlands	Netherlands_1157	yes	mother	female	vaginal-delivery	vaginal-delivery	M	1157	s__Phascolarctobacterium_succinatutens						g__Phascolarctobacterium
s__Escherichia_coli	PID-1232-NL-75	2.76464	PID-1232-NL-75	1020.1.8	Netherlands	Netherlands_1020	yes	infant	male	vaginal-delivery	vaginal-delivery	B-11	1020	s__Escherichia_coli	d__Bacteria	p__Proteobacteria	c__Gammaproteobacteria	o__Enterobacterales	f__Enterobacteriaceae	g__Escherichia
s__Bacteroides_caccae	PID-1232-NL-51	2.76253	PID-1232-NL-51	1005.2.1	Netherlands	Netherlands_1005	yes	mother	female	vaginal-delivery	vaginal-delivery	M	1005	s__Bacteroides_caccae	d__Bacteria	p__Bacteroidota	c__Bacteroidia	o__Bacteroidales	f__Bacteroidaceae	g__Bacteroides
s__Ruminococcus_bromii	PID-1232-NL-94	2.76191	PID-1232-NL-94	1036.1.8	Netherlands	Netherlands_1036	no	infant	female	vaginal-delivery	vaginal-delivery	B-11	1036	s__Ruminococcus_bromii						g__Ruminococcus
s__Roseburia_hominis	PID-1232-NL-141	2.75744	PID-1232-NL-141	1209.2.1	Netherlands	Netherlands_1209	yes	mother	female	vaginal-delivery	vaginal-delivery	M	1209	s__Roseburia_hominis	d__Bacteria	p__Firmicutes_A	c__Clostridia	o__Lachnospirales	f__Lachnospiraceae	g__Roseburia
s__Eubacterium_rectale	PID-1232-NL-125	2.75432	PID-1232-NL-125	1158.1.8	Netherlands	Netherlands_1158	yes	infant	male	c-section	c-section	B-11	1158	s__Eubacterium_rectale						g__Eubacterium
s__Collinsella_aerofaciens	PID-1232-NL-56	2.75425	PID-1232-NL-56	1022.1.3	Netherlands	Netherlands_1022	yes	infant	male	vaginal-delivery	vaginal-delivery	B-02	1022	s__Collinsella_aerofaciens						g__Collinsella
s__Collinsella_aerofaciens	PID-1232-NL-58	2.7477	PID-1232-NL-58	1035.2.1	Netherlands	Netherlands_1035	yes	mother	female	vaginal-delivery	vaginal-delivery	M	1035	s__Collinsella_aerofaciens						g__Collinsella
s__Methanobrevibacter_smithii	PID-1232-NL-17	2.73344	PID-1232-NL-17	1190.2.1	Netherlands	Netherlands_1190	yes	mother	female	vaginal-delivery	vaginal-delivery	M	1190	s__Methanobrevibacter_smithii						g__Methanobrevibacter
s__Staphylococcus_hominis	PID-1232-NL-67	2.73261	PID-1232-NL-67	1099.1.3	Netherlands	Netherlands_1099	yes	infant	female	vaginal-delivery	vaginal-delivery	B-02	1099	s__Staphylococcus_hominis	d__Bacteria	p__Firmicutes	c__Bacilli	o__Staphylococcales	f__Staphylococcaceae	g__Staphylococcus
s__Bacteroides_plebeius	PID-1232-NL-92	2.73112	PID-1232-NL-92	1115.2.1	Netherlands	Netherlands_1115	yes	mother	female	vaginal-delivery	vaginal-delivery	M	1115	s__Bacteroides_plebeius						g__Bacteroides
s__Bacteroides_vulgatus	PID-1232-NL-93	2.73068	PID-1232-NL-93	1081.2.1	Netherlands	Netherlands_1081	yes	mother	female	vaginal-delivery	vaginal-delivery	M	1081	s__Bacteroides_vulgatus						g__Bacteroides
s__Erysipelatoclostridium_ramosum	PID-1232-NL-111	2.72073	PID-1232-NL-111	1220.1.8	Netherlands	Netherlands_1220	yes	infant	female	vaginal-delivery	vaginal-delivery	B-11	1220	s__Erysipelatoclostridium_ramosum	d__Bacteria	p__Firmicutes	c__Bacilli	o__Erysipelotrichales	f__Coprobacillaceae	g__Erysipelatoclostridium
s__Roseburia_hominis	PID-1232-NL-109	2.71576	PID-1232-NL-109	1220.2.1	Netherlands	Netherlands_1220	yes	mother	female	vaginal-delivery	vaginal-delivery	M	1220	s__Roseburia_hominis	d__Bacteria	p__Firmicutes_A	c__Clostridia	o__Lachnospirales	f__Lachnospiraceae	g__Roseburia
s__Parabacteroides_merdae	PID-1232-NL-141	2.71334	PID-1232-NL-141	1209.2.1	Netherlands	Netherlands_1209	yes	mother	female	vaginal-delivery	vaginal-delivery	M	1209	s__Parabacteroides_merdae	d__Bacteria	p__Bacteroidota	c__Bacteroidia	o__Bacteroidales	f__Tannerellaceae	g__Parabacteroides
s__Streptococcus_pasteurianus	PID-1232-NL-75	2.71224	PID-1232-NL-75	1020.1.8	Netherlands	Netherlands_1020	yes	infant	male	vaginal-delivery	vaginal-delivery	B-11	1020	s__Streptococcus_pasteurianus	d__Bacteria	p__Firmicutes	c__Bacilli	o__Lactobacillales	f__Streptococcaceae	g__Streptococcus
s__Roseburia_intestinalis	PID-1232-NL-132	2.71039	PID-1232-NL-132	1213.1.8	Netherlands	Netherlands_1213	yes	infant	female	c-section	c-section	B-11	1213	s__Roseburia_intestinalis	d__Bacteria	p__Firmicutes_A	c__Clostridia	o__Lachnospirales	f__Lachnospiraceae	g__Roseburia
s__Clostridium_sp_CAG_964	PID-1232-NL-93	2.70759	PID-1232-NL-93	1081.2.1	Netherlands	Netherlands_1081	yes	mother	female	vaginal-delivery	vaginal-delivery	M	1081	s__Clostridium_sp_CAG_964						g__Clostridium
s__Ruminococcus_lactaris	PID-1232-NL-79	2.69771	PID-1232-NL-79	1049.1.8	Netherlands	Netherlands_1049	yes	infant	male	c-section	c-section	B-11	1049	s__Ruminococcus_lactaris						g__Ruminococcus
s__Streptococcus_salivarius	PID-1232-NL-6	2.68629	PID-1232-NL-6	1147.1.8	Netherlands	Netherlands_1147	yes	infant	male	vaginal-delivery	vaginal-delivery	B-11	1147	s__Streptococcus_salivarius	d__Bacteria	p__Firmicutes	c__Bacilli	o__Lactobacillales	f__Streptococcaceae	g__Streptococcus
s__Collinsella_aerofaciens	PID-1232-NL-84	2.68507	PID-1232-NL-84	1129.2.1	Netherlands	Netherlands_1129	yes	mother	female	vaginal-delivery	vaginal-delivery	M	1129	s__Collinsella_aerofaciens						g__Collinsella
s__Bifidobacterium_longum	PID-1232-NL-89	2.68457	PID-1232-NL-89	1147.2.1	Netherlands	Netherlands_1147	yes	mother	female	vaginal-delivery	vaginal-delivery	M	1147	s__Bifidobacterium_longum	d__Bacteria	p__Actinobacteriota	c__Actinomycetia	o__Actinomycetales	f__Bifidobacteriaceae	g__Bifidobacterium
s__Bacteroides_vulgatus	PID-1232-NL-85	2.6829	PID-1232-NL-85	1129.1.3	Netherlands	Netherlands_1129	yes	infant	female	vaginal-delivery	vaginal-delivery	B-02	1129	s__Bacteroides_vulgatus						g__Bacteroides
s__Roseburia_faecis	PID-1232-NL-87	2.67552	PID-1232-NL-87	1070.1.8	Netherlands	Netherlands_1070	no	infant	female	vaginal-delivery	vaginal-delivery	B-11	1070	s__Roseburia_faecis						g__Roseburia
s__Bifidobacterium_longum	PID-1232-NL-66	2.67137	PID-1232-NL-66	1019.1.6	Netherlands	Netherlands_1019	yes	infant	male	vaginal-delivery	vaginal-delivery	B-06	1019	s__Bifidobacterium_longum	d__Bacteria	p__Actinobacteriota	c__Actinomycetia	o__Actinomycetales	f__Bifidobacteriaceae	g__Bifidobacterium
s__Clostridium_innocuum	PID-1232-NL-3	2.67042	PID-1232-NL-3	1138.1.8	Netherlands	Netherlands_1138	yes	infant	male	vaginal-delivery	vaginal-delivery	B-11	1138	s__Clostridium_innocuum						g__Clostridium
s__Ruminococcus_torques	PID-1232-NL-113	2.66354	PID-1232-NL-113	1030.1.8	Netherlands	Netherlands_1030	yes	infant	female	vaginal-delivery	vaginal-delivery	B-11	1030	s__Ruminococcus_torques						g__Ruminococcus
s__Fusicatenibacter_saccharivorans	PID-1232-NL-141	2.65816	PID-1232-NL-141	1209.2.1	Netherlands	Netherlands_1209	yes	mother	female	vaginal-delivery	vaginal-delivery	M	1209	s__Fusicatenibacter_saccharivorans	d__Bacteria	p__Firmicutes_A	c__Clostridia	o__Lachnospirales	f__Lachnospiraceae	g__Fusicatenibacter
s__Dorea_longicatena	PID-1232-NL-86	2.64842	PID-1232-NL-86	1096.2.1	Netherlands	Netherlands_1096	yes	mother	female	vaginal-delivery	vaginal-delivery	M	1096	s__Dorea_longicatena						g__Dorea
s__Enterococcus_hirae	PID-1232-NL-40	2.64744	PID-1232-NL-40	1190.1.6	Netherlands	Netherlands_1190	yes	infant	male	vaginal-delivery	vaginal-delivery	B-02	1190	s__Enterococcus_hirae						g__Enterococcus
s__Roseburia_intestinalis	PID-1232-NL-60	2.64239	PID-1232-NL-60	1019.2.1	Netherlands	Netherlands_1019	yes	mother	female	vaginal-delivery	vaginal-delivery	M	1019	s__Roseburia_intestinalis	d__Bacteria	p__Firmicutes_A	c__Clostridia	o__Lachnospirales	f__Lachnospiraceae	g__Roseburia
s__Escherichia_coli	PID-1232-NL-8	2.64141	PID-1232-NL-8	1149.1.8	Netherlands	Netherlands_1149	no	infant	female	vaginal-delivery	vaginal-delivery	B-11	1149	s__Escherichia_coli	d__Bacteria	p__Proteobacteria	c__Gammaproteobacteria	o__Enterobacterales	f__Enterobacteriaceae	g__Escherichia
s__Bifidobacterium_longum	PID-1232-NL-60	2.61605	PID-1232-NL-60	1019.2.1	Netherlands	Netherlands_1019	yes	mother	female	vaginal-delivery	vaginal-delivery	M	1019	s__Bifidobacterium_longum	d__Bacteria	p__Actinobacteriota	c__Actinomycetia	o__Actinomycetales	f__Bifidobacteriaceae	g__Bifidobacterium
s__Bacteroides_vulgatus	PID-1232-NL-111	2.60892	PID-1232-NL-111	1220.1.8	Netherlands	Netherlands_1220	yes	infant	female	vaginal-delivery	vaginal-delivery	B-11	1220	s__Bacteroides_vulgatus						g__Bacteroides
s__Eubacterium_eligens	PID-1232-NL-141	2.60806	PID-1232-NL-141	1209.2.1	Netherlands	Netherlands_1209	yes	mother	female	vaginal-delivery	vaginal-delivery	M	1209	s__Eubacterium_eligens						g__Eubacterium
s__Roseburia_hominis	PID-1232-NL-57	2.59276	PID-1232-NL-57	1022.2.1	Netherlands	Netherlands_1022	yes	mother	female	vaginal-delivery	vaginal-delivery	M	1022	s__Roseburia_hominis	d__Bacteria	p__Firmicutes_A	c__Clostridia	o__Lachnospirales	f__Lachnospiraceae	g__Roseburia
s__Alistipes_putredinis	PID-1232-NL-141	2.58852	PID-1232-NL-141	1209.2.1	Netherlands	Netherlands_1209	yes	mother	female	vaginal-delivery	vaginal-delivery	M	1209	s__Alistipes_putredinis	d__Bacteria	p__Bacteroidota	c__Bacteroidia	o__Bacteroidales	f__Rikenellaceae	g__Alistipes
s__Collinsella_aerofaciens	PID-1232-NL-31	2.58833	PID-1232-NL-31	1027.1.8	Netherlands	Netherlands_1027	yes	infant	female	c-section	c-section	B-11	1027	s__Collinsella_aerofaciens						g__Collinsella
s__Collinsella_aerofaciens	PID-1232-NL-61	2.58039	PID-1232-NL-61	1049.2.1	Netherlands	Netherlands_1049	yes	mother	female	c-section	c-section	M	1049	s__Collinsella_aerofaciens						g__Collinsella
s__Eubacterium_rectale	PID-1232-NL-112	2.57232	PID-1232-NL-112	1213.2.1	Netherlands	Netherlands_1213	yes	mother	female	c-section	c-section	M	1213	s__Eubacterium_rectale						g__Eubacterium
s__Fusicatenibacter_saccharivorans	PID-1232-NL-83	2.5696	PID-1232-NL-83	1035.1.8	Netherlands	Netherlands_1035	yes	infant	female	vaginal-delivery	vaginal-delivery	B-11	1035	s__Fusicatenibacter_saccharivorans	d__Bacteria	p__Firmicutes_A	c__Clostridia	o__Lachnospirales	f__Lachnospiraceae	g__Fusicatenibacter
s__Bacteroides_vulgatus	PID-1232-NL-112	2.56202	PID-1232-NL-112	1213.2.1	Netherlands	Netherlands_1213	yes	mother	female	c-section	c-section	M	1213	s__Bacteroides_vulgatus						g__Bacteroides
s__Collinsella_aerofaciens	PID-1232-NL-133	2.56143	PID-1232-NL-133	1184.1.8	Netherlands	Netherlands_1184	no	infant	male	vaginal-delivery	vaginal-delivery	B-11	1184	s__Collinsella_aerofaciens						g__Collinsella
s__Bacteroides_uniformis	PID-1232-NL-83	2.55965	PID-1232-NL-83	1035.1.8	Netherlands	Netherlands_1035	yes	infant	female	vaginal-delivery	vaginal-delivery	B-11	1035	s__Bacteroides_uniformis	d__Bacteria	p__Bacteroidota	c__Bacteroidia	o__Bacteroidales	f__Bacteroidaceae	g__Bacteroides
s__Bacteroides_ovatus	PID-1232-NL-55	2.55904	PID-1232-NL-55	1009.1.3	Netherlands	Netherlands_1009	yes	infant	male	vaginal-delivery	vaginal-delivery	B-02	1009	s__Bacteroides_ovatus	d__Bacteria	p__Bacteroidota	c__Bacteroidia	o__Bacteroidales	f__Bacteroidaceae	g__Bacteroides
s__Fusicatenibacter_saccharivorans	PID-1232-NL-31	2.55691	PID-1232-NL-31	1027.1.8	Netherlands	Netherlands_1027	yes	infant	female	c-section	c-section	B-11	1027	s__Fusicatenibacter_saccharivorans	d__Bacteria	p__Firmicutes_A	c__Clostridia	o__Lachnospirales	f__Lachnospiraceae	g__Fusicatenibacter
s__Bacteroides_dorei	PID-1232-NL-67	2.55438	PID-1232-NL-67	1099.1.3	Netherlands	Netherlands_1099	yes	infant	female	vaginal-delivery	vaginal-delivery	B-02	1099	s__Bacteroides_dorei						g__Bacteroides
s__Ruminococcus_bromii	PID-1232-NL-125	2.55	PID-1232-NL-125	1158.1.8	Netherlands	Netherlands_1158	yes	infant	male	c-section	c-section	B-11	1158	s__Ruminococcus_bromii						g__Ruminococcus
s__Roseburia_inulinivorans	PID-1232-NL-28	2.54893	PID-1232-NL-28	1179.1.8	Netherlands	Netherlands_1179	yes	infant	female	vaginal-delivery	vaginal-delivery	B-11	1179	s__Roseburia_inulinivorans	d__Bacteria	p__Firmicutes_A	c__Clostridia	o__Lachnospirales	f__Lachnospiraceae	g__Roseburia
s__Eubacterium_eligens	PID-1232-NL-17	2.54759	PID-1232-NL-17	1190.2.1	Netherlands	Netherlands_1190	yes	mother	female	vaginal-delivery	vaginal-delivery	M	1190	s__Eubacterium_eligens						g__Eubacterium
s__Veillonella_atypica	PID-1232-NL-73	2.54692	PID-1232-NL-73	1017.1.8	Netherlands	Netherlands_1017	no	infant	male	vaginal-delivery	vaginal-delivery	B-11	1017	s__Veillonella_atypica	d__Bacteria	p__Firmicutes_C	c__Negativicutes	o__Veillonellales	f__Veillonellaceae	g__Veillonella
s__Eubacterium_hallii	PID-1232-NL-16	2.54432	PID-1232-NL-16	1202.2.1	Netherlands	Netherlands_1202	yes	mother	female	vaginal-delivery	vaginal-delivery	B-02	1202	s__Eubacterium_hallii						g__Eubacterium
s__Veillonella_parvula	PID-1232-NL-117	2.54047	PID-1232-NL-117	1200.1.3	Netherlands	Netherlands_1200	yes	infant	male	vaginal-delivery	vaginal-delivery	B-02	1200	s__Veillonella_parvula						g__Veillonella
s__Roseburia_faecis	PID-1232-NL-64	2.53065	PID-1232-NL-64	1002.1.8	Netherlands	Netherlands_1002	yes	infant	male	vaginal-delivery	vaginal-delivery	B-11	1002	s__Roseburia_faecis						g__Roseburia
s__Coprococcus_comes	PID-1232-NL-60	2.52906	PID-1232-NL-60	1019.2.1	Netherlands	Netherlands_1019	yes	mother	female	vaginal-delivery	vaginal-delivery	M	1019	s__Coprococcus_comes						g__Coprococcus
s__Eubacterium_hallii	PID-1232-NL-122	2.52793	PID-1232-NL-122	1081.1.8	Netherlands	Netherlands_1081	yes	infant	female	vaginal-delivery	vaginal-delivery	B-11	1081	s__Eubacterium_hallii						g__Eubacterium
s__Ruminococcus_bicirculans	PID-1232-NL-133	2.52663	PID-1232-NL-133	1184.1.8	Netherlands	Netherlands_1184	no	infant	male	vaginal-delivery	vaginal-delivery	B-11	1184	s__Ruminococcus_bicirculans						g__Ruminococcus
s__Fusicatenibacter_saccharivorans	PID-1232-NL-82	2.52074	PID-1232-NL-82	1138.2.1	Netherlands	Netherlands_1138	yes	mother	female	vaginal-delivery	vaginal-delivery	M	1138	s__Fusicatenibacter_saccharivorans	d__Bacteria	p__Firmicutes_A	c__Clostridia	o__Lachnospirales	f__Lachnospiraceae	g__Fusicatenibacter
s__Veillonella_sp_CAG_933	PID-1232-NL-101	2.51943	PID-1232-NL-101	1022.1.8	Netherlands	Netherlands_1022	yes	infant	male	vaginal-delivery	vaginal-delivery	B-11	1022	s__Veillonella_sp_CAG_933						g__Veillonella
s__Ruminococcus_bicirculans	PID-1232-NL-122	2.51505	PID-1232-NL-122	1081.1.8	Netherlands	Netherlands_1081	yes	infant	female	vaginal-delivery	vaginal-delivery	B-11	1081	s__Ruminococcus_bicirculans						g__Ruminococcus
s__Bifidobacterium_adolescentis	PID-1232-NL-56	2.51286	PID-1232-NL-56	1022.1.3	Netherlands	Netherlands_1022	yes	infant	male	vaginal-delivery	vaginal-delivery	B-02	1022	s__Bifidobacterium_adolescentis	d__Bacteria	p__Actinobacteriota	c__Actinomycetia	o__Actinomycetales	f__Bifidobacteriaceae	g__Bifidobacterium
s__Enterococcus_avium	PID-1232-NL-127	2.51177	PID-1232-NL-127	1090.1.8	Netherlands	Netherlands_1090	yes	infant	female	vaginal-delivery	vaginal-delivery	B-11	1090	s__Enterococcus_avium						g__Enterococcus
s__Blautia_obeum	PID-1232-NL-10	2.4946	PID-1232-NL-10	1218.2.1	Netherlands	Netherlands_1218	yes	mother	female	vaginal-delivery	vaginal-delivery	M	1218	s__Blautia_obeum						g__Blautia
s__Ruminococcus_gnavus	PID-1232-NL-94	2.49107	PID-1232-NL-94	1036.1.8	Netherlands	Netherlands_1036	no	infant	female	vaginal-delivery	vaginal-delivery	B-11	1036	s__Ruminococcus_gnavus						g__Ruminococcus
s__Alistipes_putredinis	PID-1232-NL-81	2.47626	PID-1232-NL-81	1050.1.8	Netherlands	Netherlands_1050	no	infant	male	vaginal-delivery	vaginal-delivery	B-11	1050	s__Alistipes_putredinis	d__Bacteria	p__Bacteroidota	c__Bacteroidia	o__Bacteroidales	f__Rikenellaceae	g__Alistipes
s__Escherichia_coli	PID-1232-NL-130	2.47345	PID-1232-NL-130	1209.1.6	Netherlands	Netherlands_1209	yes	infant	male	vaginal-delivery	vaginal-delivery	B-06	1209	s__Escherichia_coli	d__Bacteria	p__Proteobacteria	c__Gammaproteobacteria	o__Enterobacterales	f__Enterobacteriaceae	g__Escherichia
s__Eggerthella_lenta	PID-1232-NL-63	2.47128	PID-1232-NL-63	1005.1.8	Netherlands	Netherlands_1005	yes	infant	male	vaginal-delivery	vaginal-delivery	B-11	1005	s__Eggerthella_lenta	d__Bacteria	p__Actinobacteriota	c__Coriobacteriia	o__Coriobacteriales	f__Eggerthellaceae	g__Eggerthella
s__Ruminococcus_gnavus	PID-1232-NL-25	2.46429	PID-1232-NL-25	1202.1.8	Netherlands	Netherlands_1202	yes	infant	female	vaginal-delivery	vaginal-delivery	B-11	1202	s__Ruminococcus_gnavus						g__Ruminococcus
s__Clostridium_clostridioforme	PID-1232-NL-43	2.46406	PID-1232-NL-43	1179.2.1	Netherlands	Netherlands_1179	yes	mother	female	vaginal-delivery	vaginal-delivery	B-11	1179	s__Clostridium_clostridioforme						g__Clostridium
s__Phascolarctobacterium_succinatutens	PID-1232-NL-112	2.46189	PID-1232-NL-112	1213.2.1	Netherlands	Netherlands_1213	yes	mother	female	c-section	c-section	M	1213	s__Phascolarctobacterium_succinatutens						g__Phascolarctobacterium
s__Ruminococcus_gnavus	PID-1232-NL-75	2.46054	PID-1232-NL-75	1020.1.8	Netherlands	Netherlands_1020	yes	infant	male	vaginal-delivery	vaginal-delivery	B-11	1020	s__Ruminococcus_gnavus						g__Ruminococcus
s__Fusicatenibacter_saccharivorans	PID-1232-NL-109	2.4565	PID-1232-NL-109	1220.2.1	Netherlands	Netherlands_1220	yes	mother	female	vaginal-delivery	vaginal-delivery	M	1220	s__Fusicatenibacter_saccharivorans	d__Bacteria	p__Firmicutes_A	c__Clostridia	o__Lachnospirales	f__Lachnospiraceae	g__Fusicatenibacter
s__Bifidobacterium_longum	PID-1232-NL-55	2.45363	PID-1232-NL-55	1009.1.3	Netherlands	Netherlands_1009	yes	infant	male	vaginal-delivery	vaginal-delivery	B-02	1009	s__Bifidobacterium_longum	d__Bacteria	p__Actinobacteriota	c__Actinomycetia	o__Actinomycetales	f__Bifidobacteriaceae	g__Bifidobacterium
s__Prevotella_copri	PID-1232-NL-5	2.45243	PID-1232-NL-5	1157.2.1	Netherlands	Netherlands_1157	yes	mother	female	vaginal-delivery	vaginal-delivery	M	1157	s__Prevotella_copri	d__Bacteria	p__Bacteroidota	c__Bacteroidia	o__Bacteroidales	f__Bacteroidaceae	g__Prevotella
s__Bacteroides_fragilis	PID-1232-NL-110	2.45186	PID-1232-NL-110	1179.1.6	Netherlands	Netherlands_1179	yes	infant	female	vaginal-delivery	vaginal-delivery	B-06	1179	s__Bacteroides_fragilis	d__Bacteria	p__Bacteroidota	c__Bacteroidia	o__Bacteroidales	f__Bacteroidaceae	g__Bacteroides
s__Dorea_longicatena	PID-1232-NL-95-1	2.45111	PID-1232-NL-95-1	1009.1.8	Netherlands	Netherlands_1009	yes	infant	male	vaginal-delivery	vaginal-delivery	B-11	1009	s__Dorea_longicatena						g__Dorea
s__Bifidobacterium_bifidum	PID-1232-NL-132	2.44617	PID-1232-NL-132	1213.1.8	Netherlands	Netherlands_1213	yes	infant	female	c-section	c-section	B-11	1213	s__Bifidobacterium_bifidum	d__Bacteria	p__Actinobacteriota	c__Actinomycetia	o__Actinomycetales	f__Bifidobacteriaceae	g__Bifidobacterium
s__Bifidobacterium_bifidum	PID-1232-NL-93	2.44008	PID-1232-NL-93	1081.2.1	Netherlands	Netherlands_1081	yes	mother	female	vaginal-delivery	vaginal-delivery	M	1081	s__Bifidobacterium_bifidum	d__Bacteria	p__Actinobacteriota	c__Actinomycetia	o__Actinomycetales	f__Bifidobacteriaceae	g__Bifidobacterium
s__Bifidobacterium_bifidum	PID-1232-NL-103	2.43581	PID-1232-NL-103	1028.2.1	Netherlands	Netherlands_1028	yes	mother	female	vaginal-delivery	vaginal-delivery	M	1028	s__Bifidobacterium_bifidum	d__Bacteria	p__Actinobacteriota	c__Actinomycetia	o__Actinomycetales	f__Bifidobacteriaceae	g__Bifidobacterium
s__Dorea_longicatena	PID-1232-NL-70	2.43049	PID-1232-NL-70	1031.2.1	Netherlands	Netherlands_1031	yes	mother	female	vaginal-delivery	vaginal-delivery	M	1031	s__Dorea_longicatena						g__Dorea
s__Streptococcus_thermophilus	PID-1232-NL-89	2.42851	PID-1232-NL-89	1147.2.1	Netherlands	Netherlands_1147	yes	mother	female	vaginal-delivery	vaginal-delivery	M	1147	s__Streptococcus_thermophilus	d__Bacteria	p__Firmicutes	c__Bacilli	o__Lactobacillales	f__Streptococcaceae	g__Streptococcus
s__Eubacterium_rectale	PID-1232-NL-51	2.4147	PID-1232-NL-51	1005.2.1	Netherlands	Netherlands_1005	yes	mother	female	vaginal-delivery	vaginal-delivery	M	1005	s__Eubacterium_rectale						g__Eubacterium
s__Bacteroides_dorei	PID-1232-NL-95-1	2.41144	PID-1232-NL-95-1	1009.1.8	Netherlands	Netherlands_1009	yes	infant	male	vaginal-delivery	vaginal-delivery	B-11	1009	s__Bacteroides_dorei						g__Bacteroides
s__Ruminococcus_gnavus	PID-1232-NL-100	2.40776	PID-1232-NL-100	1060.2.1	Netherlands	Netherlands_1060	yes	mother	female	vaginal-delivery	vaginal-delivery	M	1060	s__Ruminococcus_gnavus						g__Ruminococcus
s__Parabacteroides_merdae	PID-1232-NL-109	2.40686	PID-1232-NL-109	1220.2.1	Netherlands	Netherlands_1220	yes	mother	female	vaginal-delivery	vaginal-delivery	M	1220	s__Parabacteroides_merdae	d__Bacteria	p__Bacteroidota	c__Bacteroidia	o__Bacteroidales	f__Tannerellaceae	g__Parabacteroides
s__Bacteroides_stercoris	PID-1232-NL-93	2.405	PID-1232-NL-93	1081.2.1	Netherlands	Netherlands_1081	yes	mother	female	vaginal-delivery	vaginal-delivery	M	1081	s__Bacteroides_stercoris	d__Bacteria	p__Bacteroidota	c__Bacteroidia	o__Bacteroidales	f__Bacteroidaceae	g__Bacteroides
s__Bacteroides_fragilis	PID-1232-NL-75	2.39791	PID-1232-NL-75	1020.1.8	Netherlands	Netherlands_1020	yes	infant	male	vaginal-delivery	vaginal-delivery	B-11	1020	s__Bacteroides_fragilis	d__Bacteria	p__Bacteroidota	c__Bacteroidia	o__Bacteroidales	f__Bacteroidaceae	g__Bacteroides
s__Faecalibacterium_prausnitzii	PID-1232-NL-68	2.38601	PID-1232-NL-68	1019.1.8	Netherlands	Netherlands_1019	yes	infant	male	vaginal-delivery	vaginal-delivery	B-11	1019	s__Faecalibacterium_prausnitzii	d__Bacteria	p__Firmicutes_A	c__Clostridia	o__Oscillospirales	f__Ruminococcaceae	g__Faecalibacterium
s__Dorea_longicatena	PID-1232-NL-61	2.37912	PID-1232-NL-61	1049.2.1	Netherlands	Netherlands_1049	yes	mother	female	c-section	c-section	M	1049	s__Dorea_longicatena						g__Dorea
s__Staphylococcus_aureus	PID-1232-NL-53	2.37553	PID-1232-NL-53	1030.1.3	Netherlands	Netherlands_1030	yes	infant	female	vaginal-delivery	vaginal-delivery	B-02	1030	s__Staphylococcus_aureus	d__Bacteria	p__Firmicutes	c__Bacilli	o__Staphylococcales	f__Staphylococcaceae	g__Staphylococcus
s__Phascolarctobacterium_succinatutens	PID-1232-NL-141	2.37216	PID-1232-NL-141	1209.2.1	Netherlands	Netherlands_1209	yes	mother	female	vaginal-delivery	vaginal-delivery	M	1209	s__Phascolarctobacterium_succinatutens						g__Phascolarctobacterium
s__Lachnospira_pectinoschiza	PID-1232-NL-17	2.36719	PID-1232-NL-17	1190.2.1	Netherlands	Netherlands_1190	yes	mother	female	vaginal-delivery	vaginal-delivery	M	1190	s__Lachnospira_pectinoschiza						g__Lachnospira
s__Enterococcus_faecalis	PID-1232-NL-88	2.36616	PID-1232-NL-88	1138.1.6	Netherlands	Netherlands_1138	yes	infant	male	vaginal-delivery	vaginal-delivery	B-06	1138	s__Enterococcus_faecalis	d__Bacteria	p__Firmicutes	c__Bacilli	o__Lactobacillales	f__Enterococcaceae	g__Enterococcus
s__Coprococcus_eutactus	PID-1232-NL-93	2.3653	PID-1232-NL-93	1081.2.1	Netherlands	Netherlands_1081	yes	mother	female	vaginal-delivery	vaginal-delivery	M	1081	s__Coprococcus_eutactus	d__Bacteria	p__Firmicutes_A	c__Clostridia	o__Lachnospirales	f__Lachnospiraceae	g__Coprococcus
s__Fusicatenibacter_saccharivorans	PID-1232-NL-64	2.35917	PID-1232-NL-64	1002.1.8	Netherlands	Netherlands_1002	yes	infant	male	vaginal-delivery	vaginal-delivery	B-11	1002	s__Fusicatenibacter_saccharivorans	d__Bacteria	p__Firmicutes_A	c__Clostridia	o__Lachnospirales	f__Lachnospiraceae	g__Fusicatenibacter
s__Streptococcus_thermophilus	PID-1232-NL-103	2.3553	PID-1232-NL-103	1028.2.1	Netherlands	Netherlands_1028	yes	mother	female	vaginal-delivery	vaginal-delivery	M	1028	s__Streptococcus_thermophilus	d__Bacteria	p__Firmicutes	c__Bacilli	o__Lactobacillales	f__Streptococcaceae	g__Streptococcus
s__Eubacterium_rectale	PID-1232-NL-101	2.35077	PID-1232-NL-101	1022.1.8	Netherlands	Netherlands_1022	yes	infant	male	vaginal-delivery	vaginal-delivery	B-11	1022	s__Eubacterium_rectale						g__Eubacterium
s__Alistipes_putredinis	PID-1232-NL-89	2.34972	PID-1232-NL-89	1147.2.1	Netherlands	Netherlands_1147	yes	mother	female	vaginal-delivery	vaginal-delivery	M	1147	s__Alistipes_putredinis	d__Bacteria	p__Bacteroidota	c__Bacteroidia	o__Bacteroidales	f__Rikenellaceae	g__Alistipes
s__Dorea_longicatena	PID-1232-NL-60	2.34824	PID-1232-NL-60	1019.2.1	Netherlands	Netherlands_1019	yes	mother	female	vaginal-delivery	vaginal-delivery	M	1019	s__Dorea_longicatena						g__Dorea
s__Bifidobacterium_pseudocatenulatum	PID-1232-NL-60	2.34713	PID-1232-NL-60	1019.2.1	Netherlands	Netherlands_1019	yes	mother	female	vaginal-delivery	vaginal-delivery	M	1019	s__Bifidobacterium_pseudocatenulatum	d__Bacteria	p__Actinobacteriota	c__Actinomycetia	o__Actinomycetales	f__Bifidobacteriaceae	g__Bifidobacterium
s__Ruminococcus_torques	PID-1232-NL-103	2.34014	PID-1232-NL-103	1028.2.1	Netherlands	Netherlands_1028	yes	mother	female	vaginal-delivery	vaginal-delivery	M	1028	s__Ruminococcus_torques						g__Ruminococcus
s__Erysipelatoclostridium_ramosum	PID-1232-NL-12	2.3371	PID-1232-NL-12	1122.1.8	Netherlands	Netherlands_1122	no	infant	female	vaginal-delivery	vaginal-delivery	B-11	1122	s__Erysipelatoclostridium_ramosum	d__Bacteria	p__Firmicutes	c__Bacilli	o__Erysipelotrichales	f__Coprobacillaceae	g__Erysipelatoclostridium
s__Bifidobacterium_adolescentis	PID-1232-NL-93	2.32272	PID-1232-NL-93	1081.2.1	Netherlands	Netherlands_1081	yes	mother	female	vaginal-delivery	vaginal-delivery	M	1081	s__Bifidobacterium_adolescentis	d__Bacteria	p__Actinobacteriota	c__Actinomycetia	o__Actinomycetales	f__Bifidobacteriaceae	g__Bifidobacterium
s__Ruminococcus_gnavus	PID-1232-NL-30	2.32013	PID-1232-NL-30	1099.1.8	Netherlands	Netherlands_1099	yes	infant	female	vaginal-delivery	vaginal-delivery	B-11	1099	s__Ruminococcus_gnavus						g__Ruminococcus
s__Ruminococcus_sp_CAG_330	PID-1232-NL-84	2.31689	PID-1232-NL-84	1129.2.1	Netherlands	Netherlands_1129	yes	mother	female	vaginal-delivery	vaginal-delivery	M	1129	s__Ruminococcus_sp_CAG_330						g__Ruminococcus
s__Bifidobacterium_breve	PID-1232-NL-90	2.30993	PID-1232-NL-90	1060.1.6	Netherlands	Netherlands_1060	yes	infant	male	vaginal-delivery	vaginal-delivery	B-06	1060	s__Bifidobacterium_breve	d__Bacteria	p__Actinobacteriota	c__Actinomycetia	o__Actinomycetales	f__Bifidobacteriaceae	g__Bifidobacterium
s__Bacteroides_ovatus	PID-1232-NL-27	2.30656	PID-1232-NL-27	1129.1.8	Netherlands	Netherlands_1129	yes	infant	female	vaginal-delivery	vaginal-delivery	B-11	1129	s__Bacteroides_ovatus	d__Bacteria	p__Bacteroidota	c__Bacteroidia	o__Bacteroidales	f__Bacteroidaceae	g__Bacteroides
s__Escherichia_coli	PID-1232-NL-117	2.3057	PID-1232-NL-117	1200.1.3	Netherlands	Netherlands_1200	yes	infant	male	vaginal-delivery	vaginal-delivery	B-02	1200	s__Escherichia_coli	d__Bacteria	p__Proteobacteria	c__Gammaproteobacteria	o__Enterobacterales	f__Enterobacteriaceae	g__Escherichia
s__Ruminococcus_torques	PID-1232-NL-74	2.30201	PID-1232-NL-74	1099.2.1	Netherlands	Netherlands_1099	yes	mother	female	vaginal-delivery	vaginal-delivery	M	1099	s__Ruminococcus_torques						g__Ruminococcus
s__Eubacterium_eligens	PID-1232-NL-113	2.30089	PID-1232-NL-113	1030.1.8	Netherlands	Netherlands_1030	yes	infant	female	vaginal-delivery	vaginal-delivery	B-11	1030	s__Eubacterium_eligens						g__Eubacterium
s__Veillonella_parvula	PID-1232-NL-81	2.29385	PID-1232-NL-81	1050.1.8	Netherlands	Netherlands_1050	no	infant	male	vaginal-delivery	vaginal-delivery	B-11	1050	s__Veillonella_parvula						g__Veillonella
s__Lactobacillus_paragasseri	PID-1232-NL-105	2.29377	PID-1232-NL-105	1063.1.3	Netherlands	Netherlands_1063	no	infant	male	vaginal-delivery	vaginal-delivery	B-02	1063	s__Lactobacillus_paragasseri	d__Bacteria	p__Firmicutes	c__Bacilli	o__Lactobacillales	f__Lactobacillaceae	g__Lactobacillus
s__Gemmiger_formicilis	PID-1232-NL-16	2.28549	PID-1232-NL-16	1202.2.1	Netherlands	Netherlands_1202	yes	mother	female	vaginal-delivery	vaginal-delivery	B-02	1202	s__Gemmiger_formicilis	d__Bacteria	p__Firmicutes_A	c__Clostridia	o__Oscillospirales	f__Ruminococcaceae	g__Gemmiger
s__Prevotella_sp_CAG_279	PID-1232-NL-84	2.28325	PID-1232-NL-84	1129.2.1	Netherlands	Netherlands_1129	yes	mother	female	vaginal-delivery	vaginal-delivery	M	1129	s__Prevotella_sp_CAG_279						g__Prevotella
s__Lactobacillus_rhamnosus	PID-1232-NL-32	2.28258	PID-1232-NL-32	1096.1.6	Netherlands	Netherlands_1096	yes	infant	male	vaginal-delivery	vaginal-delivery	B-06	1096	s__Lactobacillus_rhamnosus						g__Lactobacillus
s__Lactobacillus_gasseri	PID-1232-NL-76	2.2774	PID-1232-NL-76	1060.1.3	Netherlands	Netherlands_1060	yes	infant	male	vaginal-delivery	vaginal-delivery	B-02	1060	s__Lactobacillus_gasseri	d__Bacteria	p__Firmicutes	c__Bacilli	o__Lactobacillales	f__Lactobacillaceae	g__Lactobacillus
s__Collinsella_aerofaciens	PID-1232-NL-6	2.27643	PID-1232-NL-6	1147.1.8	Netherlands	Netherlands_1147	yes	infant	male	vaginal-delivery	vaginal-delivery	B-11	1147	s__Collinsella_aerofaciens						g__Collinsella
s__Anaerostipes_caccae	PID-1232-NL-91	2.2722	PID-1232-NL-91	1053.1.8	Netherlands	Netherlands_1053	no	infant	female	vaginal-delivery	vaginal-delivery	B-11	1053	s__Anaerostipes_caccae	d__Bacteria	p__Firmicutes_A	c__Clostridia	o__Lachnospirales	f__Lachnospiraceae	g__Anaerostipes
s__Bacteroides_vulgatus	PID-1232-NL-114	2.25601	PID-1232-NL-114	1202.1.6	Netherlands	Netherlands_1202	yes	infant	female	vaginal-delivery	vaginal-delivery	B-06	1202	s__Bacteroides_vulgatus						g__Bacteroides
s__Escherichia_coli	PID-1232-NL-91	2.2543	PID-1232-NL-91	1053.1.8	Netherlands	Netherlands_1053	no	infant	female	vaginal-delivery	vaginal-delivery	B-11	1053	s__Escherichia_coli	d__Bacteria	p__Proteobacteria	c__Gammaproteobacteria	o__Enterobacterales	f__Enterobacteriaceae	g__Escherichia
s__Coprobacter_fastidiosus	PID-1232-NL-48-1	2.25022	PID-1232-NL-48-1	1005.1.6	Netherlands	Netherlands_1005	yes	infant	male	vaginal-delivery	vaginal-delivery	B-06	1005	s__Coprobacter_fastidiosus	d__Bacteria	p__Bacteroidota	c__Bacteroidia	o__Bacteroidales	f__Coprobacteraceae	g__Coprobacter
s__Methanobrevibacter_smithii	PID-1232-NL-5	2.24223	PID-1232-NL-5	1157.2.1	Netherlands	Netherlands_1157	yes	mother	female	vaginal-delivery	vaginal-delivery	M	1157	s__Methanobrevibacter_smithii						g__Methanobrevibacter
s__Roseburia_faecis	PID-1232-NL-95-1	2.23259	PID-1232-NL-95-1	1009.1.8	Netherlands	Netherlands_1009	yes	infant	male	vaginal-delivery	vaginal-delivery	B-11	1009	s__Roseburia_faecis						g__Roseburia
s__Anaerostipes_hadrus	PID-1232-NL-93	2.22741	PID-1232-NL-93	1081.2.1	Netherlands	Netherlands_1081	yes	mother	female	vaginal-delivery	vaginal-delivery	M	1081	s__Anaerostipes_hadrus	d__Bacteria	p__Firmicutes_A	c__Clostridia	o__Lachnospirales	f__Lachnospiraceae	g__Anaerostipes
s__Faecalibacterium_prausnitzii	PID-1232-NL-87	2.22688	PID-1232-NL-87	1070.1.8	Netherlands	Netherlands_1070	no	infant	female	vaginal-delivery	vaginal-delivery	B-11	1070	s__Faecalibacterium_prausnitzii	d__Bacteria	p__Firmicutes_A	c__Clostridia	o__Oscillospirales	f__Ruminococcaceae	g__Faecalibacterium
s__Bifidobacterium_longum	PID-1232-NL-118	2.22127	PID-1232-NL-118	1220.1.3	Netherlands	Netherlands_1220	yes	infant	female	vaginal-delivery	vaginal-delivery	B-02	1220	s__Bifidobacterium_longum	d__Bacteria	p__Actinobacteriota	c__Actinomycetia	o__Actinomycetales	f__Bifidobacteriaceae	g__Bifidobacterium
s__Bifidobacterium_longum	PID-1232-NL-101	2.22057	PID-1232-NL-101	1022.1.8	Netherlands	Netherlands_1022	yes	infant	male	vaginal-delivery	vaginal-delivery	B-11	1022	s__Bifidobacterium_longum	d__Bacteria	p__Actinobacteriota	c__Actinomycetia	o__Actinomycetales	f__Bifidobacteriaceae	g__Bifidobacterium
s__Bifidobacterium_adolescentis	PID-1232-NL-141	2.2184	PID-1232-NL-141	1209.2.1	Netherlands	Netherlands_1209	yes	mother	female	vaginal-delivery	vaginal-delivery	M	1209	s__Bifidobacterium_adolescentis	d__Bacteria	p__Actinobacteriota	c__Actinomycetia	o__Actinomycetales	f__Bifidobacteriaceae	g__Bifidobacterium
s__Bifidobacterium_longum	PID-1232-NL-87	2.21641	PID-1232-NL-87	1070.1.8	Netherlands	Netherlands_1070	no	infant	female	vaginal-delivery	vaginal-delivery	B-11	1070	s__Bifidobacterium_longum	d__Bacteria	p__Actinobacteriota	c__Actinomycetia	o__Actinomycetales	f__Bifidobacteriaceae	g__Bifidobacterium
s__Methanobrevibacter_smithii	PID-1232-NL-52	2.21445	PID-1232-NL-52	1002.2.1	Netherlands	Netherlands_1002	yes	mother	female	vaginal-delivery	vaginal-delivery	M	1002	s__Methanobrevibacter_smithii						g__Methanobrevibacter
s__Eubacterium_hallii	PID-1232-NL-95-1	2.20979	PID-1232-NL-95-1	1009.1.8	Netherlands	Netherlands_1009	yes	infant	male	vaginal-delivery	vaginal-delivery	B-11	1009	s__Eubacterium_hallii						g__Eubacterium
s__Bacteroides_vulgatus	PID-1232-NL-94	2.20971	PID-1232-NL-94	1036.1.8	Netherlands	Netherlands_1036	no	infant	female	vaginal-delivery	vaginal-delivery	B-11	1036	s__Bacteroides_vulgatus						g__Bacteroides
s__Faecalibacterium_prausnitzii	PID-1232-NL-59	2.20971	PID-1232-NL-59	1020.2.1	Netherlands	Netherlands_1020	yes	mother	female	vaginal-delivery	vaginal-delivery	M	1020	s__Faecalibacterium_prausnitzii	d__Bacteria	p__Firmicutes_A	c__Clostridia	o__Oscillospirales	f__Ruminococcaceae	g__Faecalibacterium
s__Alistipes_finegoldii	PID-1232-NL-92	2.20856	PID-1232-NL-92	1115.2.1	Netherlands	Netherlands_1115	yes	mother	female	vaginal-delivery	vaginal-delivery	M	1115	s__Alistipes_finegoldii	d__Bacteria	p__Bacteroidota	c__Bacteroidia	o__Bacteroidales	f__Rikenellaceae	g__Alistipes
s__Blautia_wexlerae	PID-1232-NL-125	2.20775	PID-1232-NL-125	1158.1.8	Netherlands	Netherlands_1158	yes	infant	male	c-section	c-section	B-11	1158	s__Blautia_wexlerae						g__Blautia
s__Roseburia_intestinalis	PID-1232-NL-57	2.19837	PID-1232-NL-57	1022.2.1	Netherlands	Netherlands_1022	yes	mother	female	vaginal-delivery	vaginal-delivery	M	1022	s__Roseburia_intestinalis	d__Bacteria	p__Firmicutes_A	c__Clostridia	o__Lachnospirales	f__Lachnospiraceae	g__Roseburia
s__Bacteroides_xylanisolvens	PID-1232-NL-8	2.19264	PID-1232-NL-8	1149.1.8	Netherlands	Netherlands_1149	no	infant	female	vaginal-delivery	vaginal-delivery	B-11	1149	s__Bacteroides_xylanisolvens	d__Bacteria	p__Bacteroidota	c__Bacteroidia	o__Bacteroidales	f__Bacteroidaceae	g__Bacteroides
s__Fusicatenibacter_saccharivorans	PID-1232-NL-51	2.18861	PID-1232-NL-51	1005.2.1	Netherlands	Netherlands_1005	yes	mother	female	vaginal-delivery	vaginal-delivery	M	1005	s__Fusicatenibacter_saccharivorans	d__Bacteria	p__Firmicutes_A	c__Clostridia	o__Lachnospirales	f__Lachnospiraceae	g__Fusicatenibacter
s__Blautia_obeum	PID-1232-NL-61	2.18839	PID-1232-NL-61	1049.2.1	Netherlands	Netherlands_1049	yes	mother	female	c-section	c-section	M	1049	s__Blautia_obeum						g__Blautia
s__Prevotella_copri	PID-1232-NL-122	2.18243	PID-1232-NL-122	1081.1.8	Netherlands	Netherlands_1081	yes	infant	female	vaginal-delivery	vaginal-delivery	B-11	1081	s__Prevotella_copri	d__Bacteria	p__Bacteroidota	c__Bacteroidia	o__Bacteroidales	f__Bacteroidaceae	g__Prevotella
s__Anaerostipes_hadrus	PID-1232-NL-102	2.17482	PID-1232-NL-102	1027.2.1	Netherlands	Netherlands_1027	yes	mother	female	c-section	c-section	M	1027	s__Anaerostipes_hadrus	d__Bacteria	p__Firmicutes_A	c__Clostridia	o__Lachnospirales	f__Lachnospiraceae	g__Anaerostipes
s__Alistipes_putredinis	PID-1232-NL-17	2.1678	PID-1232-NL-17	1190.2.1	Netherlands	Netherlands_1190	yes	mother	female	vaginal-delivery	vaginal-delivery	M	1190	s__Alistipes_putredinis	d__Bacteria	p__Bacteroidota	c__Bacteroidia	o__Bacteroidales	f__Rikenellaceae	g__Alistipes
s__Bifidobacterium_pseudocatenulatum	PID-1232-NL-93	2.16647	PID-1232-NL-93	1081.2.1	Netherlands	Netherlands_1081	yes	mother	female	vaginal-delivery	vaginal-delivery	M	1081	s__Bifidobacterium_pseudocatenulatum	d__Bacteria	p__Actinobacteriota	c__Actinomycetia	o__Actinomycetales	f__Bifidobacteriaceae	g__Bifidobacterium
s__Ruminococcus_bromii	PID-1232-NL-28	2.16533	PID-1232-NL-28	1179.1.8	Netherlands	Netherlands_1179	yes	infant	female	vaginal-delivery	vaginal-delivery	B-11	1179	s__Ruminococcus_bromii						g__Ruminococcus
s__Clostridium_neonatale	PID-1232-NL-78	2.15282	PID-1232-NL-78	1063.1.6	Netherlands	Netherlands_1063	no	infant	male	vaginal-delivery	vaginal-delivery	B-06	1063	s__Clostridium_neonatale	d__Bacteria	p__Firmicutes_A	c__Clostridia	o__Clostridiales	f__Clostridiaceae	g__Clostridium
s__Escherichia_coli	PID-1232-NL-66	2.14694	PID-1232-NL-66	1019.1.6	Netherlands	Netherlands_1019	yes	infant	male	vaginal-delivery	vaginal-delivery	B-06	1019	s__Escherichia_coli	d__Bacteria	p__Proteobacteria	c__Gammaproteobacteria	o__Enterobacterales	f__Enterobacteriaceae	g__Escherichia
s__Eubacterium_sp_CAG_180	PID-1232-NL-125	2.14692	PID-1232-NL-125	1158.1.8	Netherlands	Netherlands_1158	yes	infant	male	c-section	c-section	B-11	1158	s__Eubacterium_sp_CAG_180						g__Eubacterium
s__Faecalibacterium_prausnitzii	PID-1232-NL-9	2.14216	PID-1232-NL-9	1158.2.1	Netherlands	Netherlands_1158	yes	mother	female	c-section	c-section	M	1158	s__Faecalibacterium_prausnitzii	d__Bacteria	p__Firmicutes_A	c__Clostridia	o__Oscillospirales	f__Ruminococcaceae	g__Faecalibacterium
s__Coprococcus_comes	PID-1232-NL-5	2.14072	PID-1232-NL-5	1157.2.1	Netherlands	Netherlands_1157	yes	mother	female	vaginal-delivery	vaginal-delivery	M	1157	s__Coprococcus_comes						g__Coprococcus
s__Roseburia_faecis	PID-1232-NL-29	2.14061	PID-1232-NL-29	1190.1.8	Netherlands	Netherlands_1190	yes	infant	male	vaginal-delivery	vaginal-delivery	B-11	1190	s__Roseburia_faecis						g__Roseburia
s__Flavonifractor_plautii	PID-1232-NL-97	2.135	PID-1232-NL-97	1009.1.6	Netherlands	Netherlands_1009	yes	infant	male	vaginal-delivery	vaginal-delivery	B-06	1009	s__Flavonifractor_plautii	d__Bacteria	p__Firmicutes_A	c__Clostridia	o__Oscillospirales	f__Oscillospiraceae	g__Flavonifractor
s__Bacteroides_dorei	PID-1232-NL-122	2.13374	PID-1232-NL-122	1081.1.8	Netherlands	Netherlands_1081	yes	infant	female	vaginal-delivery	vaginal-delivery	B-11	1081	s__Bacteroides_dorei						g__Bacteroides
s__Eubacterium_hallii	PID-1232-NL-17	2.12978	PID-1232-NL-17	1190.2.1	Netherlands	Netherlands_1190	yes	mother	female	vaginal-delivery	vaginal-delivery	M	1190	s__Eubacterium_hallii						g__Eubacterium
s__Enterococcus_faecalis	PID-1232-NL-69	2.12608	PID-1232-NL-69	1031.1.3	Netherlands	Netherlands_1031	yes	infant	male	vaginal-delivery	vaginal-delivery	B-02	1031	s__Enterococcus_faecalis	d__Bacteria	p__Firmicutes	c__Bacilli	o__Lactobacillales	f__Enterococcaceae	g__Enterococcus
s__Parabacteroides_distasonis	PID-1232-NL-112	2.12464	PID-1232-NL-112	1213.2.1	Netherlands	Netherlands_1213	yes	mother	female	c-section	c-section	M	1213	s__Parabacteroides_distasonis	d__Bacteria	p__Bacteroidota	c__Bacteroidia	o__Bacteroidales	f__Tannerellaceae	g__Parabacteroides
s__Anaerostipes_hadrus	PID-1232-NL-82	2.12223	PID-1232-NL-82	1138.2.1	Netherlands	Netherlands_1138	yes	mother	female	vaginal-delivery	vaginal-delivery	M	1138	s__Anaerostipes_hadrus	d__Bacteria	p__Firmicutes_A	c__Clostridia	o__Lachnospirales	f__Lachnospiraceae	g__Anaerostipes
s__Anaerostipes_hadrus	PID-1232-NL-92	2.12134	PID-1232-NL-92	1115.2.1	Netherlands	Netherlands_1115	yes	mother	female	vaginal-delivery	vaginal-delivery	M	1115	s__Anaerostipes_hadrus	d__Bacteria	p__Firmicutes_A	c__Clostridia	o__Lachnospirales	f__Lachnospiraceae	g__Anaerostipes
s__Ruminococcus_torques	PID-1232-NL-84	2.12058	PID-1232-NL-84	1129.2.1	Netherlands	Netherlands_1129	yes	mother	female	vaginal-delivery	vaginal-delivery	M	1129	s__Ruminococcus_torques						g__Ruminococcus
s__Bifidobacterium_breve	PID-1232-NL-43	2.11982	PID-1232-NL-43	1179.2.1	Netherlands	Netherlands_1179	yes	mother	female	vaginal-delivery	vaginal-delivery	B-11	1179	s__Bifidobacterium_breve	d__Bacteria	p__Actinobacteriota	c__Actinomycetia	o__Actinomycetales	f__Bifidobacteriaceae	g__Bifidobacterium
s__Bacteroides_vulgatus	PID-1232-NL-141	2.11946	PID-1232-NL-141	1209.2.1	Netherlands	Netherlands_1209	yes	mother	female	vaginal-delivery	vaginal-delivery	M	1209	s__Bacteroides_vulgatus						g__Bacteroides
s__Collinsella_aerofaciens	PID-1232-NL-103	2.119	PID-1232-NL-103	1028.2.1	Netherlands	Netherlands_1028	yes	mother	female	vaginal-delivery	vaginal-delivery	M	1028	s__Collinsella_aerofaciens						g__Collinsella
s__Dorea_formicigenerans	PID-1232-NL-16	2.11415	PID-1232-NL-16	1202.2.1	Netherlands	Netherlands_1202	yes	mother	female	vaginal-delivery	vaginal-delivery	B-02	1202	s__Dorea_formicigenerans	d__Bacteria	p__Firmicutes_A	c__Clostridia	o__Lachnospirales	f__Lachnospiraceae	g__Dorea
s__Fusicatenibacter_saccharivorans	PID-1232-NL-23	2.11414	PID-1232-NL-23	1200.2.1	Netherlands	Netherlands_1200	yes	mother	female	vaginal-delivery	vaginal-delivery	M	1200	s__Fusicatenibacter_saccharivorans	d__Bacteria	p__Firmicutes_A	c__Clostridia	o__Lachnospirales	f__Lachnospiraceae	g__Fusicatenibacter
s__Intestinibacter_bartlettii	PID-1232-NL-89	2.11382	PID-1232-NL-89	1147.2.1	Netherlands	Netherlands_1147	yes	mother	female	vaginal-delivery	vaginal-delivery	M	1147	s__Intestinibacter_bartlettii	d__Bacteria	p__Firmicutes_A	c__Clostridia	o__Peptostreptococcales	f__Peptostreptococcaceae	g__Intestinibacter
s__Collinsella_aerofaciens	PID-1232-NL-101	2.11192	PID-1232-NL-101	1022.1.8	Netherlands	Netherlands_1022	yes	infant	male	vaginal-delivery	vaginal-delivery	B-11	1022	s__Collinsella_aerofaciens						g__Collinsella
s__Bifidobacterium_adolescentis	PID-1232-NL-122	2.10323	PID-1232-NL-122	1081.1.8	Netherlands	Netherlands_1081	yes	infant	female	vaginal-delivery	vaginal-delivery	B-11	1081	s__Bifidobacterium_adolescentis	d__Bacteria	p__Actinobacteriota	c__Actinomycetia	o__Actinomycetales	f__Bifidobacteriaceae	g__Bifidobacterium
s__Streptococcus_salivarius	PID-1232-NL-18	2.10157	PID-1232-NL-18	1190.1.3	Netherlands	Netherlands_1190	yes	infant	male	vaginal-delivery	vaginal-delivery	B-02	1190	s__Streptococcus_salivarius	d__Bacteria	p__Firmicutes	c__Bacilli	o__Lactobacillales	f__Streptococcaceae	g__Streptococcus
s__Eubacterium_rectale	PID-1232-NL-94	2.09675	PID-1232-NL-94	1036.1.8	Netherlands	Netherlands_1036	no	infant	female	vaginal-delivery	vaginal-delivery	B-11	1036	s__Eubacterium_rectale						g__Eubacterium
s__Firmicutes_bacterium_CAG_83	PID-1232-NL-45	2.08704	PID-1232-NL-45	1030.2.1	Netherlands	Netherlands_1030	yes	mother	female	not_applicable	not_applicable	M	1030	s__Firmicutes_bacterium_CAG_83
s__Bifidobacterium_pseudocatenulatum	PID-1232-NL-117	2.08383	PID-1232-NL-117	1200.1.3	Netherlands	Netherlands_1200	yes	infant	male	vaginal-delivery	vaginal-delivery	B-02	1200	s__Bifidobacterium_pseudocatenulatum	d__Bacteria	p__Actinobacteriota	c__Actinomycetia	o__Actinomycetales	f__Bifidobacteriaceae	g__Bifidobacterium
s__Lactobacillus_rogosae	PID-1232-NL-7	2.07294	PID-1232-NL-7	1115.1.8	Netherlands	Netherlands_1115	yes	infant	male	vaginal-delivery	vaginal-delivery	B-11	1115	s__Lactobacillus_rogosae						g__Lactobacillus
s__Roseburia_faecis	PID-1232-NL-102	2.07084	PID-1232-NL-102	1027.2.1	Netherlands	Netherlands_1027	yes	mother	female	c-section	c-section	M	1027	s__Roseburia_faecis						g__Roseburia
s__Bacteroides_fragilis	PID-1232-NL-93	2.06856	PID-1232-NL-93	1081.2.1	Netherlands	Netherlands_1081	yes	mother	female	vaginal-delivery	vaginal-delivery	M	1081	s__Bacteroides_fragilis	d__Bacteria	p__Bacteroidota	c__Bacteroidia	o__Bacteroidales	f__Bacteroidaceae	g__Bacteroides
s__Clostridium_sp_CAG_510	PID-1232-NL-52	2.06526	PID-1232-NL-52	1002.2.1	Netherlands	Netherlands_1002	yes	mother	female	vaginal-delivery	vaginal-delivery	M	1002	s__Clostridium_sp_CAG_510						g__Clostridium
s__Roseburia_intestinalis	PID-1232-NL-125	2.05948	PID-1232-NL-125	1158.1.8	Netherlands	Netherlands_1158	yes	infant	male	c-section	c-section	B-11	1158	s__Roseburia_intestinalis	d__Bacteria	p__Firmicutes_A	c__Clostridia	o__Lachnospirales	f__Lachnospiraceae	g__Roseburia
s__Lachnospira_pectinoschiza	PID-1232-NL-79	2.0592	PID-1232-NL-79	1049.1.8	Netherlands	Netherlands_1049	yes	infant	male	c-section	c-section	B-11	1049	s__Lachnospira_pectinoschiza						g__Lachnospira
s__Ruminococcus_gnavus	PID-1232-NL-97	2.04882	PID-1232-NL-97	1009.1.6	Netherlands	Netherlands_1009	yes	infant	male	vaginal-delivery	vaginal-delivery	B-06	1009	s__Ruminococcus_gnavus						g__Ruminococcus
s__Escherichia_coli	PID-1232-NL-97	2.04704	PID-1232-NL-97	1009.1.6	Netherlands	Netherlands_1009	yes	infant	male	vaginal-delivery	vaginal-delivery	B-06	1009	s__Escherichia_coli	d__Bacteria	p__Proteobacteria	c__Gammaproteobacteria	o__Enterobacterales	f__Enterobacteriaceae	g__Escherichia
s__Bacteroides_ovatus	PID-1232-NL-8	2.03074	PID-1232-NL-8	1149.1.8	Netherlands	Netherlands_1149	no	infant	female	vaginal-delivery	vaginal-delivery	B-11	1149	s__Bacteroides_ovatus	d__Bacteria	p__Bacteroidota	c__Bacteroidia	o__Bacteroidales	f__Bacteroidaceae	g__Bacteroides
s__Odoribacter_splanchnicus	PID-1232-NL-45	2.02709	PID-1232-NL-45	1030.2.1	Netherlands	Netherlands_1030	yes	mother	female	not_applicable	not_applicable	M	1030	s__Odoribacter_splanchnicus	d__Bacteria	p__Bacteroidota	c__Bacteroidia	o__Bacteroidales	f__Marinifilaceae	g__Odoribacter
s__Fusicatenibacter_saccharivorans	PID-1232-NL-6	2.02642	PID-1232-NL-6	1147.1.8	Netherlands	Netherlands_1147	yes	infant	male	vaginal-delivery	vaginal-delivery	B-11	1147	s__Fusicatenibacter_saccharivorans	d__Bacteria	p__Firmicutes_A	c__Clostridia	o__Lachnospirales	f__Lachnospiraceae	g__Fusicatenibacter
s__Collinsella_aerofaciens	PID-1232-NL-113	2.0243	PID-1232-NL-113	1030.1.8	Netherlands	Netherlands_1030	yes	infant	female	vaginal-delivery	vaginal-delivery	B-11	1030	s__Collinsella_aerofaciens						g__Collinsella
s__Bacteroides_caccae	PID-1232-NL-10	2.02186	PID-1232-NL-10	1218.2.1	Netherlands	Netherlands_1218	yes	mother	female	vaginal-delivery	vaginal-delivery	M	1218	s__Bacteroides_caccae	d__Bacteria	p__Bacteroidota	c__Bacteroidia	o__Bacteroidales	f__Bacteroidaceae	g__Bacteroides
s__Faecalibacterium_prausnitzii	PID-1232-NL-52	2.02084	PID-1232-NL-52	1002.2.1	Netherlands	Netherlands_1002	yes	mother	female	vaginal-delivery	vaginal-delivery	M	1002	s__Faecalibacterium_prausnitzii	d__Bacteria	p__Firmicutes_A	c__Clostridia	o__Oscillospirales	f__Ruminococcaceae	g__Faecalibacterium
s__Anaerostipes_hadrus	PID-1232-NL-10	2.00773	PID-1232-NL-10	1218.2.1	Netherlands	Netherlands_1218	yes	mother	female	vaginal-delivery	vaginal-delivery	M	1218	s__Anaerostipes_hadrus	d__Bacteria	p__Firmicutes_A	c__Clostridia	o__Lachnospirales	f__Lachnospiraceae	g__Anaerostipes
s__Butyricicoccus_pullicaecorum	PID-1232-NL-132	2.00712	PID-1232-NL-132	1213.1.8	Netherlands	Netherlands_1213	yes	infant	female	c-section	c-section	B-11	1213	s__Butyricicoccus_pullicaecorum	d__Bacteria	p__Firmicutes_A	c__Clostridia	o__Oscillospirales	f__Butyricicoccaceae	g__Butyricicoccus
s__Veillonella_atypica	PID-1232-NL-18	2.00668	PID-1232-NL-18	1190.1.3	Netherlands	Netherlands_1190	yes	infant	male	vaginal-delivery	vaginal-delivery	B-02	1190	s__Veillonella_atypica	d__Bacteria	p__Firmicutes_C	c__Negativicutes	o__Veillonellales	f__Veillonellaceae	g__Veillonella
s__Sellimonas_intestinalis	PID-1232-NL-100	2.00456	PID-1232-NL-100	1060.2.1	Netherlands	Netherlands_1060	yes	mother	female	vaginal-delivery	vaginal-delivery	M	1060	s__Sellimonas_intestinalis	d__Bacteria	p__Firmicutes_A	c__Clostridia	o__Lachnospirales	f__Lachnospiraceae	g__Sellimonas
s__Dorea_longicatena	PID-1232-NL-109	1.98865	PID-1232-NL-109	1220.2.1	Netherlands	Netherlands_1220	yes	mother	female	vaginal-delivery	vaginal-delivery	M	1220	s__Dorea_longicatena						g__Dorea
s__Ruminococcus_gnavus	PID-1232-NL-9	1.98859	PID-1232-NL-9	1158.2.1	Netherlands	Netherlands_1158	yes	mother	female	c-section	c-section	M	1158	s__Ruminococcus_gnavus						g__Ruminococcus
s__Erysipelatoclostridium_ramosum	PID-1232-NL-8	1.98802	PID-1232-NL-8	1149.1.8	Netherlands	Netherlands_1149	no	infant	female	vaginal-delivery	vaginal-delivery	B-11	1149	s__Erysipelatoclostridium_ramosum	d__Bacteria	p__Firmicutes	c__Bacilli	o__Erysipelotrichales	f__Coprobacillaceae	g__Erysipelatoclostridium
s__Acidaminococcus_intestini	PID-1232-NL-112	1.98795	PID-1232-NL-112	1213.2.1	Netherlands	Netherlands_1213	yes	mother	female	c-section	c-section	M	1213	s__Acidaminococcus_intestini	d__Bacteria	p__Firmicutes_C	c__Negativicutes	o__Acidaminococcales	f__Acidaminococcaceae	g__Acidaminococcus
s__Anaerostipes_hadrus	PID-1232-NL-74	1.98526	PID-1232-NL-74	1099.2.1	Netherlands	Netherlands_1099	yes	mother	female	vaginal-delivery	vaginal-delivery	M	1099	s__Anaerostipes_hadrus	d__Bacteria	p__Firmicutes_A	c__Clostridia	o__Lachnospirales	f__Lachnospiraceae	g__Anaerostipes
s__Bifidobacterium_adolescentis	PID-1232-NL-55	1.98461	PID-1232-NL-55	1009.1.3	Netherlands	Netherlands_1009	yes	infant	male	vaginal-delivery	vaginal-delivery	B-02	1009	s__Bifidobacterium_adolescentis	d__Bacteria	p__Actinobacteriota	c__Actinomycetia	o__Actinomycetales	f__Bifidobacteriaceae	g__Bifidobacterium
s__Eubacterium_eligens	PID-1232-NL-74	1.98445	PID-1232-NL-74	1099.2.1	Netherlands	Netherlands_1099	yes	mother	female	vaginal-delivery	vaginal-delivery	M	1099	s__Eubacterium_eligens						g__Eubacterium
s__Fusicatenibacter_saccharivorans	PID-1232-NL-103	1.98445	PID-1232-NL-103	1028.2.1	Netherlands	Netherlands_1028	yes	mother	female	vaginal-delivery	vaginal-delivery	M	1028	s__Fusicatenibacter_saccharivorans	d__Bacteria	p__Firmicutes_A	c__Clostridia	o__Lachnospirales	f__Lachnospiraceae	g__Fusicatenibacter
s__Bacteroides_fragilis	PID-1232-NL-27	1.97982	PID-1232-NL-27	1129.1.8	Netherlands	Netherlands_1129	yes	infant	female	vaginal-delivery	vaginal-delivery	B-11	1129	s__Bacteroides_fragilis	d__Bacteria	p__Bacteroidota	c__Bacteroidia	o__Bacteroidales	f__Bacteroidaceae	g__Bacteroides
s__Veillonella_sp_CAG_933	PID-1232-NL-94	1.97885	PID-1232-NL-94	1036.1.8	Netherlands	Netherlands_1036	no	infant	female	vaginal-delivery	vaginal-delivery	B-11	1036	s__Veillonella_sp_CAG_933						g__Veillonella
s__Collinsella_aerofaciens	PID-1232-NL-9	1.96882	PID-1232-NL-9	1158.2.1	Netherlands	Netherlands_1158	yes	mother	female	c-section	c-section	M	1158	s__Collinsella_aerofaciens						g__Collinsella
s__Blautia_wexlerae	PID-1232-NL-57	1.96781	PID-1232-NL-57	1022.2.1	Netherlands	Netherlands_1022	yes	mother	female	vaginal-delivery	vaginal-delivery	M	1022	s__Blautia_wexlerae						g__Blautia
s__Anaerostipes_hadrus	PID-1232-NL-84	1.95074	PID-1232-NL-84	1129.2.1	Netherlands	Netherlands_1129	yes	mother	female	vaginal-delivery	vaginal-delivery	M	1129	s__Anaerostipes_hadrus	d__Bacteria	p__Firmicutes_A	c__Clostridia	o__Lachnospirales	f__Lachnospiraceae	g__Anaerostipes
s__Veillonella_atypica	PID-1232-NL-30	1.9497	PID-1232-NL-30	1099.1.8	Netherlands	Netherlands_1099	yes	infant	female	vaginal-delivery	vaginal-delivery	B-11	1099	s__Veillonella_atypica	d__Bacteria	p__Firmicutes_C	c__Negativicutes	o__Veillonellales	f__Veillonellaceae	g__Veillonella
s__Eubacterium_eligens	PID-1232-NL-93	1.93653	PID-1232-NL-93	1081.2.1	Netherlands	Netherlands_1081	yes	mother	female	vaginal-delivery	vaginal-delivery	M	1081	s__Eubacterium_eligens						g__Eubacterium
s__Blautia_wexlerae	PID-1232-NL-73	1.93559	PID-1232-NL-73	1017.1.8	Netherlands	Netherlands_1017	no	infant	male	vaginal-delivery	vaginal-delivery	B-11	1017	s__Blautia_wexlerae						g__Blautia
s__Ruminococcus_torques	PID-1232-NL-57	1.93159	PID-1232-NL-57	1022.2.1	Netherlands	Netherlands_1022	yes	mother	female	vaginal-delivery	vaginal-delivery	M	1022	s__Ruminococcus_torques						g__Ruminococcus
s__Bacteroides_vulgatus	PID-1232-NL-103	1.93029	PID-1232-NL-103	1028.2.1	Netherlands	Netherlands_1028	yes	mother	female	vaginal-delivery	vaginal-delivery	M	1028	s__Bacteroides_vulgatus						g__Bacteroides
s__Roseburia_faecis	PID-1232-NL-94	1.92898	PID-1232-NL-94	1036.1.8	Netherlands	Netherlands_1036	no	infant	female	vaginal-delivery	vaginal-delivery	B-11	1036	s__Roseburia_faecis						g__Roseburia
s__Megamonas_funiformis	PID-1232-NL-84	1.9259	PID-1232-NL-84	1129.2.1	Netherlands	Netherlands_1129	yes	mother	female	vaginal-delivery	vaginal-delivery	M	1129	s__Megamonas_funiformis	d__Bacteria	p__Firmicutes_C	c__Negativicutes	o__Selenomonadales	f__Selenomonadaceae	g__Megamonas
s__Faecalibacterium_prausnitzii	PID-1232-NL-51	1.9254	PID-1232-NL-51	1005.2.1	Netherlands	Netherlands_1005	yes	mother	female	vaginal-delivery	vaginal-delivery	M	1005	s__Faecalibacterium_prausnitzii	d__Bacteria	p__Firmicutes_A	c__Clostridia	o__Oscillospirales	f__Ruminococcaceae	g__Faecalibacterium
s__Collinsella_aerofaciens	PID-1232-NL-32	1.92181	PID-1232-NL-32	1096.1.6	Netherlands	Netherlands_1096	yes	infant	male	vaginal-delivery	vaginal-delivery	B-06	1096	s__Collinsella_aerofaciens						g__Collinsella
s__Roseburia_faecis	PID-1232-NL-112	1.91666	PID-1232-NL-112	1213.2.1	Netherlands	Netherlands_1213	yes	mother	female	c-section	c-section	M	1213	s__Roseburia_faecis						g__Roseburia
s__Bacteroides_xylanisolvens	PID-1232-NL-5	1.91638	PID-1232-NL-5	1157.2.1	Netherlands	Netherlands_1157	yes	mother	female	vaginal-delivery	vaginal-delivery	M	1157	s__Bacteroides_xylanisolvens	d__Bacteria	p__Bacteroidota	c__Bacteroidia	o__Bacteroidales	f__Bacteroidaceae	g__Bacteroides
s__Acidaminococcus_intestini	PID-1232-NL-101	1.91169	PID-1232-NL-101	1022.1.8	Netherlands	Netherlands_1022	yes	infant	male	vaginal-delivery	vaginal-delivery	B-11	1022	s__Acidaminococcus_intestini	d__Bacteria	p__Firmicutes_C	c__Negativicutes	o__Acidaminococcales	f__Acidaminococcaceae	g__Acidaminococcus
s__Eubacterium_rectale	PID-1232-NL-83	1.90866	PID-1232-NL-83	1035.1.8	Netherlands	Netherlands_1035	yes	infant	female	vaginal-delivery	vaginal-delivery	B-11	1035	s__Eubacterium_rectale						g__Eubacterium
s__Enterococcus_faecalis	PID-1232-NL-137	1.8969	PID-1232-NL-137	1019.1.3	Netherlands	Netherlands_1019	yes	infant	male	vaginal-delivery	vaginal-delivery	B-02	1019	s__Enterococcus_faecalis	d__Bacteria	p__Firmicutes	c__Bacilli	o__Lactobacillales	f__Enterococcaceae	g__Enterococcus
s__Intestinibacter_bartlettii	PID-1232-NL-6	1.89363	PID-1232-NL-6	1147.1.8	Netherlands	Netherlands_1147	yes	infant	male	vaginal-delivery	vaginal-delivery	B-11	1147	s__Intestinibacter_bartlettii	d__Bacteria	p__Firmicutes_A	c__Clostridia	o__Peptostreptococcales	f__Peptostreptococcaceae	g__Intestinibacter
s__Bifidobacterium_adolescentis	PID-1232-NL-117	1.89046	PID-1232-NL-117	1200.1.3	Netherlands	Netherlands_1200	yes	infant	male	vaginal-delivery	vaginal-delivery	B-02	1200	s__Bifidobacterium_adolescentis	d__Bacteria	p__Actinobacteriota	c__Actinomycetia	o__Actinomycetales	f__Bifidobacteriaceae	g__Bifidobacterium
s__Blautia_obeum	PID-1232-NL-23	1.89022	PID-1232-NL-23	1200.2.1	Netherlands	Netherlands_1200	yes	mother	female	vaginal-delivery	vaginal-delivery	M	1200	s__Blautia_obeum						g__Blautia
s__Eubacterium_rectale	PID-1232-NL-89	1.88627	PID-1232-NL-89	1147.2.1	Netherlands	Netherlands_1147	yes	mother	female	vaginal-delivery	vaginal-delivery	M	1147	s__Eubacterium_rectale						g__Eubacterium
s__Streptococcus_salivarius	PID-1232-NL-127	1.88472	PID-1232-NL-127	1090.1.8	Netherlands	Netherlands_1090	yes	infant	female	vaginal-delivery	vaginal-delivery	B-11	1090	s__Streptococcus_salivarius	d__Bacteria	p__Firmicutes	c__Bacilli	o__Lactobacillales	f__Streptococcaceae	g__Streptococcus
s__Blautia_obeum	PID-1232-NL-103	1.88293	PID-1232-NL-103	1028.2.1	Netherlands	Netherlands_1028	yes	mother	female	vaginal-delivery	vaginal-delivery	M	1028	s__Blautia_obeum						g__Blautia
s__Collinsella_aerofaciens	PID-1232-NL-109	1.87659	PID-1232-NL-109	1220.2.1	Netherlands	Netherlands_1220	yes	mother	female	vaginal-delivery	vaginal-delivery	M	1220	s__Collinsella_aerofaciens						g__Collinsella
s__Streptococcus_parasanguinis	PID-1232-NL-6	1.8671	PID-1232-NL-6	1147.1.8	Netherlands	Netherlands_1147	yes	infant	male	vaginal-delivery	vaginal-delivery	B-11	1147	s__Streptococcus_parasanguinis						g__Streptococcus
s__Dorea_formicigenerans	PID-1232-NL-82	1.8652	PID-1232-NL-82	1138.2.1	Netherlands	Netherlands_1138	yes	mother	female	vaginal-delivery	vaginal-delivery	M	1138	s__Dorea_formicigenerans	d__Bacteria	p__Firmicutes_A	c__Clostridia	o__Lachnospirales	f__Lachnospiraceae	g__Dorea
s__Roseburia_sp_CAG_182	PID-1232-NL-109	1.86274	PID-1232-NL-109	1220.2.1	Netherlands	Netherlands_1220	yes	mother	female	vaginal-delivery	vaginal-delivery	M	1220	s__Roseburia_sp_CAG_182						g__Roseburia
s__Enterococcus_faecalis	PID-1232-NL-117	1.8623	PID-1232-NL-117	1200.1.3	Netherlands	Netherlands_1200	yes	infant	male	vaginal-delivery	vaginal-delivery	B-02	1200	s__Enterococcus_faecalis	d__Bacteria	p__Firmicutes	c__Bacilli	o__Lactobacillales	f__Enterococcaceae	g__Enterococcus
s__Enterococcus_faecalis	PID-1232-NL-15	1.86003	PID-1232-NL-15	1202.1.3	Netherlands	Netherlands_1202	yes	infant	female	vaginal-delivery	vaginal-delivery	B-02	1202	s__Enterococcus_faecalis	d__Bacteria	p__Firmicutes	c__Bacilli	o__Lactobacillales	f__Enterococcaceae	g__Enterococcus
s__Phascolarctobacterium_sp_CAG_266	PID-1232-NL-52	1.85786	PID-1232-NL-52	1002.2.1	Netherlands	Netherlands_1002	yes	mother	female	vaginal-delivery	vaginal-delivery	M	1002	s__Phascolarctobacterium_sp_CAG_266						g__Phascolarctobacterium
s__Blautia_wexlerae	PID-1232-NL-95-1	1.85784	PID-1232-NL-95-1	1009.1.8	Netherlands	Netherlands_1009	yes	infant	male	vaginal-delivery	vaginal-delivery	B-11	1009	s__Blautia_wexlerae						g__Blautia
s__Fusicatenibacter_saccharivorans	PID-1232-NL-92	1.85609	PID-1232-NL-92	1115.2.1	Netherlands	Netherlands_1115	yes	mother	female	vaginal-delivery	vaginal-delivery	M	1115	s__Fusicatenibacter_saccharivorans	d__Bacteria	p__Firmicutes_A	c__Clostridia	o__Lachnospirales	f__Lachnospiraceae	g__Fusicatenibacter
s__Veillonella_atypica	PID-1232-NL-118	1.85263	PID-1232-NL-118	1220.1.3	Netherlands	Netherlands_1220	yes	infant	female	vaginal-delivery	vaginal-delivery	B-02	1220	s__Veillonella_atypica	d__Bacteria	p__Firmicutes_C	c__Negativicutes	o__Veillonellales	f__Veillonellaceae	g__Veillonella
s__Collinsella_aerofaciens	PID-1232-NL-121	1.84736	PID-1232-NL-121	1096.1.3	Netherlands	Netherlands_1096	yes	infant	male	vaginal-delivery	vaginal-delivery	B-02	1096	s__Collinsella_aerofaciens						g__Collinsella
s__Bifidobacterium_kashiwanohense	PID-1232-NL-95-1	1.84015	PID-1232-NL-95-1	1009.1.8	Netherlands	Netherlands_1009	yes	infant	male	vaginal-delivery	vaginal-delivery	B-11	1009	s__Bifidobacterium_kashiwanohense						g__Bifidobacterium
s__Blautia_obeum	PID-1232-NL-70	1.83352	PID-1232-NL-70	1031.2.1	Netherlands	Netherlands_1031	yes	mother	female	vaginal-delivery	vaginal-delivery	M	1031	s__Blautia_obeum						g__Blautia
s__Collinsella_aerofaciens	PID-1232-NL-141	1.8324	PID-1232-NL-141	1209.2.1	Netherlands	Netherlands_1209	yes	mother	female	vaginal-delivery	vaginal-delivery	M	1209	s__Collinsella_aerofaciens						g__Collinsella
s__Bacteroides_vulgatus	PID-1232-NL-83	1.83164	PID-1232-NL-83	1035.1.8	Netherlands	Netherlands_1035	yes	infant	female	vaginal-delivery	vaginal-delivery	B-11	1035	s__Bacteroides_vulgatus						g__Bacteroides
s__Varibaculum_cambriense	PID-1232-NL-121	1.82614	PID-1232-NL-121	1096.1.3	Netherlands	Netherlands_1096	yes	infant	male	vaginal-delivery	vaginal-delivery	B-02	1096	s__Varibaculum_cambriense	d__Bacteria	p__Actinobacteriota	c__Actinomycetia	o__Actinomycetales	f__Actinomycetaceae	g__Varibaculum
s__Bifidobacterium_catenulatum	PID-1232-NL-83	1.82354	PID-1232-NL-83	1035.1.8	Netherlands	Netherlands_1035	yes	infant	female	vaginal-delivery	vaginal-delivery	B-11	1035	s__Bifidobacterium_catenulatum	d__Bacteria	p__Actinobacteriota	c__Actinomycetia	o__Actinomycetales	f__Bifidobacteriaceae	g__Bifidobacterium
s__Veillonella_parvula	PID-1232-NL-25	1.82159	PID-1232-NL-25	1202.1.8	Netherlands	Netherlands_1202	yes	infant	female	vaginal-delivery	vaginal-delivery	B-11	1202	s__Veillonella_parvula						g__Veillonella
s__Dorea_formicigenerans	PID-1232-NL-58	1.81638	PID-1232-NL-58	1035.2.1	Netherlands	Netherlands_1035	yes	mother	female	vaginal-delivery	vaginal-delivery	M	1035	s__Dorea_formicigenerans	d__Bacteria	p__Firmicutes_A	c__Clostridia	o__Lachnospirales	f__Lachnospiraceae	g__Dorea
s__Cutibacterium_avidum	PID-1232-NL-76	1.81581	PID-1232-NL-76	1060.1.3	Netherlands	Netherlands_1060	yes	infant	male	vaginal-delivery	vaginal-delivery	B-02	1060	s__Cutibacterium_avidum	d__Bacteria	p__Actinobacteriota	c__Actinomycetia	o__Propionibacteriales	f__Propionibacteriaceae	g__Cutibacterium
s__Coprococcus_eutactus	PID-1232-NL-84	1.81562	PID-1232-NL-84	1129.2.1	Netherlands	Netherlands_1129	yes	mother	female	vaginal-delivery	vaginal-delivery	M	1129	s__Coprococcus_eutactus	d__Bacteria	p__Firmicutes_A	c__Clostridia	o__Lachnospirales	f__Lachnospiraceae	g__Coprococcus
s__Citrobacter_koseri	PID-1232-NL-4	1.81479	PID-1232-NL-4	1149.1.6	Netherlands	Netherlands_1149	no	infant	female	vaginal-delivery	vaginal-delivery	B-06	1149	s__Citrobacter_koseri						g__Citrobacter
s__Bifidobacterium_kashiwanohense	PID-1232-NL-90	1.81429	PID-1232-NL-90	1060.1.6	Netherlands	Netherlands_1060	yes	infant	male	vaginal-delivery	vaginal-delivery	B-06	1060	s__Bifidobacterium_kashiwanohense						g__Bifidobacterium
s__Eubacterium_hallii	PID-1232-NL-74	1.80942	PID-1232-NL-74	1099.2.1	Netherlands	Netherlands_1099	yes	mother	female	vaginal-delivery	vaginal-delivery	M	1099	s__Eubacterium_hallii						g__Eubacterium
s__Collinsella_aerofaciens	PID-1232-NL-68	1.80899	PID-1232-NL-68	1019.1.8	Netherlands	Netherlands_1019	yes	infant	male	vaginal-delivery	vaginal-delivery	B-11	1019	s__Collinsella_aerofaciens						g__Collinsella
s__Firmicutes_bacterium_CAG_83	PID-1232-NL-140	1.80503	PID-1232-NL-140	1080.1.8	Netherlands	Netherlands_1080	yes	infant	male	vaginal-delivery	vaginal-delivery	B-11	1080	s__Firmicutes_bacterium_CAG_83
s__Bacteroides_dorei	PID-1232-NL-92	1.78388	PID-1232-NL-92	1115.2.1	Netherlands	Netherlands_1115	yes	mother	female	vaginal-delivery	vaginal-delivery	M	1115	s__Bacteroides_dorei						g__Bacteroides
s__Streptococcus_salivarius	PID-1232-NL-69	1.78004	PID-1232-NL-69	1031.1.3	Netherlands	Netherlands_1031	yes	infant	male	vaginal-delivery	vaginal-delivery	B-02	1031	s__Streptococcus_salivarius	d__Bacteria	p__Firmicutes	c__Bacilli	o__Lactobacillales	f__Streptococcaceae	g__Streptococcus
s__Streptococcus_mitis	PID-1232-NL-90	1.77967	PID-1232-NL-90	1060.1.6	Netherlands	Netherlands_1060	yes	infant	male	vaginal-delivery	vaginal-delivery	B-06	1060	s__Streptococcus_mitis	d__Bacteria	p__Firmicutes	c__Bacilli	o__Lactobacillales	f__Streptococcaceae	g__Streptococcus
s__Fusicatenibacter_saccharivorans	PID-1232-NL-68	1.77482	PID-1232-NL-68	1019.1.8	Netherlands	Netherlands_1019	yes	infant	male	vaginal-delivery	vaginal-delivery	B-11	1019	s__Fusicatenibacter_saccharivorans	d__Bacteria	p__Firmicutes_A	c__Clostridia	o__Lachnospirales	f__Lachnospiraceae	g__Fusicatenibacter
s__Fusicatenibacter_saccharivorans	PID-1232-NL-113	1.77395	PID-1232-NL-113	1030.1.8	Netherlands	Netherlands_1030	yes	infant	female	vaginal-delivery	vaginal-delivery	B-11	1030	s__Fusicatenibacter_saccharivorans	d__Bacteria	p__Firmicutes_A	c__Clostridia	o__Lachnospirales	f__Lachnospiraceae	g__Fusicatenibacter
s__Anaerostipes_hadrus	PID-1232-NL-70	1.77219	PID-1232-NL-70	1031.2.1	Netherlands	Netherlands_1031	yes	mother	female	vaginal-delivery	vaginal-delivery	M	1031	s__Anaerostipes_hadrus	d__Bacteria	p__Firmicutes_A	c__Clostridia	o__Lachnospirales	f__Lachnospiraceae	g__Anaerostipes
s__Bifidobacterium_bifidum	PID-1232-NL-61	1.77137	PID-1232-NL-61	1049.2.1	Netherlands	Netherlands_1049	yes	mother	female	c-section	c-section	M	1049	s__Bifidobacterium_bifidum	d__Bacteria	p__Actinobacteriota	c__Actinomycetia	o__Actinomycetales	f__Bifidobacteriaceae	g__Bifidobacterium
s__Megamonas_funiformis	PID-1232-NL-92	1.76922	PID-1232-NL-92	1115.2.1	Netherlands	Netherlands_1115	yes	mother	female	vaginal-delivery	vaginal-delivery	M	1115	s__Megamonas_funiformis	d__Bacteria	p__Firmicutes_C	c__Negativicutes	o__Selenomonadales	f__Selenomonadaceae	g__Megamonas
s__Lactobacillus_fermentum	PID-1232-NL-32	1.7656	PID-1232-NL-32	1096.1.6	Netherlands	Netherlands_1096	yes	infant	male	vaginal-delivery	vaginal-delivery	B-06	1096	s__Lactobacillus_fermentum						g__Lactobacillus
s__Streptococcus_vestibularis	PID-1232-NL-76	1.7656	PID-1232-NL-76	1060.1.3	Netherlands	Netherlands_1060	yes	infant	male	vaginal-delivery	vaginal-delivery	B-02	1060	s__Streptococcus_vestibularis	d__Bacteria	p__Firmicutes	c__Bacilli	o__Lactobacillales	f__Streptococcaceae	g__Streptococcus
s__Bacteroides_vulgatus	PID-1232-NL-18	1.75978	PID-1232-NL-18	1190.1.3	Netherlands	Netherlands_1190	yes	infant	male	vaginal-delivery	vaginal-delivery	B-02	1190	s__Bacteroides_vulgatus						g__Bacteroides
s__Bifidobacterium_adolescentis	PID-1232-NL-94	1.75679	PID-1232-NL-94	1036.1.8	Netherlands	Netherlands_1036	no	infant	female	vaginal-delivery	vaginal-delivery	B-11	1036	s__Bifidobacterium_adolescentis	d__Bacteria	p__Actinobacteriota	c__Actinomycetia	o__Actinomycetales	f__Bifidobacteriaceae	g__Bifidobacterium
s__Escherichia_coli	PID-1232-NL-78	1.75456	PID-1232-NL-78	1063.1.6	Netherlands	Netherlands_1063	no	infant	male	vaginal-delivery	vaginal-delivery	B-06	1063	s__Escherichia_coli	d__Bacteria	p__Proteobacteria	c__Gammaproteobacteria	o__Enterobacterales	f__Enterobacteriaceae	g__Escherichia
s__Roseburia_inulinivorans	PID-1232-NL-61	1.75298	PID-1232-NL-61	1049.2.1	Netherlands	Netherlands_1049	yes	mother	female	c-section	c-section	M	1049	s__Roseburia_inulinivorans	d__Bacteria	p__Firmicutes_A	c__Clostridia	o__Lachnospirales	f__Lachnospiraceae	g__Roseburia
s__Dorea_formicigenerans	PID-1232-NL-98	1.74924	PID-1232-NL-98	1090.2.1	Netherlands	Netherlands_1090	yes	mother	female	vaginal-delivery	vaginal-delivery	M	1090	s__Dorea_formicigenerans	d__Bacteria	p__Firmicutes_A	c__Clostridia	o__Lachnospirales	f__Lachnospiraceae	g__Dorea
s__Faecalibacterium_prausnitzii	PID-1232-NL-31	1.74906	PID-1232-NL-31	1027.1.8	Netherlands	Netherlands_1027	yes	infant	female	c-section	c-section	B-11	1027	s__Faecalibacterium_prausnitzii	d__Bacteria	p__Firmicutes_A	c__Clostridia	o__Oscillospirales	f__Ruminococcaceae	g__Faecalibacterium
s__Ruminococcus_lactaris	PID-1232-NL-29	1.74787	PID-1232-NL-29	1190.1.8	Netherlands	Netherlands_1190	yes	infant	male	vaginal-delivery	vaginal-delivery	B-11	1190	s__Ruminococcus_lactaris						g__Ruminococcus
s__Bifidobacterium_longum	PID-1232-NL-86	1.74769	PID-1232-NL-86	1096.2.1	Netherlands	Netherlands_1096	yes	mother	female	vaginal-delivery	vaginal-delivery	M	1096	s__Bifidobacterium_longum	d__Bacteria	p__Actinobacteriota	c__Actinomycetia	o__Actinomycetales	f__Bifidobacteriaceae	g__Bifidobacterium
s__Anaerostipes_caccae	PID-1232-NL-127	1.74515	PID-1232-NL-127	1090.1.8	Netherlands	Netherlands_1090	yes	infant	female	vaginal-delivery	vaginal-delivery	B-11	1090	s__Anaerostipes_caccae	d__Bacteria	p__Firmicutes_A	c__Clostridia	o__Lachnospirales	f__Lachnospiraceae	g__Anaerostipes
s__Coprococcus_comes	PID-1232-NL-57	1.73136	PID-1232-NL-57	1022.2.1	Netherlands	Netherlands_1022	yes	mother	female	vaginal-delivery	vaginal-delivery	M	1022	s__Coprococcus_comes						g__Coprococcus
s__Coprococcus_eutactus	PID-1232-NL-60	1.72704	PID-1232-NL-60	1019.2.1	Netherlands	Netherlands_1019	yes	mother	female	vaginal-delivery	vaginal-delivery	M	1019	s__Coprococcus_eutactus	d__Bacteria	p__Firmicutes_A	c__Clostridia	o__Lachnospirales	f__Lachnospiraceae	g__Coprococcus
s__Anaerostipes_caccae	PID-1232-NL-25	1.72004	PID-1232-NL-25	1202.1.8	Netherlands	Netherlands_1202	yes	infant	female	vaginal-delivery	vaginal-delivery	B-11	1202	s__Anaerostipes_caccae	d__Bacteria	p__Firmicutes_A	c__Clostridia	o__Lachnospirales	f__Lachnospiraceae	g__Anaerostipes
s__Ruminococcus_torques	PID-1232-NL-89	1.7176	PID-1232-NL-89	1147.2.1	Netherlands	Netherlands_1147	yes	mother	female	vaginal-delivery	vaginal-delivery	M	1147	s__Ruminococcus_torques						g__Ruminococcus
s__Bifidobacterium_adolescentis	PID-1232-NL-81	1.71737	PID-1232-NL-81	1050.1.8	Netherlands	Netherlands_1050	no	infant	male	vaginal-delivery	vaginal-delivery	B-11	1050	s__Bifidobacterium_adolescentis	d__Bacteria	p__Actinobacteriota	c__Actinomycetia	o__Actinomycetales	f__Bifidobacteriaceae	g__Bifidobacterium
s__Dorea_formicigenerans	PID-1232-NL-86	1.7156	PID-1232-NL-86	1096.2.1	Netherlands	Netherlands_1096	yes	mother	female	vaginal-delivery	vaginal-delivery	M	1096	s__Dorea_formicigenerans	d__Bacteria	p__Firmicutes_A	c__Clostridia	o__Lachnospirales	f__Lachnospiraceae	g__Dorea
s__Ruminococcus_lactaris	PID-1232-NL-74	1.70817	PID-1232-NL-74	1099.2.1	Netherlands	Netherlands_1099	yes	mother	female	vaginal-delivery	vaginal-delivery	M	1099	s__Ruminococcus_lactaris						g__Ruminococcus
s__Megasphaera_micronuciformis	PID-1232-NL-97	1.70738	PID-1232-NL-97	1009.1.6	Netherlands	Netherlands_1009	yes	infant	male	vaginal-delivery	vaginal-delivery	B-06	1009	s__Megasphaera_micronuciformis						g__Megasphaera
s__Clostridium_perfringens	PID-1232-NL-50	1.70396	PID-1232-NL-50	1002.1.6	Netherlands	Netherlands_1002	yes	infant	male	vaginal-delivery	vaginal-delivery	B-06	1002	s__Clostridium_perfringens						g__Clostridium
s__Eubacterium_eligens	PID-1232-NL-112	1.70358	PID-1232-NL-112	1213.2.1	Netherlands	Netherlands_1213	yes	mother	female	c-section	c-section	M	1213	s__Eubacterium_eligens						g__Eubacterium
s__Roseburia_hominis	PID-1232-NL-84	1.70057	PID-1232-NL-84	1129.2.1	Netherlands	Netherlands_1129	yes	mother	female	vaginal-delivery	vaginal-delivery	M	1129	s__Roseburia_hominis	d__Bacteria	p__Firmicutes_A	c__Clostridia	o__Lachnospirales	f__Lachnospiraceae	g__Roseburia
s__Ruminococcus_gnavus	PID-1232-NL-81	1.69809	PID-1232-NL-81	1050.1.8	Netherlands	Netherlands_1050	no	infant	male	vaginal-delivery	vaginal-delivery	B-11	1050	s__Ruminococcus_gnavus						g__Ruminococcus
s__Blautia_wexlerae	PID-1232-NL-64	1.68831	PID-1232-NL-64	1002.1.8	Netherlands	Netherlands_1002	yes	infant	male	vaginal-delivery	vaginal-delivery	B-11	1002	s__Blautia_wexlerae						g__Blautia
s__Clostridium_bolteae	PID-1232-NL-44	1.68702	PID-1232-NL-44	1218.1.8	Netherlands	Netherlands_1218	yes	infant	male	vaginal-delivery	vaginal-delivery	B-11	1218	s__Clostridium_bolteae						g__Clostridium
s__Bacteroides_dorei	PID-1232-NL-74	1.6816	PID-1232-NL-74	1099.2.1	Netherlands	Netherlands_1099	yes	mother	female	vaginal-delivery	vaginal-delivery	M	1099	s__Bacteroides_dorei						g__Bacteroides
s__Alistipes_putredinis	PID-1232-NL-70	1.68128	PID-1232-NL-70	1031.2.1	Netherlands	Netherlands_1031	yes	mother	female	vaginal-delivery	vaginal-delivery	M	1031	s__Alistipes_putredinis	d__Bacteria	p__Bacteroidota	c__Bacteroidia	o__Bacteroidales	f__Rikenellaceae	g__Alistipes
s__Bifidobacterium_longum	PID-1232-NL-109	1.67318	PID-1232-NL-109	1220.2.1	Netherlands	Netherlands_1220	yes	mother	female	vaginal-delivery	vaginal-delivery	M	1220	s__Bifidobacterium_longum	d__Bacteria	p__Actinobacteriota	c__Actinomycetia	o__Actinomycetales	f__Bifidobacteriaceae	g__Bifidobacterium
s__Dorea_longicatena	PID-1232-NL-6	1.67239	PID-1232-NL-6	1147.1.8	Netherlands	Netherlands_1147	yes	infant	male	vaginal-delivery	vaginal-delivery	B-11	1147	s__Dorea_longicatena						g__Dorea
s__Coprococcus_comes	PID-1232-NL-89	1.67014	PID-1232-NL-89	1147.2.1	Netherlands	Netherlands_1147	yes	mother	female	vaginal-delivery	vaginal-delivery	M	1147	s__Coprococcus_comes						g__Coprococcus
s__Bacteroides_thetaiotaomicron	PID-1232-NL-125	1.66591	PID-1232-NL-125	1158.1.8	Netherlands	Netherlands_1158	yes	infant	male	c-section	c-section	B-11	1158	s__Bacteroides_thetaiotaomicron	d__Bacteria	p__Bacteroidota	c__Bacteroidia	o__Bacteroidales	f__Bacteroidaceae	g__Bacteroides
s__Bifidobacterium_longum	PID-1232-NL-10	1.6598	PID-1232-NL-10	1218.2.1	Netherlands	Netherlands_1218	yes	mother	female	vaginal-delivery	vaginal-delivery	M	1218	s__Bifidobacterium_longum	d__Bacteria	p__Actinobacteriota	c__Actinomycetia	o__Actinomycetales	f__Bifidobacteriaceae	g__Bifidobacterium
s__Eggerthella_lenta	PID-1232-NL-28	1.6592	PID-1232-NL-28	1179.1.8	Netherlands	Netherlands_1179	yes	infant	female	vaginal-delivery	vaginal-delivery	B-11	1179	s__Eggerthella_lenta	d__Bacteria	p__Actinobacteriota	c__Coriobacteriia	o__Coriobacteriales	f__Eggerthellaceae	g__Eggerthella
s__Streptococcus_salivarius	PID-1232-NL-83	1.65595	PID-1232-NL-83	1035.1.8	Netherlands	Netherlands_1035	yes	infant	female	vaginal-delivery	vaginal-delivery	B-11	1035	s__Streptococcus_salivarius	d__Bacteria	p__Firmicutes	c__Bacilli	o__Lactobacillales	f__Streptococcaceae	g__Streptococcus
s__Firmicutes_bacterium_CAG_83	PID-1232-NL-68	1.65465	PID-1232-NL-68	1019.1.8	Netherlands	Netherlands_1019	yes	infant	male	vaginal-delivery	vaginal-delivery	B-11	1019	s__Firmicutes_bacterium_CAG_83
s__Bacteroides_vulgatus	PID-1232-NL-32	1.65279	PID-1232-NL-32	1096.1.6	Netherlands	Netherlands_1096	yes	infant	male	vaginal-delivery	vaginal-delivery	B-06	1096	s__Bacteroides_vulgatus						g__Bacteroides
s__Slackia_isoflavoniconvertens	PID-1232-NL-13	1.64957	PID-1232-NL-13	1157.1.6	Netherlands	Netherlands_1157	yes	infant	male	vaginal-delivery	vaginal-delivery	B-06	1157	s__Slackia_isoflavoniconvertens						g__Slackia
s__Bacteroides_ovatus	PID-1232-NL-122	1.64925	PID-1232-NL-122	1081.1.8	Netherlands	Netherlands_1081	yes	infant	female	vaginal-delivery	vaginal-delivery	B-11	1081	s__Bacteroides_ovatus	d__Bacteria	p__Bacteroidota	c__Bacteroidia	o__Bacteroidales	f__Bacteroidaceae	g__Bacteroides
s__Eubacterium_sp_CAG_180	PID-1232-NL-112	1.64239	PID-1232-NL-112	1213.2.1	Netherlands	Netherlands_1213	yes	mother	female	c-section	c-section	M	1213	s__Eubacterium_sp_CAG_180						g__Eubacterium
s__Dorea_formicigenerans	PID-1232-NL-57	1.64205	PID-1232-NL-57	1022.2.1	Netherlands	Netherlands_1022	yes	mother	female	vaginal-delivery	vaginal-delivery	M	1022	s__Dorea_formicigenerans	d__Bacteria	p__Firmicutes_A	c__Clostridia	o__Lachnospirales	f__Lachnospiraceae	g__Dorea
s__Lactobacillus_reuteri	PID-1232-NL-100	1.63925	PID-1232-NL-100	1060.2.1	Netherlands	Netherlands_1060	yes	mother	female	vaginal-delivery	vaginal-delivery	M	1060	s__Lactobacillus_reuteri						g__Lactobacillus
s__Blautia_wexlerae	PID-1232-NL-127	1.63406	PID-1232-NL-127	1090.1.8	Netherlands	Netherlands_1090	yes	infant	female	vaginal-delivery	vaginal-delivery	B-11	1090	s__Blautia_wexlerae						g__Blautia
s__Bifidobacterium_longum	PID-1232-NL-133	1.63337	PID-1232-NL-133	1184.1.8	Netherlands	Netherlands_1184	no	infant	male	vaginal-delivery	vaginal-delivery	B-11	1184	s__Bifidobacterium_longum	d__Bacteria	p__Actinobacteriota	c__Actinomycetia	o__Actinomycetales	f__Bifidobacteriaceae	g__Bifidobacterium
s__Streptococcus_salivarius	PID-1232-NL-4	1.63173	PID-1232-NL-4	1149.1.6	Netherlands	Netherlands_1149	no	infant	female	vaginal-delivery	vaginal-delivery	B-06	1149	s__Streptococcus_salivarius	d__Bacteria	p__Firmicutes	c__Bacilli	o__Lactobacillales	f__Streptococcaceae	g__Streptococcus
s__Bifidobacterium_longum	PID-1232-NL-6	1.626	PID-1232-NL-6	1147.1.8	Netherlands	Netherlands_1147	yes	infant	male	vaginal-delivery	vaginal-delivery	B-11	1147	s__Bifidobacterium_longum	d__Bacteria	p__Actinobacteriota	c__Actinomycetia	o__Actinomycetales	f__Bifidobacteriaceae	g__Bifidobacterium
s__Lachnospira_pectinoschiza	PID-1232-NL-112	1.6245	PID-1232-NL-112	1213.2.1	Netherlands	Netherlands_1213	yes	mother	female	c-section	c-section	M	1213	s__Lachnospira_pectinoschiza						g__Lachnospira
s__Bifidobacterium_longum	PID-1232-NL-134	1.61728	PID-1232-NL-134	1157.1.8	Netherlands	Netherlands_1157	yes	infant	male	vaginal-delivery	vaginal-delivery	B-11	1157	s__Bifidobacterium_longum	d__Bacteria	p__Actinobacteriota	c__Actinomycetia	o__Actinomycetales	f__Bifidobacteriaceae	g__Bifidobacterium
s__Slackia_isoflavoniconvertens	PID-1232-NL-103	1.61349	PID-1232-NL-103	1028.2.1	Netherlands	Netherlands_1028	yes	mother	female	vaginal-delivery	vaginal-delivery	M	1028	s__Slackia_isoflavoniconvertens						g__Slackia
s__Bifidobacterium_catenulatum	PID-1232-NL-132	1.60686	PID-1232-NL-132	1213.1.8	Netherlands	Netherlands_1213	yes	infant	female	c-section	c-section	B-11	1213	s__Bifidobacterium_catenulatum	d__Bacteria	p__Actinobacteriota	c__Actinomycetia	o__Actinomycetales	f__Bifidobacteriaceae	g__Bifidobacterium
s__Bacteroides_uniformis	PID-1232-NL-70	1.60593	PID-1232-NL-70	1031.2.1	Netherlands	Netherlands_1031	yes	mother	female	vaginal-delivery	vaginal-delivery	M	1031	s__Bacteroides_uniformis	d__Bacteria	p__Bacteroidota	c__Bacteroidia	o__Bacteroidales	f__Bacteroidaceae	g__Bacteroides
s__Veillonella_parvula	PID-1232-NL-104	1.60334	PID-1232-NL-104	1036.1.6	Netherlands	Netherlands_1036	no	infant	female	vaginal-delivery	vaginal-delivery	B-06	1036	s__Veillonella_parvula						g__Veillonella
s__Firmicutes_bacterium_CAG_555	PID-1232-NL-102	1.602	PID-1232-NL-102	1027.2.1	Netherlands	Netherlands_1027	yes	mother	female	c-section	c-section	M	1027	s__Firmicutes_bacterium_CAG_555
s__Bifidobacterium_scardovii	PID-1232-NL-32	1.60171	PID-1232-NL-32	1096.1.6	Netherlands	Netherlands_1096	yes	infant	male	vaginal-delivery	vaginal-delivery	B-06	1096	s__Bifidobacterium_scardovii	d__Bacteria	p__Actinobacteriota	c__Actinomycetia	o__Actinomycetales	f__Bifidobacteriaceae	g__Bifidobacterium
s__Streptococcus_salivarius	PID-1232-NL-15	1.60018	PID-1232-NL-15	1202.1.3	Netherlands	Netherlands_1202	yes	infant	female	vaginal-delivery	vaginal-delivery	B-02	1202	s__Streptococcus_salivarius	d__Bacteria	p__Firmicutes	c__Bacilli	o__Lactobacillales	f__Streptococcaceae	g__Streptococcus
s__Coprococcus_comes	PID-1232-NL-58	1.59915	PID-1232-NL-58	1035.2.1	Netherlands	Netherlands_1035	yes	mother	female	vaginal-delivery	vaginal-delivery	M	1035	s__Coprococcus_comes						g__Coprococcus
s__Erysipelatoclostridium_ramosum	PID-1232-NL-25	1.59167	PID-1232-NL-25	1202.1.8	Netherlands	Netherlands_1202	yes	infant	female	vaginal-delivery	vaginal-delivery	B-11	1202	s__Erysipelatoclostridium_ramosum	d__Bacteria	p__Firmicutes	c__Bacilli	o__Erysipelotrichales	f__Coprobacillaceae	g__Erysipelatoclostridium
s__Collinsella_aerofaciens	PID-1232-NL-98	1.59123	PID-1232-NL-98	1090.2.1	Netherlands	Netherlands_1090	yes	mother	female	vaginal-delivery	vaginal-delivery	M	1090	s__Collinsella_aerofaciens						g__Collinsella
s__Dorea_formicigenerans	PID-1232-NL-5	1.58403	PID-1232-NL-5	1157.2.1	Netherlands	Netherlands_1157	yes	mother	female	vaginal-delivery	vaginal-delivery	M	1157	s__Dorea_formicigenerans	d__Bacteria	p__Firmicutes_A	c__Clostridia	o__Lachnospirales	f__Lachnospiraceae	g__Dorea
s__Eubacterium_ramulus	PID-1232-NL-81	1.58275	PID-1232-NL-81	1050.1.8	Netherlands	Netherlands_1050	no	infant	male	vaginal-delivery	vaginal-delivery	B-11	1050	s__Eubacterium_ramulus						g__Eubacterium
s__Streptococcus_thermophilus	PID-1232-NL-43	1.58094	PID-1232-NL-43	1179.2.1	Netherlands	Netherlands_1179	yes	mother	female	vaginal-delivery	vaginal-delivery	B-11	1179	s__Streptococcus_thermophilus	d__Bacteria	p__Firmicutes	c__Bacilli	o__Lactobacillales	f__Streptococcaceae	g__Streptococcus
s__Erysipelatoclostridium_ramosum	PID-1232-NL-48-1	1.57907	PID-1232-NL-48-1	1005.1.6	Netherlands	Netherlands_1005	yes	infant	male	vaginal-delivery	vaginal-delivery	B-06	1005	s__Erysipelatoclostridium_ramosum	d__Bacteria	p__Firmicutes	c__Bacilli	o__Erysipelotrichales	f__Coprobacillaceae	g__Erysipelatoclostridium
s__Eubacterium_sp_CAG_251	PID-1232-NL-102	1.57896	PID-1232-NL-102	1027.2.1	Netherlands	Netherlands_1027	yes	mother	female	c-section	c-section	M	1027	s__Eubacterium_sp_CAG_251						g__Eubacterium
s__Bacteroides_massiliensis	PID-1232-NL-102	1.57531	PID-1232-NL-102	1027.2.1	Netherlands	Netherlands_1027	yes	mother	female	c-section	c-section	M	1027	s__Bacteroides_massiliensis	d__Bacteria	p__Bacteroidota	c__Bacteroidia	o__Bacteroidales	f__Bacteroidaceae	g__Bacteroides
s__Eubacterium_sp_CAG_180	PID-1232-NL-52	1.5753	PID-1232-NL-52	1002.2.1	Netherlands	Netherlands_1002	yes	mother	female	vaginal-delivery	vaginal-delivery	M	1002	s__Eubacterium_sp_CAG_180						g__Eubacterium
s__Eubacterium_ventriosum	PID-1232-NL-60	1.57206	PID-1232-NL-60	1019.2.1	Netherlands	Netherlands_1019	yes	mother	female	vaginal-delivery	vaginal-delivery	M	1019	s__Eubacterium_ventriosum						g__Eubacterium
s__Bifidobacterium_bifidum	PID-1232-NL-7	1.56354	PID-1232-NL-7	1115.1.8	Netherlands	Netherlands_1115	yes	infant	male	vaginal-delivery	vaginal-delivery	B-11	1115	s__Bifidobacterium_bifidum	d__Bacteria	p__Actinobacteriota	c__Actinomycetia	o__Actinomycetales	f__Bifidobacteriaceae	g__Bifidobacterium
s__Dorea_formicigenerans	PID-1232-NL-59	1.56299	PID-1232-NL-59	1020.2.1	Netherlands	Netherlands_1020	yes	mother	female	vaginal-delivery	vaginal-delivery	M	1020	s__Dorea_formicigenerans	d__Bacteria	p__Firmicutes_A	c__Clostridia	o__Lachnospirales	f__Lachnospiraceae	g__Dorea
s__Bacteroides_fragilis	PID-1232-NL-92	1.56267	PID-1232-NL-92	1115.2.1	Netherlands	Netherlands_1115	yes	mother	female	vaginal-delivery	vaginal-delivery	M	1115	s__Bacteroides_fragilis	d__Bacteria	p__Bacteroidota	c__Bacteroidia	o__Bacteroidales	f__Bacteroidaceae	g__Bacteroides
s__Roseburia_faecis	PID-1232-NL-141	1.55959	PID-1232-NL-141	1209.2.1	Netherlands	Netherlands_1209	yes	mother	female	vaginal-delivery	vaginal-delivery	M	1209	s__Roseburia_faecis						g__Roseburia
s__Clostridium_sp_CAG_590	PID-1232-NL-52	1.55929	PID-1232-NL-52	1002.2.1	Netherlands	Netherlands_1002	yes	mother	female	vaginal-delivery	vaginal-delivery	M	1002	s__Clostridium_sp_CAG_590						g__Clostridium
s__Enterococcus_faecalis	PID-1232-NL-50	1.55537	PID-1232-NL-50	1002.1.6	Netherlands	Netherlands_1002	yes	infant	male	vaginal-delivery	vaginal-delivery	B-06	1002	s__Enterococcus_faecalis	d__Bacteria	p__Firmicutes	c__Bacilli	o__Lactobacillales	f__Enterococcaceae	g__Enterococcus
s__Alistipes_putredinis	PID-1232-NL-102	1.55251	PID-1232-NL-102	1027.2.1	Netherlands	Netherlands_1027	yes	mother	female	c-section	c-section	M	1027	s__Alistipes_putredinis	d__Bacteria	p__Bacteroidota	c__Bacteroidia	o__Bacteroidales	f__Rikenellaceae	g__Alistipes
s__Fusicatenibacter_saccharivorans	PID-1232-NL-61	1.55046	PID-1232-NL-61	1049.2.1	Netherlands	Netherlands_1049	yes	mother	female	c-section	c-section	M	1049	s__Fusicatenibacter_saccharivorans	d__Bacteria	p__Firmicutes_A	c__Clostridia	o__Lachnospirales	f__Lachnospiraceae	g__Fusicatenibacter
s__Lachnospira_pectinoschiza	PID-1232-NL-64	1.55021	PID-1232-NL-64	1002.1.8	Netherlands	Netherlands_1002	yes	infant	male	vaginal-delivery	vaginal-delivery	B-11	1002	s__Lachnospira_pectinoschiza						g__Lachnospira
s__Phascolarctobacterium_faecium	PID-1232-NL-109	1.54872	PID-1232-NL-109	1220.2.1	Netherlands	Netherlands_1220	yes	mother	female	vaginal-delivery	vaginal-delivery	M	1220	s__Phascolarctobacterium_faecium	d__Bacteria	p__Firmicutes_C	c__Negativicutes	o__Acidaminococcales	f__Acidaminococcaceae	g__Phascolarctobacterium
s__Prevotella_sp_CAG_279	PID-1232-NL-89	1.54728	PID-1232-NL-89	1147.2.1	Netherlands	Netherlands_1147	yes	mother	female	vaginal-delivery	vaginal-delivery	M	1147	s__Prevotella_sp_CAG_279						g__Prevotella
s__Eubacterium_rectale	PID-1232-NL-70	1.54622	PID-1232-NL-70	1031.2.1	Netherlands	Netherlands_1031	yes	mother	female	vaginal-delivery	vaginal-delivery	M	1031	s__Eubacterium_rectale						g__Eubacterium
s__Veillonella_sp_CAG_933	PID-1232-NL-113	1.54198	PID-1232-NL-113	1030.1.8	Netherlands	Netherlands_1030	yes	infant	female	vaginal-delivery	vaginal-delivery	B-11	1030	s__Veillonella_sp_CAG_933						g__Veillonella
s__Bacteroides_xylanisolvens	PID-1232-NL-81	1.54197	PID-1232-NL-81	1050.1.8	Netherlands	Netherlands_1050	no	infant	male	vaginal-delivery	vaginal-delivery	B-11	1050	s__Bacteroides_xylanisolvens	d__Bacteria	p__Bacteroidota	c__Bacteroidia	o__Bacteroidales	f__Bacteroidaceae	g__Bacteroides
s__Veillonella_atypica	PID-1232-NL-44	1.54087	PID-1232-NL-44	1218.1.8	Netherlands	Netherlands_1218	yes	infant	male	vaginal-delivery	vaginal-delivery	B-11	1218	s__Veillonella_atypica	d__Bacteria	p__Firmicutes_C	c__Negativicutes	o__Veillonellales	f__Veillonellaceae	g__Veillonella
s__Bacteroides_fragilis	PID-1232-NL-25	1.54072	PID-1232-NL-25	1202.1.8	Netherlands	Netherlands_1202	yes	infant	female	vaginal-delivery	vaginal-delivery	B-11	1202	s__Bacteroides_fragilis	d__Bacteria	p__Bacteroidota	c__Bacteroidia	o__Bacteroidales	f__Bacteroidaceae	g__Bacteroides
s__Faecalibacterium_prausnitzii	PID-1232-NL-45	1.54009	PID-1232-NL-45	1030.2.1	Netherlands	Netherlands_1030	yes	mother	female	not_applicable	not_applicable	M	1030	s__Faecalibacterium_prausnitzii	d__Bacteria	p__Firmicutes_A	c__Clostridia	o__Oscillospirales	f__Ruminococcaceae	g__Faecalibacterium
s__Ruminococcus_bromii	PID-1232-NL-48-1	1.5399	PID-1232-NL-48-1	1005.1.6	Netherlands	Netherlands_1005	yes	infant	male	vaginal-delivery	vaginal-delivery	B-06	1005	s__Ruminococcus_bromii						g__Ruminococcus
s__Phascolarctobacterium_succinatutens	PID-1232-NL-74	1.53925	PID-1232-NL-74	1099.2.1	Netherlands	Netherlands_1099	yes	mother	female	vaginal-delivery	vaginal-delivery	M	1099	s__Phascolarctobacterium_succinatutens						g__Phascolarctobacterium
s__Eubacterium_hallii	PID-1232-NL-68	1.53833	PID-1232-NL-68	1019.1.8	Netherlands	Netherlands_1019	yes	infant	male	vaginal-delivery	vaginal-delivery	B-11	1019	s__Eubacterium_hallii						g__Eubacterium
s__Ruminococcus_torques	PID-1232-NL-141	1.53473	PID-1232-NL-141	1209.2.1	Netherlands	Netherlands_1209	yes	mother	female	vaginal-delivery	vaginal-delivery	M	1209	s__Ruminococcus_torques						g__Ruminococcus
s__Erysipelatoclostridium_ramosum	PID-1232-NL-132	1.53271	PID-1232-NL-132	1213.1.8	Netherlands	Netherlands_1213	yes	infant	female	c-section	c-section	B-11	1213	s__Erysipelatoclostridium_ramosum	d__Bacteria	p__Firmicutes	c__Bacilli	o__Erysipelotrichales	f__Coprobacillaceae	g__Erysipelatoclostridium
s__Bacteroides_dorei	PID-1232-NL-66	1.53054	PID-1232-NL-66	1019.1.6	Netherlands	Netherlands_1019	yes	infant	male	vaginal-delivery	vaginal-delivery	B-06	1019	s__Bacteroides_dorei						g__Bacteroides
s__Clostridium_neonatale	PID-1232-NL-127	1.53035	PID-1232-NL-127	1090.1.8	Netherlands	Netherlands_1090	yes	infant	female	vaginal-delivery	vaginal-delivery	B-11	1090	s__Clostridium_neonatale	d__Bacteria	p__Firmicutes_A	c__Clostridia	o__Clostridiales	f__Clostridiaceae	g__Clostridium
s__Bacteroides_intestinalis	PID-1232-NL-122	1.52661	PID-1232-NL-122	1081.1.8	Netherlands	Netherlands_1081	yes	infant	female	vaginal-delivery	vaginal-delivery	B-11	1081	s__Bacteroides_intestinalis	d__Bacteria	p__Bacteroidota	c__Bacteroidia	o__Bacteroidales	f__Bacteroidaceae	g__Bacteroides
s__Faecalibacterium_prausnitzii	PID-1232-NL-140	1.52586	PID-1232-NL-140	1080.1.8	Netherlands	Netherlands_1080	yes	infant	male	vaginal-delivery	vaginal-delivery	B-11	1080	s__Faecalibacterium_prausnitzii	d__Bacteria	p__Firmicutes_A	c__Clostridia	o__Oscillospirales	f__Ruminococcaceae	g__Faecalibacterium
s__Collinsella_aerofaciens	PID-1232-NL-93	1.52552	PID-1232-NL-93	1081.2.1	Netherlands	Netherlands_1081	yes	mother	female	vaginal-delivery	vaginal-delivery	M	1081	s__Collinsella_aerofaciens						g__Collinsella
s__Ruminococcus_torques	PID-1232-NL-125	1.51655	PID-1232-NL-125	1158.1.8	Netherlands	Netherlands_1158	yes	infant	male	c-section	c-section	B-11	1158	s__Ruminococcus_torques						g__Ruminococcus
s__Clostridium_bolteae_CAG_59	PID-1232-NL-18	1.51525	PID-1232-NL-18	1190.1.3	Netherlands	Netherlands_1190	yes	infant	male	vaginal-delivery	vaginal-delivery	B-02	1190	s__Clostridium_bolteae_CAG_59						g__Clostridium
s__Bacteroides_faecis	PID-1232-NL-32	1.51168	PID-1232-NL-32	1096.1.6	Netherlands	Netherlands_1096	yes	infant	male	vaginal-delivery	vaginal-delivery	B-06	1096	s__Bacteroides_faecis	d__Bacteria	p__Bacteroidota	c__Bacteroidia	o__Bacteroidales	f__Bacteroidaceae	g__Bacteroides
s__Alistipes_inops	PID-1232-NL-60	1.51144	PID-1232-NL-60	1019.2.1	Netherlands	Netherlands_1019	yes	mother	female	vaginal-delivery	vaginal-delivery	M	1019	s__Alistipes_inops						g__Alistipes
s__Erysipelatoclostridium_ramosum	PID-1232-NL-91	1.50875	PID-1232-NL-91	1053.1.8	Netherlands	Netherlands_1053	no	infant	female	vaginal-delivery	vaginal-delivery	B-11	1053	s__Erysipelatoclostridium_ramosum	d__Bacteria	p__Firmicutes	c__Bacilli	o__Erysipelotrichales	f__Coprobacillaceae	g__Erysipelatoclostridium
s__Dorea_longicatena	PID-1232-NL-17	1.50701	PID-1232-NL-17	1190.2.1	Netherlands	Netherlands_1190	yes	mother	female	vaginal-delivery	vaginal-delivery	M	1190	s__Dorea_longicatena						g__Dorea
s__Coprococcus_comes	PID-1232-NL-109	1.50521	PID-1232-NL-109	1220.2.1	Netherlands	Netherlands_1220	yes	mother	female	vaginal-delivery	vaginal-delivery	M	1220	s__Coprococcus_comes						g__Coprococcus
s__Collinsella_aerofaciens	PID-1232-NL-8	1.50474	PID-1232-NL-8	1149.1.8	Netherlands	Netherlands_1149	no	infant	female	vaginal-delivery	vaginal-delivery	B-11	1149	s__Collinsella_aerofaciens						g__Collinsella
s__Blautia_obeum	PID-1232-NL-57	1.50433	PID-1232-NL-57	1022.2.1	Netherlands	Netherlands_1022	yes	mother	female	vaginal-delivery	vaginal-delivery	M	1022	s__Blautia_obeum						g__Blautia
s__Eubacterium_hallii	PID-1232-NL-57	1.49912	PID-1232-NL-57	1022.2.1	Netherlands	Netherlands_1022	yes	mother	female	vaginal-delivery	vaginal-delivery	M	1022	s__Eubacterium_hallii						g__Eubacterium
s__Catenibacterium_mitsuokai	PID-1232-NL-89	1.49891	PID-1232-NL-89	1147.2.1	Netherlands	Netherlands_1147	yes	mother	female	vaginal-delivery	vaginal-delivery	M	1147	s__Catenibacterium_mitsuokai	d__Bacteria	p__Firmicutes	c__Bacilli	o__Erysipelotrichales	f__Coprobacillaceae	g__Catenibacterium
s__Bavariicoccus_seileri	PID-1232-NL-130	1.49819	PID-1232-NL-130	1209.1.6	Netherlands	Netherlands_1209	yes	infant	male	vaginal-delivery	vaginal-delivery	B-06	1209	s__Bavariicoccus_seileri	d__Bacteria	p__Firmicutes	c__Bacilli	o__Lactobacillales	f__Aerococcaceae	g__Bavariicoccus
s__Parabacteroides_merdae	PID-1232-NL-113	1.48979	PID-1232-NL-113	1030.1.8	Netherlands	Netherlands_1030	yes	infant	female	vaginal-delivery	vaginal-delivery	B-11	1030	s__Parabacteroides_merdae	d__Bacteria	p__Bacteroidota	c__Bacteroidia	o__Bacteroidales	f__Tannerellaceae	g__Parabacteroides
s__Fusicatenibacter_saccharivorans	PID-1232-NL-45	1.4859	PID-1232-NL-45	1030.2.1	Netherlands	Netherlands_1030	yes	mother	female	not_applicable	not_applicable	M	1030	s__Fusicatenibacter_saccharivorans	d__Bacteria	p__Firmicutes_A	c__Clostridia	o__Lachnospirales	f__Lachnospiraceae	g__Fusicatenibacter
s__Clostridium_symbiosum	PID-1232-NL-44	1.48074	PID-1232-NL-44	1218.1.8	Netherlands	Netherlands_1218	yes	infant	male	vaginal-delivery	vaginal-delivery	B-11	1218	s__Clostridium_symbiosum						g__Clostridium
s__Prevotella_sp_CAG_279	PID-1232-NL-112	1.47912	PID-1232-NL-112	1213.2.1	Netherlands	Netherlands_1213	yes	mother	female	c-section	c-section	M	1213	s__Prevotella_sp_CAG_279						g__Prevotella
s__Bacteroides_dorei	PID-1232-NL-137	1.47863	PID-1232-NL-137	1019.1.3	Netherlands	Netherlands_1019	yes	infant	male	vaginal-delivery	vaginal-delivery	B-02	1019	s__Bacteroides_dorei						g__Bacteroides
s__Dorea_formicigenerans	PID-1232-NL-123	1.47635	PID-1232-NL-123	1220.1.6	Netherlands	Netherlands_1220	yes	infant	female	vaginal-delivery	vaginal-delivery	B-06	1220	s__Dorea_formicigenerans	d__Bacteria	p__Firmicutes_A	c__Clostridia	o__Lachnospirales	f__Lachnospiraceae	g__Dorea
s__Coprococcus_catus	PID-1232-NL-5	1.47276	PID-1232-NL-5	1157.2.1	Netherlands	Netherlands_1157	yes	mother	female	vaginal-delivery	vaginal-delivery	M	1157	s__Coprococcus_catus						g__Coprococcus
s__Enterococcus_faecalis	PID-1232-NL-26	1.47153	PID-1232-NL-26	1129.1.6	Netherlands	Netherlands_1129	yes	infant	female	vaginal-delivery	vaginal-delivery	B-06	1129	s__Enterococcus_faecalis	d__Bacteria	p__Firmicutes	c__Bacilli	o__Lactobacillales	f__Enterococcaceae	g__Enterococcus
s__Enterococcus_faecalis	PID-1232-NL-131	1.47144	PID-1232-NL-131	1200.1.6	Netherlands	Netherlands_1200	yes	infant	male	vaginal-delivery	vaginal-delivery	B-06	1200	s__Enterococcus_faecalis	d__Bacteria	p__Firmicutes	c__Bacilli	o__Lactobacillales	f__Enterococcaceae	g__Enterococcus
s__Bacteroides_uniformis	PID-1232-NL-95-1	1.46698	PID-1232-NL-95-1	1009.1.8	Netherlands	Netherlands_1009	yes	infant	male	vaginal-delivery	vaginal-delivery	B-11	1009	s__Bacteroides_uniformis	d__Bacteria	p__Bacteroidota	c__Bacteroidia	o__Bacteroidales	f__Bacteroidaceae	g__Bacteroides
s__Clostridium_bolteae	PID-1232-NL-111	1.46466	PID-1232-NL-111	1220.1.8	Netherlands	Netherlands_1220	yes	infant	female	vaginal-delivery	vaginal-delivery	B-11	1220	s__Clostridium_bolteae						g__Clostridium
s__Intestinibacter_bartlettii	PID-1232-NL-12	1.46395	PID-1232-NL-12	1122.1.8	Netherlands	Netherlands_1122	no	infant	female	vaginal-delivery	vaginal-delivery	B-11	1122	s__Intestinibacter_bartlettii	d__Bacteria	p__Firmicutes_A	c__Clostridia	o__Peptostreptococcales	f__Peptostreptococcaceae	g__Intestinibacter
s__Blautia_wexlerae	PID-1232-NL-131	1.4614	PID-1232-NL-131	1200.1.6	Netherlands	Netherlands_1200	yes	infant	male	vaginal-delivery	vaginal-delivery	B-06	1200	s__Blautia_wexlerae						g__Blautia
s__Dorea_formicigenerans	PID-1232-NL-112	1.46062	PID-1232-NL-112	1213.2.1	Netherlands	Netherlands_1213	yes	mother	female	c-section	c-section	M	1213	s__Dorea_formicigenerans	d__Bacteria	p__Firmicutes_A	c__Clostridia	o__Lachnospirales	f__Lachnospiraceae	g__Dorea
s__Bacteroides_uniformis	PID-1232-NL-101	1.45952	PID-1232-NL-101	1022.1.8	Netherlands	Netherlands_1022	yes	infant	male	vaginal-delivery	vaginal-delivery	B-11	1022	s__Bacteroides_uniformis	d__Bacteria	p__Bacteroidota	c__Bacteroidia	o__Bacteroidales	f__Bacteroidaceae	g__Bacteroides
s__Parabacteroides_merdae	PID-1232-NL-8	1.45927	PID-1232-NL-8	1149.1.8	Netherlands	Netherlands_1149	no	infant	female	vaginal-delivery	vaginal-delivery	B-11	1149	s__Parabacteroides_merdae	d__Bacteria	p__Bacteroidota	c__Bacteroidia	o__Bacteroidales	f__Tannerellaceae	g__Parabacteroides
s__Erysipelatoclostridium_ramosum	PID-1232-NL-6	1.45795	PID-1232-NL-6	1147.1.8	Netherlands	Netherlands_1147	yes	infant	male	vaginal-delivery	vaginal-delivery	B-11	1147	s__Erysipelatoclostridium_ramosum	d__Bacteria	p__Firmicutes	c__Bacilli	o__Erysipelotrichales	f__Coprobacillaceae	g__Erysipelatoclostridium
s__Veillonella_atypica	PID-1232-NL-6	1.45659	PID-1232-NL-6	1147.1.8	Netherlands	Netherlands_1147	yes	infant	male	vaginal-delivery	vaginal-delivery	B-11	1147	s__Veillonella_atypica	d__Bacteria	p__Firmicutes_C	c__Negativicutes	o__Veillonellales	f__Veillonellaceae	g__Veillonella
s__Roseburia_intestinalis	PID-1232-NL-79	1.45564	PID-1232-NL-79	1049.1.8	Netherlands	Netherlands_1049	yes	infant	male	c-section	c-section	B-11	1049	s__Roseburia_intestinalis	d__Bacteria	p__Firmicutes_A	c__Clostridia	o__Lachnospirales	f__Lachnospiraceae	g__Roseburia
s__Bifidobacterium_adolescentis	PID-1232-NL-23	1.45349	PID-1232-NL-23	1200.2.1	Netherlands	Netherlands_1200	yes	mother	female	vaginal-delivery	vaginal-delivery	M	1200	s__Bifidobacterium_adolescentis	d__Bacteria	p__Actinobacteriota	c__Actinomycetia	o__Actinomycetales	f__Bifidobacteriaceae	g__Bifidobacterium
s__Roseburia_faecis	PID-1232-NL-93	1.44882	PID-1232-NL-93	1081.2.1	Netherlands	Netherlands_1081	yes	mother	female	vaginal-delivery	vaginal-delivery	M	1081	s__Roseburia_faecis						g__Roseburia
s__Clostridium_bolteae_CAG_59	PID-1232-NL-111	1.4476	PID-1232-NL-111	1220.1.8	Netherlands	Netherlands_1220	yes	infant	female	vaginal-delivery	vaginal-delivery	B-11	1220	s__Clostridium_bolteae_CAG_59						g__Clostridium
s__Collinsella_aerofaciens	PID-1232-NL-60	1.44687	PID-1232-NL-60	1019.2.1	Netherlands	Netherlands_1019	yes	mother	female	vaginal-delivery	vaginal-delivery	M	1019	s__Collinsella_aerofaciens						g__Collinsella
s__Akkermansia_muciniphila	PID-1232-NL-84	1.44567	PID-1232-NL-84	1129.2.1	Netherlands	Netherlands_1129	yes	mother	female	vaginal-delivery	vaginal-delivery	M	1129	s__Akkermansia_muciniphila	d__Bacteria	p__Verrucomicrobiota	c__Verrucomicrobiae	o__Verrucomicrobiales	f__Akkermansiaceae	g__Akkermansia
s__Bacteroides_eggerthii	PID-1232-NL-89	1.44484	PID-1232-NL-89	1147.2.1	Netherlands	Netherlands_1147	yes	mother	female	vaginal-delivery	vaginal-delivery	M	1147	s__Bacteroides_eggerthii	d__Bacteria	p__Bacteroidota	c__Bacteroidia	o__Bacteroidales	f__Bacteroidaceae	g__Bacteroides
s__Bacteroides_fragilis	PID-1232-NL-98	1.44293	PID-1232-NL-98	1090.2.1	Netherlands	Netherlands_1090	yes	mother	female	vaginal-delivery	vaginal-delivery	M	1090	s__Bacteroides_fragilis	d__Bacteria	p__Bacteroidota	c__Bacteroidia	o__Bacteroidales	f__Bacteroidaceae	g__Bacteroides
s__Alistipes_putredinis	PID-1232-NL-92	1.44064	PID-1232-NL-92	1115.2.1	Netherlands	Netherlands_1115	yes	mother	female	vaginal-delivery	vaginal-delivery	M	1115	s__Alistipes_putredinis	d__Bacteria	p__Bacteroidota	c__Bacteroidia	o__Bacteroidales	f__Rikenellaceae	g__Alistipes
s__Erysipelatoclostridium_ramosum	PID-1232-NL-80	1.44021	PID-1232-NL-80	1028.1.6	Netherlands	Netherlands_1028	yes	infant	female	vaginal-delivery	vaginal-delivery	B-06	1028	s__Erysipelatoclostridium_ramosum	d__Bacteria	p__Firmicutes	c__Bacilli	o__Erysipelotrichales	f__Coprobacillaceae	g__Erysipelatoclostridium
s__Lachnospira_pectinoschiza	PID-1232-NL-90	1.4397	PID-1232-NL-90	1060.1.6	Netherlands	Netherlands_1060	yes	infant	male	vaginal-delivery	vaginal-delivery	B-06	1060	s__Lachnospira_pectinoschiza						g__Lachnospira
s__Pediococcus_acidilactici	PID-1232-NL-100	1.43803	PID-1232-NL-100	1060.2.1	Netherlands	Netherlands_1060	yes	mother	female	vaginal-delivery	vaginal-delivery	M	1060	s__Pediococcus_acidilactici	d__Bacteria	p__Firmicutes	c__Bacilli	o__Lactobacillales	f__Lactobacillaceae	g__Pediococcus
s__Ruminococcus_sp_CAG_330	PID-1232-NL-82	1.43722	PID-1232-NL-82	1138.2.1	Netherlands	Netherlands_1138	yes	mother	female	vaginal-delivery	vaginal-delivery	M	1138	s__Ruminococcus_sp_CAG_330						g__Ruminococcus
s__Oscillibacter_sp_57_20	PID-1232-NL-141	1.43625	PID-1232-NL-141	1209.2.1	Netherlands	Netherlands_1209	yes	mother	female	vaginal-delivery	vaginal-delivery	M	1209	s__Oscillibacter_sp_57_20						g__Oscillibacter
s__Eubacterium_rectale	PID-1232-NL-93	1.43501	PID-1232-NL-93	1081.2.1	Netherlands	Netherlands_1081	yes	mother	female	vaginal-delivery	vaginal-delivery	M	1081	s__Eubacterium_rectale						g__Eubacterium
s__Coprococcus_comes	PID-1232-NL-84	1.43341	PID-1232-NL-84	1129.2.1	Netherlands	Netherlands_1129	yes	mother	female	vaginal-delivery	vaginal-delivery	M	1129	s__Coprococcus_comes						g__Coprococcus
s__Coprococcus_eutactus	PID-1232-NL-95-1	1.43321	PID-1232-NL-95-1	1009.1.8	Netherlands	Netherlands_1009	yes	infant	male	vaginal-delivery	vaginal-delivery	B-11	1009	s__Coprococcus_eutactus	d__Bacteria	p__Firmicutes_A	c__Clostridia	o__Lachnospirales	f__Lachnospiraceae	g__Coprococcus
s__Eubacterium_ventriosum	PID-1232-NL-82	1.42867	PID-1232-NL-82	1138.2.1	Netherlands	Netherlands_1138	yes	mother	female	vaginal-delivery	vaginal-delivery	M	1138	s__Eubacterium_ventriosum						g__Eubacterium
s__Bacteroides_finegoldii	PID-1232-NL-81	1.4254	PID-1232-NL-81	1050.1.8	Netherlands	Netherlands_1050	no	infant	male	vaginal-delivery	vaginal-delivery	B-11	1050	s__Bacteroides_finegoldii	d__Bacteria	p__Bacteroidota	c__Bacteroidia	o__Bacteroidales	f__Bacteroidaceae	g__Bacteroides
s__Streptococcus_salivarius	PID-1232-NL-51	1.42517	PID-1232-NL-51	1005.2.1	Netherlands	Netherlands_1005	yes	mother	female	vaginal-delivery	vaginal-delivery	M	1005	s__Streptococcus_salivarius	d__Bacteria	p__Firmicutes	c__Bacilli	o__Lactobacillales	f__Streptococcaceae	g__Streptococcus
s__Veillonella_dispar	PID-1232-NL-6	1.42009	PID-1232-NL-6	1147.1.8	Netherlands	Netherlands_1147	yes	infant	male	vaginal-delivery	vaginal-delivery	B-11	1147	s__Veillonella_dispar						g__Veillonella
s__Roseburia_inulinivorans	PID-1232-NL-134	1.41734	PID-1232-NL-134	1157.1.8	Netherlands	Netherlands_1157	yes	infant	male	vaginal-delivery	vaginal-delivery	B-11	1157	s__Roseburia_inulinivorans	d__Bacteria	p__Firmicutes_A	c__Clostridia	o__Lachnospirales	f__Lachnospiraceae	g__Roseburia
s__Bifidobacterium_breve	PID-1232-NL-132	1.41408	PID-1232-NL-132	1213.1.8	Netherlands	Netherlands_1213	yes	infant	female	c-section	c-section	B-11	1213	s__Bifidobacterium_breve	d__Bacteria	p__Actinobacteriota	c__Actinomycetia	o__Actinomycetales	f__Bifidobacteriaceae	g__Bifidobacterium
s__Lactobacillus_paragasseri	PID-1232-NL-30	1.41343	PID-1232-NL-30	1099.1.8	Netherlands	Netherlands_1099	yes	infant	female	vaginal-delivery	vaginal-delivery	B-11	1099	s__Lactobacillus_paragasseri	d__Bacteria	p__Firmicutes	c__Bacilli	o__Lactobacillales	f__Lactobacillaceae	g__Lactobacillus
s__Eggerthella_lenta	PID-1232-NL-31	1.40885	PID-1232-NL-31	1027.1.8	Netherlands	Netherlands_1027	yes	infant	female	c-section	c-section	B-11	1027	s__Eggerthella_lenta	d__Bacteria	p__Actinobacteriota	c__Coriobacteriia	o__Coriobacteriales	f__Eggerthellaceae	g__Eggerthella
s__Bifidobacterium_bifidum	PID-1232-NL-92	1.40721	PID-1232-NL-92	1115.2.1	Netherlands	Netherlands_1115	yes	mother	female	vaginal-delivery	vaginal-delivery	M	1115	s__Bifidobacterium_bifidum	d__Bacteria	p__Actinobacteriota	c__Actinomycetia	o__Actinomycetales	f__Bifidobacteriaceae	g__Bifidobacterium
s__Akkermansia_muciniphila	PID-1232-NL-94	1.40661	PID-1232-NL-94	1036.1.8	Netherlands	Netherlands_1036	no	infant	female	vaginal-delivery	vaginal-delivery	B-11	1036	s__Akkermansia_muciniphila	d__Bacteria	p__Verrucomicrobiota	c__Verrucomicrobiae	o__Verrucomicrobiales	f__Akkermansiaceae	g__Akkermansia
s__Bifidobacterium_dentium	PID-1232-NL-12	1.40661	PID-1232-NL-12	1122.1.8	Netherlands	Netherlands_1122	no	infant	female	vaginal-delivery	vaginal-delivery	B-11	1122	s__Bifidobacterium_dentium	d__Bacteria	p__Actinobacteriota	c__Actinomycetia	o__Actinomycetales	f__Bifidobacteriaceae	g__Bifidobacterium
s__Lachnospira_pectinoschiza	PID-1232-NL-93	1.40237	PID-1232-NL-93	1081.2.1	Netherlands	Netherlands_1081	yes	mother	female	vaginal-delivery	vaginal-delivery	M	1081	s__Lachnospira_pectinoschiza						g__Lachnospira
s__Bifidobacterium_longum	PID-1232-NL-44	1.4017	PID-1232-NL-44	1218.1.8	Netherlands	Netherlands_1218	yes	infant	male	vaginal-delivery	vaginal-delivery	B-11	1218	s__Bifidobacterium_longum	d__Bacteria	p__Actinobacteriota	c__Actinomycetia	o__Actinomycetales	f__Bifidobacteriaceae	g__Bifidobacterium
s__Bacteroides_eggerthii	PID-1232-NL-52	1.39993	PID-1232-NL-52	1002.2.1	Netherlands	Netherlands_1002	yes	mother	female	vaginal-delivery	vaginal-delivery	M	1002	s__Bacteroides_eggerthii	d__Bacteria	p__Bacteroidota	c__Bacteroidia	o__Bacteroidales	f__Bacteroidaceae	g__Bacteroides
s__Klebsiella_variicola	PID-1232-NL-4	1.39928	PID-1232-NL-4	1149.1.6	Netherlands	Netherlands_1149	no	infant	female	vaginal-delivery	vaginal-delivery	B-06	1149	s__Klebsiella_variicola	d__Bacteria	p__Proteobacteria	c__Gammaproteobacteria	o__Enterobacterales	f__Enterobacteriaceae	g__Klebsiella
s__Bacteroides_uniformis	PID-1232-NL-43	1.39745	PID-1232-NL-43	1179.2.1	Netherlands	Netherlands_1179	yes	mother	female	vaginal-delivery	vaginal-delivery	B-11	1179	s__Bacteroides_uniformis	d__Bacteria	p__Bacteroidota	c__Bacteroidia	o__Bacteroidales	f__Bacteroidaceae	g__Bacteroides
s__Streptococcus_pasteurianus	PID-1232-NL-115	1.39559	PID-1232-NL-115	1218.1.3	Netherlands	Netherlands_1218	yes	infant	male	vaginal-delivery	vaginal-delivery	B-02	1218	s__Streptococcus_pasteurianus	d__Bacteria	p__Firmicutes	c__Bacilli	o__Lactobacillales	f__Streptococcaceae	g__Streptococcus
s__Gemmiger_formicilis	PID-1232-NL-10	1.39461	PID-1232-NL-10	1218.2.1	Netherlands	Netherlands_1218	yes	mother	female	vaginal-delivery	vaginal-delivery	M	1218	s__Gemmiger_formicilis	d__Bacteria	p__Firmicutes_A	c__Clostridia	o__Oscillospirales	f__Ruminococcaceae	g__Gemmiger
s__Blautia_wexlerae	PID-1232-NL-68	1.39376	PID-1232-NL-68	1019.1.8	Netherlands	Netherlands_1019	yes	infant	male	vaginal-delivery	vaginal-delivery	B-11	1019	s__Blautia_wexlerae						g__Blautia
s__Streptococcus_salivarius	PID-1232-NL-76	1.39352	PID-1232-NL-76	1060.1.3	Netherlands	Netherlands_1060	yes	infant	male	vaginal-delivery	vaginal-delivery	B-02	1060	s__Streptococcus_salivarius	d__Bacteria	p__Firmicutes	c__Bacilli	o__Lactobacillales	f__Streptococcaceae	g__Streptococcus
s__Lactobacillus_delbrueckii	PID-1232-NL-52	1.39196	PID-1232-NL-52	1002.2.1	Netherlands	Netherlands_1002	yes	mother	female	vaginal-delivery	vaginal-delivery	M	1002	s__Lactobacillus_delbrueckii	d__Bacteria	p__Firmicutes	c__Bacilli	o__Lactobacillales	f__Lactobacillaceae	g__Lactobacillus
s__Blautia_wexlerae	PID-1232-NL-92	1.3918	PID-1232-NL-92	1115.2.1	Netherlands	Netherlands_1115	yes	mother	female	vaginal-delivery	vaginal-delivery	M	1115	s__Blautia_wexlerae						g__Blautia
s__Ruminococcus_torques	PID-1232-NL-58	1.38415	PID-1232-NL-58	1035.2.1	Netherlands	Netherlands_1035	yes	mother	female	vaginal-delivery	vaginal-delivery	M	1035	s__Ruminococcus_torques						g__Ruminococcus
s__Bacteroides_dorei	PID-1232-NL-89	1.38349	PID-1232-NL-89	1147.2.1	Netherlands	Netherlands_1147	yes	mother	female	vaginal-delivery	vaginal-delivery	M	1147	s__Bacteroides_dorei						g__Bacteroides
s__Intestinimonas_butyriciproducens	PID-1232-NL-59	1.38308	PID-1232-NL-59	1020.2.1	Netherlands	Netherlands_1020	yes	mother	female	vaginal-delivery	vaginal-delivery	M	1020	s__Intestinimonas_butyriciproducens	d__Bacteria	p__Firmicutes_A	c__Clostridia	o__Oscillospirales	f__Oscillospiraceae	g__Intestinimonas
s__Bacteroides_eggerthii	PID-1232-NL-23	1.37973	PID-1232-NL-23	1200.2.1	Netherlands	Netherlands_1200	yes	mother	female	vaginal-delivery	vaginal-delivery	M	1200	s__Bacteroides_eggerthii	d__Bacteria	p__Bacteroidota	c__Bacteroidia	o__Bacteroidales	f__Bacteroidaceae	g__Bacteroides
s__Streptococcus_thermophilus	PID-1232-NL-16	1.37891	PID-1232-NL-16	1202.2.1	Netherlands	Netherlands_1202	yes	mother	female	vaginal-delivery	vaginal-delivery	B-02	1202	s__Streptococcus_thermophilus	d__Bacteria	p__Firmicutes	c__Bacilli	o__Lactobacillales	f__Streptococcaceae	g__Streptococcus
s__Parabacteroides_distasonis	PID-1232-NL-63	1.37542	PID-1232-NL-63	1005.1.8	Netherlands	Netherlands_1005	yes	infant	male	vaginal-delivery	vaginal-delivery	B-11	1005	s__Parabacteroides_distasonis	d__Bacteria	p__Bacteroidota	c__Bacteroidia	o__Bacteroidales	f__Tannerellaceae	g__Parabacteroides
s__Eubacterium_siraeum	PID-1232-NL-122	1.3732	PID-1232-NL-122	1081.1.8	Netherlands	Netherlands_1081	yes	infant	female	vaginal-delivery	vaginal-delivery	B-11	1081	s__Eubacterium_siraeum						g__Eubacterium
s__Bifidobacterium_adolescentis	PID-1232-NL-68	1.37306	PID-1232-NL-68	1019.1.8	Netherlands	Netherlands_1019	yes	infant	male	vaginal-delivery	vaginal-delivery	B-11	1019	s__Bifidobacterium_adolescentis	d__Bacteria	p__Actinobacteriota	c__Actinomycetia	o__Actinomycetales	f__Bifidobacteriaceae	g__Bifidobacterium
s__Escherichia_coli	PID-1232-NL-104	1.37064	PID-1232-NL-104	1036.1.6	Netherlands	Netherlands_1036	no	infant	female	vaginal-delivery	vaginal-delivery	B-06	1036	s__Escherichia_coli	d__Bacteria	p__Proteobacteria	c__Gammaproteobacteria	o__Enterobacterales	f__Enterobacteriaceae	g__Escherichia
s__Bacteroides_dorei	PID-1232-NL-10	1.37014	PID-1232-NL-10	1218.2.1	Netherlands	Netherlands_1218	yes	mother	female	vaginal-delivery	vaginal-delivery	M	1218	s__Bacteroides_dorei						g__Bacteroides
s__Blautia_hansenii	PID-1232-NL-100	1.36967	PID-1232-NL-100	1060.2.1	Netherlands	Netherlands_1060	yes	mother	female	vaginal-delivery	vaginal-delivery	M	1060	s__Blautia_hansenii	d__Bacteria	p__Firmicutes_A	c__Clostridia	o__Lachnospirales	f__Lachnospiraceae	g__Blautia
s__Dorea_longicatena	PID-1232-NL-16	1.36663	PID-1232-NL-16	1202.2.1	Netherlands	Netherlands_1202	yes	mother	female	vaginal-delivery	vaginal-delivery	B-02	1202	s__Dorea_longicatena						g__Dorea
s__Alistipes_putredinis	PID-1232-NL-112	1.36461	PID-1232-NL-112	1213.2.1	Netherlands	Netherlands_1213	yes	mother	female	c-section	c-section	M	1213	s__Alistipes_putredinis	d__Bacteria	p__Bacteroidota	c__Bacteroidia	o__Bacteroidales	f__Rikenellaceae	g__Alistipes
s__Bacteroides_uniformis	PID-1232-NL-93	1.36376	PID-1232-NL-93	1081.2.1	Netherlands	Netherlands_1081	yes	mother	female	vaginal-delivery	vaginal-delivery	M	1081	s__Bacteroides_uniformis	d__Bacteria	p__Bacteroidota	c__Bacteroidia	o__Bacteroidales	f__Bacteroidaceae	g__Bacteroides
s__Veillonella_parvula	PID-1232-NL-96	1.35614	PID-1232-NL-96	1035.1.6	Netherlands	Netherlands_1035	yes	infant	female	vaginal-delivery	vaginal-delivery	B-06	1035	s__Veillonella_parvula						g__Veillonella
s__Roseburia_faecis	PID-1232-NL-101	1.3492	PID-1232-NL-101	1022.1.8	Netherlands	Netherlands_1022	yes	infant	male	vaginal-delivery	vaginal-delivery	B-11	1022	s__Roseburia_faecis						g__Roseburia
s__Bacteroides_caccae	PID-1232-NL-4	1.33485	PID-1232-NL-4	1149.1.6	Netherlands	Netherlands_1149	no	infant	female	vaginal-delivery	vaginal-delivery	B-06	1149	s__Bacteroides_caccae	d__Bacteria	p__Bacteroidota	c__Bacteroidia	o__Bacteroidales	f__Bacteroidaceae	g__Bacteroides
s__Ruthenibacterium_lactatiformans	PID-1232-NL-80	1.33229	PID-1232-NL-80	1028.1.6	Netherlands	Netherlands_1028	yes	infant	female	vaginal-delivery	vaginal-delivery	B-06	1028	s__Ruthenibacterium_lactatiformans	d__Bacteria	p__Firmicutes_A	c__Clostridia	o__Oscillospirales	f__Ruminococcaceae	g__Ruthenibacterium
s__Sellimonas_intestinalis	PID-1232-NL-28	1.33189	PID-1232-NL-28	1179.1.8	Netherlands	Netherlands_1179	yes	infant	female	vaginal-delivery	vaginal-delivery	B-11	1179	s__Sellimonas_intestinalis	d__Bacteria	p__Firmicutes_A	c__Clostridia	o__Lachnospirales	f__Lachnospiraceae	g__Sellimonas
s__Barnesiella_intestinihominis	PID-1232-NL-122	1.33016	PID-1232-NL-122	1081.1.8	Netherlands	Netherlands_1081	yes	infant	female	vaginal-delivery	vaginal-delivery	B-11	1081	s__Barnesiella_intestinihominis	d__Bacteria	p__Bacteroidota	c__Bacteroidia	o__Bacteroidales	f__Barnesiellaceae	g__Barnesiella
s__Bifidobacterium_bifidum	PID-1232-NL-89	1.32981	PID-1232-NL-89	1147.2.1	Netherlands	Netherlands_1147	yes	mother	female	vaginal-delivery	vaginal-delivery	M	1147	s__Bifidobacterium_bifidum	d__Bacteria	p__Actinobacteriota	c__Actinomycetia	o__Actinomycetales	f__Bifidobacteriaceae	g__Bifidobacterium
s__Blautia_wexlerae	PID-1232-NL-5	1.32399	PID-1232-NL-5	1157.2.1	Netherlands	Netherlands_1157	yes	mother	female	vaginal-delivery	vaginal-delivery	M	1157	s__Blautia_wexlerae						g__Blautia
s__Bifidobacterium_adolescentis	PID-1232-NL-84	1.32259	PID-1232-NL-84	1129.2.1	Netherlands	Netherlands_1129	yes	mother	female	vaginal-delivery	vaginal-delivery	M	1129	s__Bifidobacterium_adolescentis	d__Bacteria	p__Actinobacteriota	c__Actinomycetia	o__Actinomycetales	f__Bifidobacteriaceae	g__Bifidobacterium
s__Coprococcus_comes	PID-1232-NL-51	1.32049	PID-1232-NL-51	1005.2.1	Netherlands	Netherlands_1005	yes	mother	female	vaginal-delivery	vaginal-delivery	M	1005	s__Coprococcus_comes						g__Coprococcus
s__Clostridium_neonatale	PID-1232-NL-73	1.31945	PID-1232-NL-73	1017.1.8	Netherlands	Netherlands_1017	no	infant	male	vaginal-delivery	vaginal-delivery	B-11	1017	s__Clostridium_neonatale	d__Bacteria	p__Firmicutes_A	c__Clostridia	o__Clostridiales	f__Clostridiaceae	g__Clostridium
s__Parasutterella_excrementihominis	PID-1232-NL-98	1.31735	PID-1232-NL-98	1090.2.1	Netherlands	Netherlands_1090	yes	mother	female	vaginal-delivery	vaginal-delivery	M	1090	s__Parasutterella_excrementihominis	d__Bacteria	p__Proteobacteria	c__Gammaproteobacteria	o__Burkholderiales	f__Burkholderiaceae	g__Parasutterella
s__Eubacterium_sp_CAG_38	PID-1232-NL-92	1.31417	PID-1232-NL-92	1115.2.1	Netherlands	Netherlands_1115	yes	mother	female	vaginal-delivery	vaginal-delivery	M	1115	s__Eubacterium_sp_CAG_38						g__Eubacterium
s__Fusicatenibacter_saccharivorans	PID-1232-NL-122	1.29478	PID-1232-NL-122	1081.1.8	Netherlands	Netherlands_1081	yes	infant	female	vaginal-delivery	vaginal-delivery	B-11	1081	s__Fusicatenibacter_saccharivorans	d__Bacteria	p__Firmicutes_A	c__Clostridia	o__Lachnospirales	f__Lachnospiraceae	g__Fusicatenibacter
s__Flavonifractor_plautii	PID-1232-NL-43	1.29317	PID-1232-NL-43	1179.2.1	Netherlands	Netherlands_1179	yes	mother	female	vaginal-delivery	vaginal-delivery	B-11	1179	s__Flavonifractor_plautii	d__Bacteria	p__Firmicutes_A	c__Clostridia	o__Oscillospirales	f__Oscillospiraceae	g__Flavonifractor
s__Haemophilus_parainfluenzae	PID-1232-NL-90	1.29009	PID-1232-NL-90	1060.1.6	Netherlands	Netherlands_1060	yes	infant	male	vaginal-delivery	vaginal-delivery	B-06	1060	s__Haemophilus_parainfluenzae						g__Haemophilus
s__Coprococcus_eutactus	PID-1232-NL-52	1.28971	PID-1232-NL-52	1002.2.1	Netherlands	Netherlands_1002	yes	mother	female	vaginal-delivery	vaginal-delivery	M	1002	s__Coprococcus_eutactus	d__Bacteria	p__Firmicutes_A	c__Clostridia	o__Lachnospirales	f__Lachnospiraceae	g__Coprococcus
s__Bacteroides_ovatus	PID-1232-NL-95-1	1.28952	PID-1232-NL-95-1	1009.1.8	Netherlands	Netherlands_1009	yes	infant	male	vaginal-delivery	vaginal-delivery	B-11	1009	s__Bacteroides_ovatus	d__Bacteria	p__Bacteroidota	c__Bacteroidia	o__Bacteroidales	f__Bacteroidaceae	g__Bacteroides
s__Acidaminococcus_intestini	PID-1232-NL-133	1.27401	PID-1232-NL-133	1184.1.8	Netherlands	Netherlands_1184	no	infant	male	vaginal-delivery	vaginal-delivery	B-11	1184	s__Acidaminococcus_intestini	d__Bacteria	p__Firmicutes_C	c__Negativicutes	o__Acidaminococcales	f__Acidaminococcaceae	g__Acidaminococcus
s__Ruminococcus_torques	PID-1232-NL-10	1.27323	PID-1232-NL-10	1218.2.1	Netherlands	Netherlands_1218	yes	mother	female	vaginal-delivery	vaginal-delivery	M	1218	s__Ruminococcus_torques						g__Ruminococcus
s__Monoglobus_pectinilyticus	PID-1232-NL-16	1.27139	PID-1232-NL-16	1202.2.1	Netherlands	Netherlands_1202	yes	mother	female	vaginal-delivery	vaginal-delivery	B-02	1202	s__Monoglobus_pectinilyticus	d__Bacteria	p__Firmicutes_A	c__Clostridia	o__Monoglobales	f__Monoglobaceae	g__Monoglobus
s__Escherichia_coli	PID-1232-NL-19	1.27079	PID-1232-NL-19	1179.1.3	Netherlands	Netherlands_1179	yes	infant	female	vaginal-delivery	vaginal-delivery	B-02	1179	s__Escherichia_coli	d__Bacteria	p__Proteobacteria	c__Gammaproteobacteria	o__Enterobacterales	f__Enterobacteriaceae	g__Escherichia
s__Enterococcus_faecalis	PID-1232-NL-78	1.26972	PID-1232-NL-78	1063.1.6	Netherlands	Netherlands_1063	no	infant	male	vaginal-delivery	vaginal-delivery	B-06	1063	s__Enterococcus_faecalis	d__Bacteria	p__Firmicutes	c__Bacilli	o__Lactobacillales	f__Enterococcaceae	g__Enterococcus
s__Bacteroides_dorei	PID-1232-NL-96	1.26666	PID-1232-NL-96	1035.1.6	Netherlands	Netherlands_1035	yes	infant	female	vaginal-delivery	vaginal-delivery	B-06	1035	s__Bacteroides_dorei						g__Bacteroides
s__Parabacteroides_distasonis	PID-1232-NL-109	1.26163	PID-1232-NL-109	1220.2.1	Netherlands	Netherlands_1220	yes	mother	female	vaginal-delivery	vaginal-delivery	M	1220	s__Parabacteroides_distasonis	d__Bacteria	p__Bacteroidota	c__Bacteroidia	o__Bacteroidales	f__Tannerellaceae	g__Parabacteroides
s__Veillonella_atypica	PID-1232-NL-105	1.26002	PID-1232-NL-105	1063.1.3	Netherlands	Netherlands_1063	no	infant	male	vaginal-delivery	vaginal-delivery	B-02	1063	s__Veillonella_atypica	d__Bacteria	p__Firmicutes_C	c__Negativicutes	o__Veillonellales	f__Veillonellaceae	g__Veillonella
s__Eubacterium_rectale	PID-1232-NL-86	1.25787	PID-1232-NL-86	1096.2.1	Netherlands	Netherlands_1096	yes	mother	female	vaginal-delivery	vaginal-delivery	M	1096	s__Eubacterium_rectale						g__Eubacterium
s__Lactobacillus_rhamnosus	PID-1232-NL-121	1.25759	PID-1232-NL-121	1096.1.3	Netherlands	Netherlands_1096	yes	infant	male	vaginal-delivery	vaginal-delivery	B-02	1096	s__Lactobacillus_rhamnosus						g__Lactobacillus
s__Bacteroides_vulgatus	PID-1232-NL-17	1.25599	PID-1232-NL-17	1190.2.1	Netherlands	Netherlands_1190	yes	mother	female	vaginal-delivery	vaginal-delivery	M	1190	s__Bacteroides_vulgatus						g__Bacteroides
s__Ruminococcus_sp_CAG_330	PID-1232-NL-93	1.25552	PID-1232-NL-93	1081.2.1	Netherlands	Netherlands_1081	yes	mother	female	vaginal-delivery	vaginal-delivery	M	1081	s__Ruminococcus_sp_CAG_330						g__Ruminococcus
s__Bacteroides_coprocola	PID-1232-NL-89	1.25157	PID-1232-NL-89	1147.2.1	Netherlands	Netherlands_1147	yes	mother	female	vaginal-delivery	vaginal-delivery	M	1147	s__Bacteroides_coprocola						g__Bacteroides
s__Ruminococcus_lactaris	PID-1232-NL-17	1.24608	PID-1232-NL-17	1190.2.1	Netherlands	Netherlands_1190	yes	mother	female	vaginal-delivery	vaginal-delivery	M	1190	s__Ruminococcus_lactaris						g__Ruminococcus
s__Akkermansia_muciniphila	PID-1232-NL-60	1.24337	PID-1232-NL-60	1019.2.1	Netherlands	Netherlands_1019	yes	mother	female	vaginal-delivery	vaginal-delivery	M	1019	s__Akkermansia_muciniphila	d__Bacteria	p__Verrucomicrobiota	c__Verrucomicrobiae	o__Verrucomicrobiales	f__Akkermansiaceae	g__Akkermansia
s__Lactobacillus_fermentum	PID-1232-NL-127	1.24189	PID-1232-NL-127	1090.1.8	Netherlands	Netherlands_1090	yes	infant	female	vaginal-delivery	vaginal-delivery	B-11	1090	s__Lactobacillus_fermentum						g__Lactobacillus
s__Coprococcus_catus	PID-1232-NL-10	1.24043	PID-1232-NL-10	1218.2.1	Netherlands	Netherlands_1218	yes	mother	female	vaginal-delivery	vaginal-delivery	M	1218	s__Coprococcus_catus						g__Coprococcus
s__Bacteroides_thetaiotaomicron	PID-1232-NL-92	1.24	PID-1232-NL-92	1115.2.1	Netherlands	Netherlands_1115	yes	mother	female	vaginal-delivery	vaginal-delivery	M	1115	s__Bacteroides_thetaiotaomicron	d__Bacteria	p__Bacteroidota	c__Bacteroidia	o__Bacteroidales	f__Bacteroidaceae	g__Bacteroides
s__Ruminococcus_lactaris	PID-1232-NL-113	1.23927	PID-1232-NL-113	1030.1.8	Netherlands	Netherlands_1030	yes	infant	female	vaginal-delivery	vaginal-delivery	B-11	1030	s__Ruminococcus_lactaris						g__Ruminococcus
s__Anaerostipes_hadrus	PID-1232-NL-68	1.23808	PID-1232-NL-68	1019.1.8	Netherlands	Netherlands_1019	yes	infant	male	vaginal-delivery	vaginal-delivery	B-11	1019	s__Anaerostipes_hadrus	d__Bacteria	p__Firmicutes_A	c__Clostridia	o__Lachnospirales	f__Lachnospiraceae	g__Anaerostipes
s__Fusicatenibacter_saccharivorans	PID-1232-NL-72	1.23771	PID-1232-NL-72	1031.1.8	Netherlands	Netherlands_1031	yes	infant	male	vaginal-delivery	vaginal-delivery	B-11	1031	s__Fusicatenibacter_saccharivorans	d__Bacteria	p__Firmicutes_A	c__Clostridia	o__Lachnospirales	f__Lachnospiraceae	g__Fusicatenibacter
s__Barnesiella_intestinihominis	PID-1232-NL-102	1.23752	PID-1232-NL-102	1027.2.1	Netherlands	Netherlands_1027	yes	mother	female	c-section	c-section	M	1027	s__Barnesiella_intestinihominis	d__Bacteria	p__Bacteroidota	c__Bacteroidia	o__Bacteroidales	f__Barnesiellaceae	g__Barnesiella
s__Alistipes_inops	PID-1232-NL-122	1.23578	PID-1232-NL-122	1081.1.8	Netherlands	Netherlands_1081	yes	infant	female	vaginal-delivery	vaginal-delivery	B-11	1081	s__Alistipes_inops						g__Alistipes
s__Dialister_invisus	PID-1232-NL-29	1.23537	PID-1232-NL-29	1190.1.8	Netherlands	Netherlands_1190	yes	infant	male	vaginal-delivery	vaginal-delivery	B-11	1190	s__Dialister_invisus	d__Bacteria	p__Firmicutes_C	c__Negativicutes	o__Veillonellales	f__Dialisteraceae	g__Dialister
s__Bifidobacterium_longum	PID-1232-NL-111	1.23424	PID-1232-NL-111	1220.1.8	Netherlands	Netherlands_1220	yes	infant	female	vaginal-delivery	vaginal-delivery	B-11	1220	s__Bifidobacterium_longum	d__Bacteria	p__Actinobacteriota	c__Actinomycetia	o__Actinomycetales	f__Bifidobacteriaceae	g__Bifidobacterium
s__Bacteroides_fragilis	PID-1232-NL-113	1.23292	PID-1232-NL-113	1030.1.8	Netherlands	Netherlands_1030	yes	infant	female	vaginal-delivery	vaginal-delivery	B-11	1030	s__Bacteroides_fragilis	d__Bacteria	p__Bacteroidota	c__Bacteroidia	o__Bacteroidales	f__Bacteroidaceae	g__Bacteroides
s__Streptococcus_salivarius	PID-1232-NL-134	1.23237	PID-1232-NL-134	1157.1.8	Netherlands	Netherlands_1157	yes	infant	male	vaginal-delivery	vaginal-delivery	B-11	1157	s__Streptococcus_salivarius	d__Bacteria	p__Firmicutes	c__Bacilli	o__Lactobacillales	f__Streptococcaceae	g__Streptococcus
s__Dorea_formicigenerans	PID-1232-NL-9	1.23011	PID-1232-NL-9	1158.2.1	Netherlands	Netherlands_1158	yes	mother	female	c-section	c-section	M	1158	s__Dorea_formicigenerans	d__Bacteria	p__Firmicutes_A	c__Clostridia	o__Lachnospirales	f__Lachnospiraceae	g__Dorea
s__Prevotella_copri	PID-1232-NL-112	1.22898	PID-1232-NL-112	1213.2.1	Netherlands	Netherlands_1213	yes	mother	female	c-section	c-section	M	1213	s__Prevotella_copri	d__Bacteria	p__Bacteroidota	c__Bacteroidia	o__Bacteroidales	f__Bacteroidaceae	g__Prevotella
s__Firmicutes_bacterium_CAG_238	PID-1232-NL-60	1.22767	PID-1232-NL-60	1019.2.1	Netherlands	Netherlands_1019	yes	mother	female	vaginal-delivery	vaginal-delivery	M	1019	s__Firmicutes_bacterium_CAG_238
s__Fusicatenibacter_saccharivorans	PID-1232-NL-140	1.22751	PID-1232-NL-140	1080.1.8	Netherlands	Netherlands_1080	yes	infant	male	vaginal-delivery	vaginal-delivery	B-11	1080	s__Fusicatenibacter_saccharivorans	d__Bacteria	p__Firmicutes_A	c__Clostridia	o__Lachnospirales	f__Lachnospiraceae	g__Fusicatenibacter
s__Parabacteroides_distasonis	PID-1232-NL-27	1.22588	PID-1232-NL-27	1129.1.8	Netherlands	Netherlands_1129	yes	infant	female	vaginal-delivery	vaginal-delivery	B-11	1129	s__Parabacteroides_distasonis	d__Bacteria	p__Bacteroidota	c__Bacteroidia	o__Bacteroidales	f__Tannerellaceae	g__Parabacteroides
s__Prevotella_sp_CAG_279	PID-1232-NL-86	1.22583	PID-1232-NL-86	1096.2.1	Netherlands	Netherlands_1096	yes	mother	female	vaginal-delivery	vaginal-delivery	M	1096	s__Prevotella_sp_CAG_279						g__Prevotella
s__Clostridium_sp_CAG_964	PID-1232-NL-92	1.22476	PID-1232-NL-92	1115.2.1	Netherlands	Netherlands_1115	yes	mother	female	vaginal-delivery	vaginal-delivery	M	1115	s__Clostridium_sp_CAG_964						g__Clostridium
s__Eubacterium_ramulus	PID-1232-NL-60	1.22357	PID-1232-NL-60	1019.2.1	Netherlands	Netherlands_1019	yes	mother	female	vaginal-delivery	vaginal-delivery	M	1019	s__Eubacterium_ramulus						g__Eubacterium
s__Blautia_wexlerae	PID-1232-NL-72	1.21941	PID-1232-NL-72	1031.1.8	Netherlands	Netherlands_1031	yes	infant	male	vaginal-delivery	vaginal-delivery	B-11	1031	s__Blautia_wexlerae						g__Blautia
s__Akkermansia_muciniphila	PID-1232-NL-102	1.21664	PID-1232-NL-102	1027.2.1	Netherlands	Netherlands_1027	yes	mother	female	c-section	c-section	M	1027	s__Akkermansia_muciniphila	d__Bacteria	p__Verrucomicrobiota	c__Verrucomicrobiae	o__Verrucomicrobiales	f__Akkermansiaceae	g__Akkermansia
s__Bifidobacterium_breve	PID-1232-NL-113	1.21658	PID-1232-NL-113	1030.1.8	Netherlands	Netherlands_1030	yes	infant	female	vaginal-delivery	vaginal-delivery	B-11	1030	s__Bifidobacterium_breve	d__Bacteria	p__Actinobacteriota	c__Actinomycetia	o__Actinomycetales	f__Bifidobacteriaceae	g__Bifidobacterium
s__Eubacterium_eligens	PID-1232-NL-61	1.21396	PID-1232-NL-61	1049.2.1	Netherlands	Netherlands_1049	yes	mother	female	c-section	c-section	M	1049	s__Eubacterium_eligens						g__Eubacterium
s__Coprococcus_eutactus	PID-1232-NL-89	1.2112	PID-1232-NL-89	1147.2.1	Netherlands	Netherlands_1147	yes	mother	female	vaginal-delivery	vaginal-delivery	M	1147	s__Coprococcus_eutactus	d__Bacteria	p__Firmicutes_A	c__Clostridia	o__Lachnospirales	f__Lachnospiraceae	g__Coprococcus
s__Ruminococcus_sp_CAG_330	PID-1232-NL-52	1.20952	PID-1232-NL-52	1002.2.1	Netherlands	Netherlands_1002	yes	mother	female	vaginal-delivery	vaginal-delivery	M	1002	s__Ruminococcus_sp_CAG_330						g__Ruminococcus
s__Roseburia_inulinivorans	PID-1232-NL-86	1.20783	PID-1232-NL-86	1096.2.1	Netherlands	Netherlands_1096	yes	mother	female	vaginal-delivery	vaginal-delivery	M	1096	s__Roseburia_inulinivorans	d__Bacteria	p__Firmicutes_A	c__Clostridia	o__Lachnospirales	f__Lachnospiraceae	g__Roseburia
s__Eubacterium_sp_CAG_251	PID-1232-NL-74	1.20662	PID-1232-NL-74	1099.2.1	Netherlands	Netherlands_1099	yes	mother	female	vaginal-delivery	vaginal-delivery	M	1099	s__Eubacterium_sp_CAG_251						g__Eubacterium
s__Staphylococcus_aureus	PID-1232-NL-76	1.20629	PID-1232-NL-76	1060.1.3	Netherlands	Netherlands_1060	yes	infant	male	vaginal-delivery	vaginal-delivery	B-02	1060	s__Staphylococcus_aureus	d__Bacteria	p__Firmicutes	c__Bacilli	o__Staphylococcales	f__Staphylococcaceae	g__Staphylococcus
s__Enterococcus_avium	PID-1232-NL-94	1.20587	PID-1232-NL-94	1036.1.8	Netherlands	Netherlands_1036	no	infant	female	vaginal-delivery	vaginal-delivery	B-11	1036	s__Enterococcus_avium						g__Enterococcus
s__Ruminococcus_torques	PID-1232-NL-95-1	1.20507	PID-1232-NL-95-1	1009.1.8	Netherlands	Netherlands_1009	yes	infant	male	vaginal-delivery	vaginal-delivery	B-11	1009	s__Ruminococcus_torques						g__Ruminococcus
s__Ruminococcus_gnavus	PID-1232-NL-63	1.20463	PID-1232-NL-63	1005.1.8	Netherlands	Netherlands_1005	yes	infant	male	vaginal-delivery	vaginal-delivery	B-11	1005	s__Ruminococcus_gnavus						g__Ruminococcus
s__Agathobaculum_butyriciproducens	PID-1232-NL-57	1.20297	PID-1232-NL-57	1022.2.1	Netherlands	Netherlands_1022	yes	mother	female	vaginal-delivery	vaginal-delivery	M	1022	s__Agathobaculum_butyriciproducens	d__Bacteria	p__Firmicutes_A	c__Clostridia	o__Oscillospirales	f__Butyricicoccaceae	g__Agathobaculum
s__Blautia_wexlerae	PID-1232-NL-45	1.202	PID-1232-NL-45	1030.2.1	Netherlands	Netherlands_1030	yes	mother	female	not_applicable	not_applicable	M	1030	s__Blautia_wexlerae						g__Blautia
s__Firmicutes_bacterium_CAG_83	PID-1232-NL-82	1.20161	PID-1232-NL-82	1138.2.1	Netherlands	Netherlands_1138	yes	mother	female	vaginal-delivery	vaginal-delivery	M	1138	s__Firmicutes_bacterium_CAG_83
s__Alistipes_putredinis	PID-1232-NL-52	1.19991	PID-1232-NL-52	1002.2.1	Netherlands	Netherlands_1002	yes	mother	female	vaginal-delivery	vaginal-delivery	M	1002	s__Alistipes_putredinis	d__Bacteria	p__Bacteroidota	c__Bacteroidia	o__Bacteroidales	f__Rikenellaceae	g__Alistipes
s__Fusicatenibacter_saccharivorans	PID-1232-NL-93	1.19977	PID-1232-NL-93	1081.2.1	Netherlands	Netherlands_1081	yes	mother	female	vaginal-delivery	vaginal-delivery	M	1081	s__Fusicatenibacter_saccharivorans	d__Bacteria	p__Firmicutes_A	c__Clostridia	o__Lachnospirales	f__Lachnospiraceae	g__Fusicatenibacter
s__Veillonella_dispar	PID-1232-NL-106	1.19723	PID-1232-NL-106	1218.1.6	Netherlands	Netherlands_1218	yes	infant	male	vaginal-delivery	vaginal-delivery	B-06	1218	s__Veillonella_dispar						g__Veillonella
s__Bifidobacterium_adolescentis	PID-1232-NL-57	1.19676	PID-1232-NL-57	1022.2.1	Netherlands	Netherlands_1022	yes	mother	female	vaginal-delivery	vaginal-delivery	M	1022	s__Bifidobacterium_adolescentis	d__Bacteria	p__Actinobacteriota	c__Actinomycetia	o__Actinomycetales	f__Bifidobacteriaceae	g__Bifidobacterium
s__Blautia_obeum	PID-1232-NL-9	1.19518	PID-1232-NL-9	1158.2.1	Netherlands	Netherlands_1158	yes	mother	female	c-section	c-section	M	1158	s__Blautia_obeum						g__Blautia
s__Erysipelatoclostridium_ramosum	PID-1232-NL-50	1.19514	PID-1232-NL-50	1002.1.6	Netherlands	Netherlands_1002	yes	infant	male	vaginal-delivery	vaginal-delivery	B-06	1002	s__Erysipelatoclostridium_ramosum	d__Bacteria	p__Firmicutes	c__Bacilli	o__Erysipelotrichales	f__Coprobacillaceae	g__Erysipelatoclostridium
s__Ruminococcus_bicirculans	PID-1232-NL-113	1.19255	PID-1232-NL-113	1030.1.8	Netherlands	Netherlands_1030	yes	infant	female	vaginal-delivery	vaginal-delivery	B-11	1030	s__Ruminococcus_bicirculans						g__Ruminococcus
s__Agathobaculum_butyriciproducens	PID-1232-NL-28	1.19074	PID-1232-NL-28	1179.1.8	Netherlands	Netherlands_1179	yes	infant	female	vaginal-delivery	vaginal-delivery	B-11	1179	s__Agathobaculum_butyriciproducens	d__Bacteria	p__Firmicutes_A	c__Clostridia	o__Oscillospirales	f__Butyricicoccaceae	g__Agathobaculum
s__Bifidobacterium_adolescentis	PID-1232-NL-103	1.19048	PID-1232-NL-103	1028.2.1	Netherlands	Netherlands_1028	yes	mother	female	vaginal-delivery	vaginal-delivery	M	1028	s__Bifidobacterium_adolescentis	d__Bacteria	p__Actinobacteriota	c__Actinomycetia	o__Actinomycetales	f__Bifidobacteriaceae	g__Bifidobacterium
s__Parabacteroides_distasonis	PID-1232-NL-93	1.19006	PID-1232-NL-93	1081.2.1	Netherlands	Netherlands_1081	yes	mother	female	vaginal-delivery	vaginal-delivery	M	1081	s__Parabacteroides_distasonis	d__Bacteria	p__Bacteroidota	c__Bacteroidia	o__Bacteroidales	f__Tannerellaceae	g__Parabacteroides
s__Veillonella_sp_CAG_933	PID-1232-NL-28	1.18642	PID-1232-NL-28	1179.1.8	Netherlands	Netherlands_1179	yes	infant	female	vaginal-delivery	vaginal-delivery	B-11	1179	s__Veillonella_sp_CAG_933						g__Veillonella
s__Erysipelatoclostridium_ramosum	PID-1232-NL-133	1.18594	PID-1232-NL-133	1184.1.8	Netherlands	Netherlands_1184	no	infant	male	vaginal-delivery	vaginal-delivery	B-11	1184	s__Erysipelatoclostridium_ramosum	d__Bacteria	p__Firmicutes	c__Bacilli	o__Erysipelotrichales	f__Coprobacillaceae	g__Erysipelatoclostridium
s__Blautia_obeum	PID-1232-NL-84	1.18445	PID-1232-NL-84	1129.2.1	Netherlands	Netherlands_1129	yes	mother	female	vaginal-delivery	vaginal-delivery	M	1129	s__Blautia_obeum						g__Blautia
s__Bifidobacterium_breve	PID-1232-NL-134	1.18087	PID-1232-NL-134	1157.1.8	Netherlands	Netherlands_1157	yes	infant	male	vaginal-delivery	vaginal-delivery	B-11	1157	s__Bifidobacterium_breve	d__Bacteria	p__Actinobacteriota	c__Actinomycetia	o__Actinomycetales	f__Bifidobacteriaceae	g__Bifidobacterium
s__Eubacterium_eligens	PID-1232-NL-94	1.18	PID-1232-NL-94	1036.1.8	Netherlands	Netherlands_1036	no	infant	female	vaginal-delivery	vaginal-delivery	B-11	1036	s__Eubacterium_eligens						g__Eubacterium
s__Bifidobacterium_dentium	PID-1232-NL-108	1.17805	PID-1232-NL-108	1020.1.6	Netherlands	Netherlands_1020	yes	infant	male	vaginal-delivery	vaginal-delivery	B-06	1020	s__Bifidobacterium_dentium	d__Bacteria	p__Actinobacteriota	c__Actinomycetia	o__Actinomycetales	f__Bifidobacteriaceae	g__Bifidobacterium
s__Alistipes_inops	PID-1232-NL-93	1.17406	PID-1232-NL-93	1081.2.1	Netherlands	Netherlands_1081	yes	mother	female	vaginal-delivery	vaginal-delivery	M	1081	s__Alistipes_inops						g__Alistipes
s__Methanobrevibacter_smithii	PID-1232-NL-141	1.17401	PID-1232-NL-141	1209.2.1	Netherlands	Netherlands_1209	yes	mother	female	vaginal-delivery	vaginal-delivery	M	1209	s__Methanobrevibacter_smithii						g__Methanobrevibacter
s__Fusicatenibacter_saccharivorans	PID-1232-NL-74	1.17342	PID-1232-NL-74	1099.2.1	Netherlands	Netherlands_1099	yes	mother	female	vaginal-delivery	vaginal-delivery	M	1099	s__Fusicatenibacter_saccharivorans	d__Bacteria	p__Firmicutes_A	c__Clostridia	o__Lachnospirales	f__Lachnospiraceae	g__Fusicatenibacter
s__Veillonella_atypica	PID-1232-NL-111	1.17277	PID-1232-NL-111	1220.1.8	Netherlands	Netherlands_1220	yes	infant	female	vaginal-delivery	vaginal-delivery	B-11	1220	s__Veillonella_atypica	d__Bacteria	p__Firmicutes_C	c__Negativicutes	o__Veillonellales	f__Veillonellaceae	g__Veillonella
s__Prevotella_copri	PID-1232-NL-90	1.17123	PID-1232-NL-90	1060.1.6	Netherlands	Netherlands_1060	yes	infant	male	vaginal-delivery	vaginal-delivery	B-06	1060	s__Prevotella_copri	d__Bacteria	p__Bacteroidota	c__Bacteroidia	o__Bacteroidales	f__Bacteroidaceae	g__Prevotella
s__Coprococcus_comes	PID-1232-NL-61	1.16946	PID-1232-NL-61	1049.2.1	Netherlands	Netherlands_1049	yes	mother	female	c-section	c-section	M	1049	s__Coprococcus_comes						g__Coprococcus
s__Bacteroides_vulgatus	PID-1232-NL-75	1.16784	PID-1232-NL-75	1020.1.8	Netherlands	Netherlands_1020	yes	infant	male	vaginal-delivery	vaginal-delivery	B-11	1020	s__Bacteroides_vulgatus						g__Bacteroides
s__Sellimonas_intestinalis	PID-1232-NL-107	1.1637	PID-1232-NL-107	1022.1.6	Netherlands	Netherlands_1022	yes	infant	male	vaginal-delivery	vaginal-delivery	B-06	1022	s__Sellimonas_intestinalis	d__Bacteria	p__Firmicutes_A	c__Clostridia	o__Lachnospirales	f__Lachnospiraceae	g__Sellimonas
s__Barnesiella_intestinihominis	PID-1232-NL-81	1.1631	PID-1232-NL-81	1050.1.8	Netherlands	Netherlands_1050	no	infant	male	vaginal-delivery	vaginal-delivery	B-11	1050	s__Barnesiella_intestinihominis	d__Bacteria	p__Bacteroidota	c__Bacteroidia	o__Bacteroidales	f__Barnesiellaceae	g__Barnesiella
s__Oscillibacter_sp_57_20	PID-1232-NL-109	1.16299	PID-1232-NL-109	1220.2.1	Netherlands	Netherlands_1220	yes	mother	female	vaginal-delivery	vaginal-delivery	M	1220	s__Oscillibacter_sp_57_20						g__Oscillibacter
s__Akkermansia_muciniphila	PID-1232-NL-26	1.16235	PID-1232-NL-26	1129.1.6	Netherlands	Netherlands_1129	yes	infant	female	vaginal-delivery	vaginal-delivery	B-06	1129	s__Akkermansia_muciniphila	d__Bacteria	p__Verrucomicrobiota	c__Verrucomicrobiae	o__Verrucomicrobiales	f__Akkermansiaceae	g__Akkermansia
s__Bifidobacterium_adolescentis	PID-1232-NL-92	1.16182	PID-1232-NL-92	1115.2.1	Netherlands	Netherlands_1115	yes	mother	female	vaginal-delivery	vaginal-delivery	M	1115	s__Bifidobacterium_adolescentis	d__Bacteria	p__Actinobacteriota	c__Actinomycetia	o__Actinomycetales	f__Bifidobacteriaceae	g__Bifidobacterium
s__Anaerostipes_hadrus	PID-1232-NL-45	1.16004	PID-1232-NL-45	1030.2.1	Netherlands	Netherlands_1030	yes	mother	female	not_applicable	not_applicable	M	1030	s__Anaerostipes_hadrus	d__Bacteria	p__Firmicutes_A	c__Clostridia	o__Lachnospirales	f__Lachnospiraceae	g__Anaerostipes
s__Akkermansia_muciniphila	PID-1232-NL-17	1.15979	PID-1232-NL-17	1190.2.1	Netherlands	Netherlands_1190	yes	mother	female	vaginal-delivery	vaginal-delivery	M	1190	s__Akkermansia_muciniphila	d__Bacteria	p__Verrucomicrobiota	c__Verrucomicrobiae	o__Verrucomicrobiales	f__Akkermansiaceae	g__Akkermansia
s__Bacteroides_uniformis	PID-1232-NL-60	1.15769	PID-1232-NL-60	1019.2.1	Netherlands	Netherlands_1019	yes	mother	female	vaginal-delivery	vaginal-delivery	M	1019	s__Bacteroides_uniformis	d__Bacteria	p__Bacteroidota	c__Bacteroidia	o__Bacteroidales	f__Bacteroidaceae	g__Bacteroides
s__Bifidobacterium_dentium	PID-1232-NL-30	1.15691	PID-1232-NL-30	1099.1.8	Netherlands	Netherlands_1099	yes	infant	female	vaginal-delivery	vaginal-delivery	B-11	1099	s__Bifidobacterium_dentium	d__Bacteria	p__Actinobacteriota	c__Actinomycetia	o__Actinomycetales	f__Bifidobacteriaceae	g__Bifidobacterium
s__Butyrivibrio_crossotus	PID-1232-NL-84	1.15676	PID-1232-NL-84	1129.2.1	Netherlands	Netherlands_1129	yes	mother	female	vaginal-delivery	vaginal-delivery	M	1129	s__Butyrivibrio_crossotus						g__Butyvibrio
s__Bacteroides_uniformis	PID-1232-NL-17	1.1558	PID-1232-NL-17	1190.2.1	Netherlands	Netherlands_1190	yes	mother	female	vaginal-delivery	vaginal-delivery	M	1190	s__Bacteroides_uniformis	d__Bacteria	p__Bacteroidota	c__Bacteroidia	o__Bacteroidales	f__Bacteroidaceae	g__Bacteroides
s__Blautia_wexlerae	PID-1232-NL-59	1.15433	PID-1232-NL-59	1020.2.1	Netherlands	Netherlands_1020	yes	mother	female	vaginal-delivery	vaginal-delivery	M	1020	s__Blautia_wexlerae						g__Blautia
s__Bacteroides_fragilis	PID-1232-NL-58	1.1534	PID-1232-NL-58	1035.2.1	Netherlands	Netherlands_1035	yes	mother	female	vaginal-delivery	vaginal-delivery	M	1035	s__Bacteroides_fragilis	d__Bacteria	p__Bacteroidota	c__Bacteroidia	o__Bacteroidales	f__Bacteroidaceae	g__Bacteroides
s__Anaerostipes_hadrus	PID-1232-NL-140	1.1513	PID-1232-NL-140	1080.1.8	Netherlands	Netherlands_1080	yes	infant	male	vaginal-delivery	vaginal-delivery	B-11	1080	s__Anaerostipes_hadrus	d__Bacteria	p__Firmicutes_A	c__Clostridia	o__Lachnospirales	f__Lachnospiraceae	g__Anaerostipes
s__Firmicutes_bacterium_CAG_83	PID-1232-NL-103	1.14736	PID-1232-NL-103	1028.2.1	Netherlands	Netherlands_1028	yes	mother	female	vaginal-delivery	vaginal-delivery	M	1028	s__Firmicutes_bacterium_CAG_83
s__Ruminococcus_bicirculans	PID-1232-NL-5	1.14633	PID-1232-NL-5	1157.2.1	Netherlands	Netherlands_1157	yes	mother	female	vaginal-delivery	vaginal-delivery	M	1157	s__Ruminococcus_bicirculans						g__Ruminococcus
s__Eubacterium_rectale	PID-1232-NL-52	1.14268	PID-1232-NL-52	1002.2.1	Netherlands	Netherlands_1002	yes	mother	female	vaginal-delivery	vaginal-delivery	M	1002	s__Eubacterium_rectale						g__Eubacterium
s__Bifidobacterium_breve	PID-1232-NL-6	1.14142	PID-1232-NL-6	1147.1.8	Netherlands	Netherlands_1147	yes	infant	male	vaginal-delivery	vaginal-delivery	B-11	1147	s__Bifidobacterium_breve	d__Bacteria	p__Actinobacteriota	c__Actinomycetia	o__Actinomycetales	f__Bifidobacteriaceae	g__Bifidobacterium
s__Dorea_longicatena	PID-1232-NL-94	1.13533	PID-1232-NL-94	1036.1.8	Netherlands	Netherlands_1036	no	infant	female	vaginal-delivery	vaginal-delivery	B-11	1036	s__Dorea_longicatena						g__Dorea
s__Flavonifractor_plautii	PID-1232-NL-75	1.13251	PID-1232-NL-75	1020.1.8	Netherlands	Netherlands_1020	yes	infant	male	vaginal-delivery	vaginal-delivery	B-11	1020	s__Flavonifractor_plautii	d__Bacteria	p__Firmicutes_A	c__Clostridia	o__Oscillospirales	f__Oscillospiraceae	g__Flavonifractor
s__Bacteroides_massiliensis	PID-1232-NL-86	1.1311	PID-1232-NL-86	1096.2.1	Netherlands	Netherlands_1096	yes	mother	female	vaginal-delivery	vaginal-delivery	M	1096	s__Bacteroides_massiliensis	d__Bacteria	p__Bacteroidota	c__Bacteroidia	o__Bacteroidales	f__Bacteroidaceae	g__Bacteroides
s__Lactobacillus_delbrueckii	PID-1232-NL-57	1.13032	PID-1232-NL-57	1022.2.1	Netherlands	Netherlands_1022	yes	mother	female	vaginal-delivery	vaginal-delivery	M	1022	s__Lactobacillus_delbrueckii	d__Bacteria	p__Firmicutes	c__Bacilli	o__Lactobacillales	f__Lactobacillaceae	g__Lactobacillus
s__Parabacteroides_merdae	PID-1232-NL-92	1.12981	PID-1232-NL-92	1115.2.1	Netherlands	Netherlands_1115	yes	mother	female	vaginal-delivery	vaginal-delivery	M	1115	s__Parabacteroides_merdae	d__Bacteria	p__Bacteroidota	c__Bacteroidia	o__Bacteroidales	f__Tannerellaceae	g__Parabacteroides
s__Staphylococcus_aureus	PID-1232-NL-123	1.12725	PID-1232-NL-123	1220.1.6	Netherlands	Netherlands_1220	yes	infant	female	vaginal-delivery	vaginal-delivery	B-06	1220	s__Staphylococcus_aureus	d__Bacteria	p__Firmicutes	c__Bacilli	o__Staphylococcales	f__Staphylococcaceae	g__Staphylococcus
s__Agathobaculum_butyriciproducens	PID-1232-NL-58	1.12688	PID-1232-NL-58	1035.2.1	Netherlands	Netherlands_1035	yes	mother	female	vaginal-delivery	vaginal-delivery	M	1035	s__Agathobaculum_butyriciproducens	d__Bacteria	p__Firmicutes_A	c__Clostridia	o__Oscillospirales	f__Butyricicoccaceae	g__Agathobaculum
s__Bifidobacterium_adolescentis	PID-1232-NL-32	1.1266	PID-1232-NL-32	1096.1.6	Netherlands	Netherlands_1096	yes	infant	male	vaginal-delivery	vaginal-delivery	B-06	1096	s__Bifidobacterium_adolescentis	d__Bacteria	p__Actinobacteriota	c__Actinomycetia	o__Actinomycetales	f__Bifidobacteriaceae	g__Bifidobacterium
s__Veillonella_parvula	PID-1232-NL-95-1	1.12655	PID-1232-NL-95-1	1009.1.8	Netherlands	Netherlands_1009	yes	infant	male	vaginal-delivery	vaginal-delivery	B-11	1009	s__Veillonella_parvula						g__Veillonella
s__Anaerostipes_caccae	PID-1232-NL-63	1.12654	PID-1232-NL-63	1005.1.8	Netherlands	Netherlands_1005	yes	infant	male	vaginal-delivery	vaginal-delivery	B-11	1005	s__Anaerostipes_caccae	d__Bacteria	p__Firmicutes_A	c__Clostridia	o__Lachnospirales	f__Lachnospiraceae	g__Anaerostipes
s__Dorea_formicigenerans	PID-1232-NL-133	1.12508	PID-1232-NL-133	1184.1.8	Netherlands	Netherlands_1184	no	infant	male	vaginal-delivery	vaginal-delivery	B-11	1184	s__Dorea_formicigenerans	d__Bacteria	p__Firmicutes_A	c__Clostridia	o__Lachnospirales	f__Lachnospiraceae	g__Dorea
s__Streptococcus_parasanguinis	PID-1232-NL-4	1.12185	PID-1232-NL-4	1149.1.6	Netherlands	Netherlands_1149	no	infant	female	vaginal-delivery	vaginal-delivery	B-06	1149	s__Streptococcus_parasanguinis						g__Streptococcus
s__Eubacterium_rectale	PID-1232-NL-58	1.12096	PID-1232-NL-58	1035.2.1	Netherlands	Netherlands_1035	yes	mother	female	vaginal-delivery	vaginal-delivery	M	1035	s__Eubacterium_rectale						g__Eubacterium
s__Parabacteroides_distasonis	PID-1232-NL-6	1.12044	PID-1232-NL-6	1147.1.8	Netherlands	Netherlands_1147	yes	infant	male	vaginal-delivery	vaginal-delivery	B-11	1147	s__Parabacteroides_distasonis	d__Bacteria	p__Bacteroidota	c__Bacteroidia	o__Bacteroidales	f__Tannerellaceae	g__Parabacteroides
s__Coprococcus_comes	PID-1232-NL-70	1.11872	PID-1232-NL-70	1031.2.1	Netherlands	Netherlands_1031	yes	mother	female	vaginal-delivery	vaginal-delivery	M	1031	s__Coprococcus_comes						g__Coprococcus
s__Streptococcus_mitis	PID-1232-NL-8	1.11764	PID-1232-NL-8	1149.1.8	Netherlands	Netherlands_1149	no	infant	female	vaginal-delivery	vaginal-delivery	B-11	1149	s__Streptococcus_mitis	d__Bacteria	p__Firmicutes	c__Bacilli	o__Lactobacillales	f__Streptococcaceae	g__Streptococcus
s__Roseburia_sp_CAG_182	PID-1232-NL-133	1.11751	PID-1232-NL-133	1184.1.8	Netherlands	Netherlands_1184	no	infant	male	vaginal-delivery	vaginal-delivery	B-11	1184	s__Roseburia_sp_CAG_182						g__Roseburia
s__Blautia_wexlerae	PID-1232-NL-94	1.11676	PID-1232-NL-94	1036.1.8	Netherlands	Netherlands_1036	no	infant	female	vaginal-delivery	vaginal-delivery	B-11	1036	s__Blautia_wexlerae						g__Blautia
s__Roseburia_inulinivorans	PID-1232-NL-23	1.11641	PID-1232-NL-23	1200.2.1	Netherlands	Netherlands_1200	yes	mother	female	vaginal-delivery	vaginal-delivery	M	1200	s__Roseburia_inulinivorans	d__Bacteria	p__Firmicutes_A	c__Clostridia	o__Lachnospirales	f__Lachnospiraceae	g__Roseburia
s__Veillonella_parvula	PID-1232-NL-118	1.11636	PID-1232-NL-118	1220.1.3	Netherlands	Netherlands_1220	yes	infant	female	vaginal-delivery	vaginal-delivery	B-02	1220	s__Veillonella_parvula						g__Veillonella
s__Eubacterium_hallii	PID-1232-NL-141	1.11444	PID-1232-NL-141	1209.2.1	Netherlands	Netherlands_1209	yes	mother	female	vaginal-delivery	vaginal-delivery	M	1209	s__Eubacterium_hallii						g__Eubacterium
s__Streptococcus_thermophilus	PID-1232-NL-28	1.11351	PID-1232-NL-28	1179.1.8	Netherlands	Netherlands_1179	yes	infant	female	vaginal-delivery	vaginal-delivery	B-11	1179	s__Streptococcus_thermophilus	d__Bacteria	p__Firmicutes	c__Bacilli	o__Lactobacillales	f__Streptococcaceae	g__Streptococcus
s__Blautia_wexlerae	PID-1232-NL-140	1.113	PID-1232-NL-140	1080.1.8	Netherlands	Netherlands_1080	yes	infant	male	vaginal-delivery	vaginal-delivery	B-11	1080	s__Blautia_wexlerae						g__Blautia
s__Dorea_formicigenerans	PID-1232-NL-60	1.10835	PID-1232-NL-60	1019.2.1	Netherlands	Netherlands_1019	yes	mother	female	vaginal-delivery	vaginal-delivery	M	1019	s__Dorea_formicigenerans	d__Bacteria	p__Firmicutes_A	c__Clostridia	o__Lachnospirales	f__Lachnospiraceae	g__Dorea
s__Streptococcus_salivarius	PID-1232-NL-85	1.10797	PID-1232-NL-85	1129.1.3	Netherlands	Netherlands_1129	yes	infant	female	vaginal-delivery	vaginal-delivery	B-02	1129	s__Streptococcus_salivarius	d__Bacteria	p__Firmicutes	c__Bacilli	o__Lactobacillales	f__Streptococcaceae	g__Streptococcus
s__Bacteroides_faecis_CAG_32	PID-1232-NL-102	1.10777	PID-1232-NL-102	1027.2.1	Netherlands	Netherlands_1027	yes	mother	female	c-section	c-section	M	1027	s__Bacteroides_faecis_CAG_32						g__Bacteroides
s__Escherichia_coli	PID-1232-NL-52	1.10586	PID-1232-NL-52	1002.2.1	Netherlands	Netherlands_1002	yes	mother	female	vaginal-delivery	vaginal-delivery	M	1002	s__Escherichia_coli	d__Bacteria	p__Proteobacteria	c__Gammaproteobacteria	o__Enterobacterales	f__Enterobacteriaceae	g__Escherichia
s__Bifidobacterium_longum	PID-1232-NL-7	1.10525	PID-1232-NL-7	1115.1.8	Netherlands	Netherlands_1115	yes	infant	male	vaginal-delivery	vaginal-delivery	B-11	1115	s__Bifidobacterium_longum	d__Bacteria	p__Actinobacteriota	c__Actinomycetia	o__Actinomycetales	f__Bifidobacteriaceae	g__Bifidobacterium
s__Bifidobacterium_longum	PID-1232-NL-112	1.10522	PID-1232-NL-112	1213.2.1	Netherlands	Netherlands_1213	yes	mother	female	c-section	c-section	M	1213	s__Bifidobacterium_longum	d__Bacteria	p__Actinobacteriota	c__Actinomycetia	o__Actinomycetales	f__Bifidobacteriaceae	g__Bifidobacterium
s__Ruminococcus_gnavus	PID-1232-NL-83	1.10507	PID-1232-NL-83	1035.1.8	Netherlands	Netherlands_1035	yes	infant	female	vaginal-delivery	vaginal-delivery	B-11	1035	s__Ruminococcus_gnavus						g__Ruminococcus
s__Bifidobacterium_pseudocatenulatum	PID-1232-NL-92	1.10501	PID-1232-NL-92	1115.2.1	Netherlands	Netherlands_1115	yes	mother	female	vaginal-delivery	vaginal-delivery	M	1115	s__Bifidobacterium_pseudocatenulatum	d__Bacteria	p__Actinobacteriota	c__Actinomycetia	o__Actinomycetales	f__Bifidobacteriaceae	g__Bifidobacterium
s__Megasphaera_micronuciformis	PID-1232-NL-75	1.10397	PID-1232-NL-75	1020.1.8	Netherlands	Netherlands_1020	yes	infant	male	vaginal-delivery	vaginal-delivery	B-11	1020	s__Megasphaera_micronuciformis						g__Megasphaera
s__Dorea_longicatena	PID-1232-NL-83	1.10216	PID-1232-NL-83	1035.1.8	Netherlands	Netherlands_1035	yes	infant	female	vaginal-delivery	vaginal-delivery	B-11	1035	s__Dorea_longicatena						g__Dorea
s__Streptococcus_pasteurianus	PID-1232-NL-107	1.10051	PID-1232-NL-107	1022.1.6	Netherlands	Netherlands_1022	yes	infant	male	vaginal-delivery	vaginal-delivery	B-06	1022	s__Streptococcus_pasteurianus	d__Bacteria	p__Firmicutes	c__Bacilli	o__Lactobacillales	f__Streptococcaceae	g__Streptococcus
s__Prevotella_sp_CAG_617	PID-1232-NL-74	1.10041	PID-1232-NL-74	1099.2.1	Netherlands	Netherlands_1099	yes	mother	female	vaginal-delivery	vaginal-delivery	M	1099	s__Prevotella_sp_CAG_617						g__Prevotella
s__Enterococcus_avium	PID-1232-NL-73	1.10038	PID-1232-NL-73	1017.1.8	Netherlands	Netherlands_1017	no	infant	male	vaginal-delivery	vaginal-delivery	B-11	1017	s__Enterococcus_avium						g__Enterococcus
s__Ruminococcus_bromii	PID-1232-NL-93	1.09836	PID-1232-NL-93	1081.2.1	Netherlands	Netherlands_1081	yes	mother	female	vaginal-delivery	vaginal-delivery	M	1081	s__Ruminococcus_bromii						g__Ruminococcus
s__Barnesiella_intestinihominis	PID-1232-NL-58	1.09436	PID-1232-NL-58	1035.2.1	Netherlands	Netherlands_1035	yes	mother	female	vaginal-delivery	vaginal-delivery	M	1035	s__Barnesiella_intestinihominis	d__Bacteria	p__Bacteroidota	c__Bacteroidia	o__Bacteroidales	f__Barnesiellaceae	g__Barnesiella
s__Coprococcus_eutactus	PID-1232-NL-92	1.09328	PID-1232-NL-92	1115.2.1	Netherlands	Netherlands_1115	yes	mother	female	vaginal-delivery	vaginal-delivery	M	1115	s__Coprococcus_eutactus	d__Bacteria	p__Firmicutes_A	c__Clostridia	o__Lachnospirales	f__Lachnospiraceae	g__Coprococcus
s__Roseburia_inulinivorans	PID-1232-NL-82	1.09231	PID-1232-NL-82	1138.2.1	Netherlands	Netherlands_1138	yes	mother	female	vaginal-delivery	vaginal-delivery	M	1138	s__Roseburia_inulinivorans	d__Bacteria	p__Firmicutes_A	c__Clostridia	o__Lachnospirales	f__Lachnospiraceae	g__Roseburia
s__Lactobacillus_vaginalis	PID-1232-NL-30	1.09163	PID-1232-NL-30	1099.1.8	Netherlands	Netherlands_1099	yes	infant	female	vaginal-delivery	vaginal-delivery	B-11	1099	s__Lactobacillus_vaginalis						g__Lactobacillus
s__Eggerthella_lenta	PID-1232-NL-27	1.09161	PID-1232-NL-27	1129.1.8	Netherlands	Netherlands_1129	yes	infant	female	vaginal-delivery	vaginal-delivery	B-11	1129	s__Eggerthella_lenta	d__Bacteria	p__Actinobacteriota	c__Coriobacteriia	o__Coriobacteriales	f__Eggerthellaceae	g__Eggerthella
s__Gemmiger_formicilis	PID-1232-NL-98	1.09101	PID-1232-NL-98	1090.2.1	Netherlands	Netherlands_1090	yes	mother	female	vaginal-delivery	vaginal-delivery	M	1090	s__Gemmiger_formicilis	d__Bacteria	p__Firmicutes_A	c__Clostridia	o__Oscillospirales	f__Ruminococcaceae	g__Gemmiger
s__Collinsella_aerofaciens	PID-1232-NL-102	1.08962	PID-1232-NL-102	1027.2.1	Netherlands	Netherlands_1027	yes	mother	female	c-section	c-section	M	1027	s__Collinsella_aerofaciens						g__Collinsella
s__Eubacterium_hallii	PID-1232-NL-102	1.08701	PID-1232-NL-102	1027.2.1	Netherlands	Netherlands_1027	yes	mother	female	c-section	c-section	M	1027	s__Eubacterium_hallii						g__Eubacterium
s__Coprococcus_comes	PID-1232-NL-10	1.08692	PID-1232-NL-10	1218.2.1	Netherlands	Netherlands_1218	yes	mother	female	vaginal-delivery	vaginal-delivery	M	1218	s__Coprococcus_comes						g__Coprococcus
s__Actinomyces_urogenitalis	PID-1232-NL-123	1.08659	PID-1232-NL-123	1220.1.6	Netherlands	Netherlands_1220	yes	infant	female	vaginal-delivery	vaginal-delivery	B-06	1220	s__Actinomyces_urogenitalis	d__Bacteria	p__Actinobacteriota	c__Actinomycetia	o__Actinomycetales	f__Actinomycetaceae	g__Actinomyces
s__Veillonella_seminalis	PID-1232-NL-94	1.08474	PID-1232-NL-94	1036.1.8	Netherlands	Netherlands_1036	no	infant	female	vaginal-delivery	vaginal-delivery	B-11	1036	s__Veillonella_seminalis						g__Veillonella
s__Bifidobacterium_adolescentis	PID-1232-NL-45	1.08383	PID-1232-NL-45	1030.2.1	Netherlands	Netherlands_1030	yes	mother	female	not_applicable	not_applicable	M	1030	s__Bifidobacterium_adolescentis	d__Bacteria	p__Actinobacteriota	c__Actinomycetia	o__Actinomycetales	f__Bifidobacteriaceae	g__Bifidobacterium
s__Eggerthella_lenta	PID-1232-NL-97	1.08311	PID-1232-NL-97	1009.1.6	Netherlands	Netherlands_1009	yes	infant	male	vaginal-delivery	vaginal-delivery	B-06	1009	s__Eggerthella_lenta	d__Bacteria	p__Actinobacteriota	c__Coriobacteriia	o__Coriobacteriales	f__Eggerthellaceae	g__Eggerthella
s__Intestinibacter_bartlettii	PID-1232-NL-61	1.0828	PID-1232-NL-61	1049.2.1	Netherlands	Netherlands_1049	yes	mother	female	c-section	c-section	M	1049	s__Intestinibacter_bartlettii	d__Bacteria	p__Firmicutes_A	c__Clostridia	o__Peptostreptococcales	f__Peptostreptococcaceae	g__Intestinibacter
s__Streptococcus_salivarius	PID-1232-NL-113	1.08277	PID-1232-NL-113	1030.1.8	Netherlands	Netherlands_1030	yes	infant	female	vaginal-delivery	vaginal-delivery	B-11	1030	s__Streptococcus_salivarius	d__Bacteria	p__Firmicutes	c__Bacilli	o__Lactobacillales	f__Streptococcaceae	g__Streptococcus
s__Ruminococcus_gnavus	PID-1232-NL-7	1.08191	PID-1232-NL-7	1115.1.8	Netherlands	Netherlands_1115	yes	infant	male	vaginal-delivery	vaginal-delivery	B-11	1115	s__Ruminococcus_gnavus						g__Ruminococcus
s__Bacteroides_thetaiotaomicron	PID-1232-NL-8	1.07996	PID-1232-NL-8	1149.1.8	Netherlands	Netherlands_1149	no	infant	female	vaginal-delivery	vaginal-delivery	B-11	1149	s__Bacteroides_thetaiotaomicron	d__Bacteria	p__Bacteroidota	c__Bacteroidia	o__Bacteroidales	f__Bacteroidaceae	g__Bacteroides
s__Ruminococcus_torques	PID-1232-NL-63	1.07944	PID-1232-NL-63	1005.1.8	Netherlands	Netherlands_1005	yes	infant	male	vaginal-delivery	vaginal-delivery	B-11	1005	s__Ruminococcus_torques						g__Ruminococcus
s__Anaerostipes_hadrus	PID-1232-NL-89	1.07809	PID-1232-NL-89	1147.2.1	Netherlands	Netherlands_1147	yes	mother	female	vaginal-delivery	vaginal-delivery	M	1147	s__Anaerostipes_hadrus	d__Bacteria	p__Firmicutes_A	c__Clostridia	o__Lachnospirales	f__Lachnospiraceae	g__Anaerostipes
s__Enterococcus_gallinarum	PID-1232-NL-127	1.07752	PID-1232-NL-127	1090.1.8	Netherlands	Netherlands_1090	yes	infant	female	vaginal-delivery	vaginal-delivery	B-11	1090	s__Enterococcus_gallinarum						g__Enterococcus
s__Dorea_longicatena	PID-1232-NL-64	1.07636	PID-1232-NL-64	1002.1.8	Netherlands	Netherlands_1002	yes	infant	male	vaginal-delivery	vaginal-delivery	B-11	1002	s__Dorea_longicatena						g__Dorea
s__Ruminococcus_gnavus	PID-1232-NL-102	1.0742	PID-1232-NL-102	1027.2.1	Netherlands	Netherlands_1027	yes	mother	female	c-section	c-section	M	1027	s__Ruminococcus_gnavus						g__Ruminococcus
s__Roseburia_intestinalis	PID-1232-NL-122	1.07409	PID-1232-NL-122	1081.1.8	Netherlands	Netherlands_1081	yes	infant	female	vaginal-delivery	vaginal-delivery	B-11	1081	s__Roseburia_intestinalis	d__Bacteria	p__Firmicutes_A	c__Clostridia	o__Lachnospirales	f__Lachnospiraceae	g__Roseburia
s__Ruminococcus_torques	PID-1232-NL-112	1.07052	PID-1232-NL-112	1213.2.1	Netherlands	Netherlands_1213	yes	mother	female	c-section	c-section	M	1213	s__Ruminococcus_torques						g__Ruminococcus
s__Gemmiger_formicilis	PID-1232-NL-29	1.07017	PID-1232-NL-29	1190.1.8	Netherlands	Netherlands_1190	yes	infant	male	vaginal-delivery	vaginal-delivery	B-11	1190	s__Gemmiger_formicilis	d__Bacteria	p__Firmicutes_A	c__Clostridia	o__Oscillospirales	f__Ruminococcaceae	g__Gemmiger
s__Bacteroides_stercoris	PID-1232-NL-95-1	1.06997	PID-1232-NL-95-1	1009.1.8	Netherlands	Netherlands_1009	yes	infant	male	vaginal-delivery	vaginal-delivery	B-11	1009	s__Bacteroides_stercoris	d__Bacteria	p__Bacteroidota	c__Bacteroidia	o__Bacteroidales	f__Bacteroidaceae	g__Bacteroides
s__Ruminococcus_bicirculans	PID-1232-NL-102	1.06947	PID-1232-NL-102	1027.2.1	Netherlands	Netherlands_1027	yes	mother	female	c-section	c-section	M	1027	s__Ruminococcus_bicirculans						g__Ruminococcus
s__Bifidobacterium_kashiwanohense	PID-1232-NL-125	1.0679	PID-1232-NL-125	1158.1.8	Netherlands	Netherlands_1158	yes	infant	male	c-section	c-section	B-11	1158	s__Bifidobacterium_kashiwanohense						g__Bifidobacterium
s__Dorea_longicatena	PID-1232-NL-102	1.06472	PID-1232-NL-102	1027.2.1	Netherlands	Netherlands_1027	yes	mother	female	c-section	c-section	M	1027	s__Dorea_longicatena						g__Dorea
s__Ruminococcus_torques	PID-1232-NL-29	1.06437	PID-1232-NL-29	1190.1.8	Netherlands	Netherlands_1190	yes	infant	male	vaginal-delivery	vaginal-delivery	B-11	1190	s__Ruminococcus_torques						g__Ruminococcus
s__Dorea_formicigenerans	PID-1232-NL-100	1.06268	PID-1232-NL-100	1060.2.1	Netherlands	Netherlands_1060	yes	mother	female	vaginal-delivery	vaginal-delivery	M	1060	s__Dorea_formicigenerans	d__Bacteria	p__Firmicutes_A	c__Clostridia	o__Lachnospirales	f__Lachnospiraceae	g__Dorea
s__Collinsella_aerofaciens	PID-1232-NL-72	1.06013	PID-1232-NL-72	1031.1.8	Netherlands	Netherlands_1031	yes	infant	male	vaginal-delivery	vaginal-delivery	B-11	1031	s__Collinsella_aerofaciens						g__Collinsella
s__Proteobacteria_bacterium_CAG_139	PID-1232-NL-25	1.05885	PID-1232-NL-25	1202.1.8	Netherlands	Netherlands_1202	yes	infant	female	vaginal-delivery	vaginal-delivery	B-11	1202	s__Proteobacteria_bacterium_CAG_139
s__Barnesiella_intestinihominis	PID-1232-NL-93	1.05752	PID-1232-NL-93	1081.2.1	Netherlands	Netherlands_1081	yes	mother	female	vaginal-delivery	vaginal-delivery	M	1081	s__Barnesiella_intestinihominis	d__Bacteria	p__Bacteroidota	c__Bacteroidia	o__Bacteroidales	f__Barnesiellaceae	g__Barnesiella
s__Escherichia_coli	PID-1232-NL-27	1.05737	PID-1232-NL-27	1129.1.8	Netherlands	Netherlands_1129	yes	infant	female	vaginal-delivery	vaginal-delivery	B-11	1129	s__Escherichia_coli	d__Bacteria	p__Proteobacteria	c__Gammaproteobacteria	o__Enterobacterales	f__Enterobacteriaceae	g__Escherichia
s__Intestinibacter_bartlettii	PID-1232-NL-58	1.05504	PID-1232-NL-58	1035.2.1	Netherlands	Netherlands_1035	yes	mother	female	vaginal-delivery	vaginal-delivery	M	1035	s__Intestinibacter_bartlettii	d__Bacteria	p__Firmicutes_A	c__Clostridia	o__Peptostreptococcales	f__Peptostreptococcaceae	g__Intestinibacter
s__Enterococcus_faecalis	PID-1232-NL-85	1.055	PID-1232-NL-85	1129.1.3	Netherlands	Netherlands_1129	yes	infant	female	vaginal-delivery	vaginal-delivery	B-02	1129	s__Enterococcus_faecalis	d__Bacteria	p__Firmicutes	c__Bacilli	o__Lactobacillales	f__Enterococcaceae	g__Enterococcus
s__Erysipelatoclostridium_ramosum	PID-1232-NL-27	1.05319	PID-1232-NL-27	1129.1.8	Netherlands	Netherlands_1129	yes	infant	female	vaginal-delivery	vaginal-delivery	B-11	1129	s__Erysipelatoclostridium_ramosum	d__Bacteria	p__Firmicutes	c__Bacilli	o__Erysipelotrichales	f__Coprobacillaceae	g__Erysipelatoclostridium
s__Collinsella_aerofaciens	PID-1232-NL-92	1.04822	PID-1232-NL-92	1115.2.1	Netherlands	Netherlands_1115	yes	mother	female	vaginal-delivery	vaginal-delivery	M	1115	s__Collinsella_aerofaciens						g__Collinsella
s__Eubacterium_eligens	PID-1232-NL-87	1.04791	PID-1232-NL-87	1070.1.8	Netherlands	Netherlands_1070	no	infant	female	vaginal-delivery	vaginal-delivery	B-11	1070	s__Eubacterium_eligens						g__Eubacterium
s__Roseburia_intestinalis	PID-1232-NL-93	1.04328	PID-1232-NL-93	1081.2.1	Netherlands	Netherlands_1081	yes	mother	female	vaginal-delivery	vaginal-delivery	M	1081	s__Roseburia_intestinalis	d__Bacteria	p__Firmicutes_A	c__Clostridia	o__Lachnospirales	f__Lachnospiraceae	g__Roseburia
s__Intestinibacter_bartlettii	PID-1232-NL-103	1.04288	PID-1232-NL-103	1028.2.1	Netherlands	Netherlands_1028	yes	mother	female	vaginal-delivery	vaginal-delivery	M	1028	s__Intestinibacter_bartlettii	d__Bacteria	p__Firmicutes_A	c__Clostridia	o__Peptostreptococcales	f__Peptostreptococcaceae	g__Intestinibacter
s__Prevotella_copri	PID-1232-NL-81	1.04232	PID-1232-NL-81	1050.1.8	Netherlands	Netherlands_1050	no	infant	male	vaginal-delivery	vaginal-delivery	B-11	1050	s__Prevotella_copri	d__Bacteria	p__Bacteroidota	c__Bacteroidia	o__Bacteroidales	f__Bacteroidaceae	g__Prevotella
s__Escherichia_coli	PID-1232-NL-107	1.04005	PID-1232-NL-107	1022.1.6	Netherlands	Netherlands_1022	yes	infant	male	vaginal-delivery	vaginal-delivery	B-06	1022	s__Escherichia_coli	d__Bacteria	p__Proteobacteria	c__Gammaproteobacteria	o__Enterobacterales	f__Enterobacteriaceae	g__Escherichia
s__Streptococcus_vestibularis	PID-1232-NL-23	1.03958	PID-1232-NL-23	1200.2.1	Netherlands	Netherlands_1200	yes	mother	female	vaginal-delivery	vaginal-delivery	M	1200	s__Streptococcus_vestibularis	d__Bacteria	p__Firmicutes	c__Bacilli	o__Lactobacillales	f__Streptococcaceae	g__Streptococcus
s__Megasphaera_micronuciformis	PID-1232-NL-92	1.03763	PID-1232-NL-92	1115.2.1	Netherlands	Netherlands_1115	yes	mother	female	vaginal-delivery	vaginal-delivery	M	1115	s__Megasphaera_micronuciformis						g__Megasphaera
s__Ruminococcus_bromii	PID-1232-NL-12	1.03322	PID-1232-NL-12	1122.1.8	Netherlands	Netherlands_1122	no	infant	female	vaginal-delivery	vaginal-delivery	B-11	1122	s__Ruminococcus_bromii						g__Ruminococcus
s__Roseburia_intestinalis	PID-1232-NL-6	1.03058	PID-1232-NL-6	1147.1.8	Netherlands	Netherlands_1147	yes	infant	male	vaginal-delivery	vaginal-delivery	B-11	1147	s__Roseburia_intestinalis	d__Bacteria	p__Firmicutes_A	c__Clostridia	o__Lachnospirales	f__Lachnospiraceae	g__Roseburia
s__Streptococcus_parasanguinis	PID-1232-NL-15	1.02837	PID-1232-NL-15	1202.1.3	Netherlands	Netherlands_1202	yes	infant	female	vaginal-delivery	vaginal-delivery	B-02	1202	s__Streptococcus_parasanguinis						g__Streptococcus
s__Streptococcus_salivarius	PID-1232-NL-125	1.02672	PID-1232-NL-125	1158.1.8	Netherlands	Netherlands_1158	yes	infant	male	c-section	c-section	B-11	1158	s__Streptococcus_salivarius	d__Bacteria	p__Firmicutes	c__Bacilli	o__Lactobacillales	f__Streptococcaceae	g__Streptococcus
s__Collinsella_aerofaciens	PID-1232-NL-118	1.0256	PID-1232-NL-118	1220.1.3	Netherlands	Netherlands_1220	yes	infant	female	vaginal-delivery	vaginal-delivery	B-02	1220	s__Collinsella_aerofaciens						g__Collinsella
s__Dorea_formicigenerans	PID-1232-NL-17	1.02505	PID-1232-NL-17	1190.2.1	Netherlands	Netherlands_1190	yes	mother	female	vaginal-delivery	vaginal-delivery	M	1190	s__Dorea_formicigenerans	d__Bacteria	p__Firmicutes_A	c__Clostridia	o__Lachnospirales	f__Lachnospiraceae	g__Dorea
s__Enterococcus_faecalis	PID-1232-NL-77	1.02374	PID-1232-NL-77	1090.1.3	Netherlands	Netherlands_1090	yes	infant	female	vaginal-delivery	vaginal-delivery	B-02	1090	s__Enterococcus_faecalis	d__Bacteria	p__Firmicutes	c__Bacilli	o__Lactobacillales	f__Enterococcaceae	g__Enterococcus
s__Parabacteroides_distasonis	PID-1232-NL-102	1.02308	PID-1232-NL-102	1027.2.1	Netherlands	Netherlands_1027	yes	mother	female	c-section	c-section	M	1027	s__Parabacteroides_distasonis	d__Bacteria	p__Bacteroidota	c__Bacteroidia	o__Bacteroidales	f__Tannerellaceae	g__Parabacteroides
s__Dialister_sp_CAG_357	PID-1232-NL-102	1.02226	PID-1232-NL-102	1027.2.1	Netherlands	Netherlands_1027	yes	mother	female	c-section	c-section	M	1027	s__Dialister_sp_CAG_357						g__Dialister
s__Streptococcus_salivarius	PID-1232-NL-43	1.02173	PID-1232-NL-43	1179.2.1	Netherlands	Netherlands_1179	yes	mother	female	vaginal-delivery	vaginal-delivery	B-11	1179	s__Streptococcus_salivarius	d__Bacteria	p__Firmicutes	c__Bacilli	o__Lactobacillales	f__Streptococcaceae	g__Streptococcus
s__Faecalitalea_cylindroides	PID-1232-NL-52	1.01965	PID-1232-NL-52	1002.2.1	Netherlands	Netherlands_1002	yes	mother	female	vaginal-delivery	vaginal-delivery	M	1002	s__Faecalitalea_cylindroides	d__Bacteria	p__Firmicutes	c__Bacilli	o__Erysipelotrichales	f__Erysipelotrichaceae	g__Faecalitalea
s__Streptococcus_thermophilus	PID-1232-NL-109	1.01961	PID-1232-NL-109	1220.2.1	Netherlands	Netherlands_1220	yes	mother	female	vaginal-delivery	vaginal-delivery	M	1220	s__Streptococcus_thermophilus	d__Bacteria	p__Firmicutes	c__Bacilli	o__Lactobacillales	f__Streptococcaceae	g__Streptococcus
s__Clostridium_neonatale	PID-1232-NL-131	1.01899	PID-1232-NL-131	1200.1.6	Netherlands	Netherlands_1200	yes	infant	male	vaginal-delivery	vaginal-delivery	B-06	1200	s__Clostridium_neonatale	d__Bacteria	p__Firmicutes_A	c__Clostridia	o__Clostridiales	f__Clostridiaceae	g__Clostridium
s__Eubacterium_rectale	PID-1232-NL-109	1.01777	PID-1232-NL-109	1220.2.1	Netherlands	Netherlands_1220	yes	mother	female	vaginal-delivery	vaginal-delivery	M	1220	s__Eubacterium_rectale						g__Eubacterium
s__Bifidobacterium_longum	PID-1232-NL-113	1.01621	PID-1232-NL-113	1030.1.8	Netherlands	Netherlands_1030	yes	infant	female	vaginal-delivery	vaginal-delivery	B-11	1030	s__Bifidobacterium_longum	d__Bacteria	p__Actinobacteriota	c__Actinomycetia	o__Actinomycetales	f__Bifidobacteriaceae	g__Bifidobacterium
s__Streptococcus_salivarius	PID-1232-NL-96	1.01605	PID-1232-NL-96	1035.1.6	Netherlands	Netherlands_1035	yes	infant	female	vaginal-delivery	vaginal-delivery	B-06	1035	s__Streptococcus_salivarius	d__Bacteria	p__Firmicutes	c__Bacilli	o__Lactobacillales	f__Streptococcaceae	g__Streptococcus
s__Phascolarctobacterium_succinatutens	PID-1232-NL-82	1.01465	PID-1232-NL-82	1138.2.1	Netherlands	Netherlands_1138	yes	mother	female	vaginal-delivery	vaginal-delivery	M	1138	s__Phascolarctobacterium_succinatutens						g__Phascolarctobacterium
s__Bacteroides_uniformis	PID-1232-NL-5	1.01403	PID-1232-NL-5	1157.2.1	Netherlands	Netherlands_1157	yes	mother	female	vaginal-delivery	vaginal-delivery	M	1157	s__Bacteroides_uniformis	d__Bacteria	p__Bacteroidota	c__Bacteroidia	o__Bacteroidales	f__Bacteroidaceae	g__Bacteroides
s__Eubacterium_eligens	PID-1232-NL-92	1.01251	PID-1232-NL-92	1115.2.1	Netherlands	Netherlands_1115	yes	mother	female	vaginal-delivery	vaginal-delivery	M	1115	s__Eubacterium_eligens						g__Eubacterium
s__Eubacterium_hallii	PID-1232-NL-140	1.01151	PID-1232-NL-140	1080.1.8	Netherlands	Netherlands_1080	yes	infant	male	vaginal-delivery	vaginal-delivery	B-11	1080	s__Eubacterium_hallii						g__Eubacterium
s__Megasphaera_micronuciformis	PID-1232-NL-81	1.0091	PID-1232-NL-81	1050.1.8	Netherlands	Netherlands_1050	no	infant	male	vaginal-delivery	vaginal-delivery	B-11	1050	s__Megasphaera_micronuciformis						g__Megasphaera
s__Erysipelatoclostridium_ramosum	PID-1232-NL-127	1.00581	PID-1232-NL-127	1090.1.8	Netherlands	Netherlands_1090	yes	infant	female	vaginal-delivery	vaginal-delivery	B-11	1090	s__Erysipelatoclostridium_ramosum	d__Bacteria	p__Firmicutes	c__Bacilli	o__Erysipelotrichales	f__Coprobacillaceae	g__Erysipelatoclostridium
s__Collinsella_aerofaciens	PID-1232-NL-45	1.00373	PID-1232-NL-45	1030.2.1	Netherlands	Netherlands_1030	yes	mother	female	not_applicable	not_applicable	M	1030	s__Collinsella_aerofaciens						g__Collinsella
s__Bifidobacterium_catenulatum	PID-1232-NL-95-1	0.99969	PID-1232-NL-95-1	1009.1.8	Netherlands	Netherlands_1009	yes	infant	male	vaginal-delivery	vaginal-delivery	B-11	1009	s__Bifidobacterium_catenulatum	d__Bacteria	p__Actinobacteriota	c__Actinomycetia	o__Actinomycetales	f__Bifidobacteriaceae	g__Bifidobacterium
s__Bacteroides_uniformis	PID-1232-NL-141	0.99837	PID-1232-NL-141	1209.2.1	Netherlands	Netherlands_1209	yes	mother	female	vaginal-delivery	vaginal-delivery	M	1209	s__Bacteroides_uniformis	d__Bacteria	p__Bacteroidota	c__Bacteroidia	o__Bacteroidales	f__Bacteroidaceae	g__Bacteroides
s__Phascolarctobacterium_faecium	PID-1232-NL-73	0.99676	PID-1232-NL-73	1017.1.8	Netherlands	Netherlands_1017	no	infant	male	vaginal-delivery	vaginal-delivery	B-11	1017	s__Phascolarctobacterium_faecium	d__Bacteria	p__Firmicutes_C	c__Negativicutes	o__Acidaminococcales	f__Acidaminococcaceae	g__Phascolarctobacterium
s__Dorea_longicatena	PID-1232-NL-93	0.99607	PID-1232-NL-93	1081.2.1	Netherlands	Netherlands_1081	yes	mother	female	vaginal-delivery	vaginal-delivery	M	1081	s__Dorea_longicatena						g__Dorea
s__Roseburia_faecis	PID-1232-NL-140	0.99327	PID-1232-NL-140	1080.1.8	Netherlands	Netherlands_1080	yes	infant	male	vaginal-delivery	vaginal-delivery	B-11	1080	s__Roseburia_faecis						g__Roseburia
s__Bifidobacterium_bifidum	PID-1232-NL-81	0.99016	PID-1232-NL-81	1050.1.8	Netherlands	Netherlands_1050	no	infant	male	vaginal-delivery	vaginal-delivery	B-11	1050	s__Bifidobacterium_bifidum	d__Bacteria	p__Actinobacteriota	c__Actinomycetia	o__Actinomycetales	f__Bifidobacteriaceae	g__Bifidobacterium
s__Clostridium_perfringens	PID-1232-NL-131	0.98943	PID-1232-NL-131	1200.1.6	Netherlands	Netherlands_1200	yes	infant	male	vaginal-delivery	vaginal-delivery	B-06	1200	s__Clostridium_perfringens						g__Clostridium
s__Bacteroides_massiliensis	PID-1232-NL-109	0.98883	PID-1232-NL-109	1220.2.1	Netherlands	Netherlands_1220	yes	mother	female	vaginal-delivery	vaginal-delivery	M	1220	s__Bacteroides_massiliensis	d__Bacteria	p__Bacteroidota	c__Bacteroidia	o__Bacteroidales	f__Bacteroidaceae	g__Bacteroides
s__Bacteroides_caccae	PID-1232-NL-109	0.98827	PID-1232-NL-109	1220.2.1	Netherlands	Netherlands_1220	yes	mother	female	vaginal-delivery	vaginal-delivery	M	1220	s__Bacteroides_caccae	d__Bacteria	p__Bacteroidota	c__Bacteroidia	o__Bacteroidales	f__Bacteroidaceae	g__Bacteroides
s__Parabacteroides_merdae	PID-1232-NL-112	0.98596	PID-1232-NL-112	1213.2.1	Netherlands	Netherlands_1213	yes	mother	female	c-section	c-section	M	1213	s__Parabacteroides_merdae	d__Bacteria	p__Bacteroidota	c__Bacteroidia	o__Bacteroidales	f__Tannerellaceae	g__Parabacteroides
s__Methanobrevibacter_smithii	PID-1232-NL-103	0.98568	PID-1232-NL-103	1028.2.1	Netherlands	Netherlands_1028	yes	mother	female	vaginal-delivery	vaginal-delivery	M	1028	s__Methanobrevibacter_smithii						g__Methanobrevibacter
s__Bifidobacterium_dentium	PID-1232-NL-15	0.9827	PID-1232-NL-15	1202.1.3	Netherlands	Netherlands_1202	yes	infant	female	vaginal-delivery	vaginal-delivery	B-02	1202	s__Bifidobacterium_dentium	d__Bacteria	p__Actinobacteriota	c__Actinomycetia	o__Actinomycetales	f__Bifidobacteriaceae	g__Bifidobacterium
s__Escherichia_coli	PID-1232-NL-5	0.98256	PID-1232-NL-5	1157.2.1	Netherlands	Netherlands_1157	yes	mother	female	vaginal-delivery	vaginal-delivery	M	1157	s__Escherichia_coli	d__Bacteria	p__Proteobacteria	c__Gammaproteobacteria	o__Enterobacterales	f__Enterobacteriaceae	g__Escherichia
s__Roseburia_sp_CAG_182	PID-1232-NL-74	0.98056	PID-1232-NL-74	1099.2.1	Netherlands	Netherlands_1099	yes	mother	female	vaginal-delivery	vaginal-delivery	M	1099	s__Roseburia_sp_CAG_182						g__Roseburia
s__Streptococcus_parasanguinis	PID-1232-NL-69	0.9783	PID-1232-NL-69	1031.1.3	Netherlands	Netherlands_1031	yes	infant	male	vaginal-delivery	vaginal-delivery	B-02	1031	s__Streptococcus_parasanguinis						g__Streptococcus
s__Clostridium_innocuum	PID-1232-NL-27	0.97792	PID-1232-NL-27	1129.1.8	Netherlands	Netherlands_1129	yes	infant	female	vaginal-delivery	vaginal-delivery	B-11	1129	s__Clostridium_innocuum						g__Clostridium
s__Enterococcus_faecalis	PID-1232-NL-114	0.97728	PID-1232-NL-114	1202.1.6	Netherlands	Netherlands_1202	yes	infant	female	vaginal-delivery	vaginal-delivery	B-06	1202	s__Enterococcus_faecalis	d__Bacteria	p__Firmicutes	c__Bacilli	o__Lactobacillales	f__Enterococcaceae	g__Enterococcus
s__Eggerthella_lenta	PID-1232-NL-123	0.97647	PID-1232-NL-123	1220.1.6	Netherlands	Netherlands_1220	yes	infant	female	vaginal-delivery	vaginal-delivery	B-06	1220	s__Eggerthella_lenta	d__Bacteria	p__Actinobacteriota	c__Coriobacteriia	o__Coriobacteriales	f__Eggerthellaceae	g__Eggerthella
s__Coprococcus_comes	PID-1232-NL-94	0.97632	PID-1232-NL-94	1036.1.8	Netherlands	Netherlands_1036	no	infant	female	vaginal-delivery	vaginal-delivery	B-11	1036	s__Coprococcus_comes						g__Coprococcus
s__Streptococcus_salivarius	PID-1232-NL-3	0.97532	PID-1232-NL-3	1138.1.8	Netherlands	Netherlands_1138	yes	infant	male	vaginal-delivery	vaginal-delivery	B-11	1138	s__Streptococcus_salivarius	d__Bacteria	p__Firmicutes	c__Bacilli	o__Lactobacillales	f__Streptococcaceae	g__Streptococcus
s__Coprococcus_comes	PID-1232-NL-102	0.9751	PID-1232-NL-102	1027.2.1	Netherlands	Netherlands_1027	yes	mother	female	c-section	c-section	M	1027	s__Coprococcus_comes						g__Coprococcus
s__Coprococcus_comes	PID-1232-NL-112	0.97435	PID-1232-NL-112	1213.2.1	Netherlands	Netherlands_1213	yes	mother	female	c-section	c-section	M	1213	s__Coprococcus_comes						g__Coprococcus
s__Bifidobacterium_bifidum	PID-1232-NL-59	0.97294	PID-1232-NL-59	1020.2.1	Netherlands	Netherlands_1020	yes	mother	female	vaginal-delivery	vaginal-delivery	M	1020	s__Bifidobacterium_bifidum	d__Bacteria	p__Actinobacteriota	c__Actinomycetia	o__Actinomycetales	f__Bifidobacteriaceae	g__Bifidobacterium
s__Blautia_obeum	PID-1232-NL-60	0.97293	PID-1232-NL-60	1019.2.1	Netherlands	Netherlands_1019	yes	mother	female	vaginal-delivery	vaginal-delivery	M	1019	s__Blautia_obeum						g__Blautia
s__Eubacterium_rectale	PID-1232-NL-59	0.97183	PID-1232-NL-59	1020.2.1	Netherlands	Netherlands_1020	yes	mother	female	vaginal-delivery	vaginal-delivery	M	1020	s__Eubacterium_rectale						g__Eubacterium
s__Bacteroides_ovatus	PID-1232-NL-28	0.97109	PID-1232-NL-28	1179.1.8	Netherlands	Netherlands_1179	yes	infant	female	vaginal-delivery	vaginal-delivery	B-11	1179	s__Bacteroides_ovatus	d__Bacteria	p__Bacteroidota	c__Bacteroidia	o__Bacteroidales	f__Bacteroidaceae	g__Bacteroides
s__Anaerostipes_hadrus	PID-1232-NL-61	0.96224	PID-1232-NL-61	1049.2.1	Netherlands	Netherlands_1049	yes	mother	female	c-section	c-section	M	1049	s__Anaerostipes_hadrus	d__Bacteria	p__Firmicutes_A	c__Clostridia	o__Lachnospirales	f__Lachnospiraceae	g__Anaerostipes
s__Clostridium_spiroforme	PID-1232-NL-25	0.96127	PID-1232-NL-25	1202.1.8	Netherlands	Netherlands_1202	yes	infant	female	vaginal-delivery	vaginal-delivery	B-11	1202	s__Clostridium_spiroforme						g__Clostridium
s__Streptococcus_salivarius	PID-1232-NL-23	0.96062	PID-1232-NL-23	1200.2.1	Netherlands	Netherlands_1200	yes	mother	female	vaginal-delivery	vaginal-delivery	M	1200	s__Streptococcus_salivarius	d__Bacteria	p__Firmicutes	c__Bacilli	o__Lactobacillales	f__Streptococcaceae	g__Streptococcus
s__Bacteroides_galacturonicus	PID-1232-NL-7	0.95813	PID-1232-NL-7	1115.1.8	Netherlands	Netherlands_1115	yes	infant	male	vaginal-delivery	vaginal-delivery	B-11	1115	s__Bacteroides_galacturonicus						g__Bacteroides
s__Veillonella_parvula	PID-1232-NL-43	0.95697	PID-1232-NL-43	1179.2.1	Netherlands	Netherlands_1179	yes	mother	female	vaginal-delivery	vaginal-delivery	B-11	1179	s__Veillonella_parvula						g__Veillonella
s__Holdemanella_biformis	PID-1232-NL-134	0.95669	PID-1232-NL-134	1157.1.8	Netherlands	Netherlands_1157	yes	infant	male	vaginal-delivery	vaginal-delivery	B-11	1157	s__Holdemanella_biformis	d__Bacteria	p__Firmicutes	c__Bacilli	o__Erysipelotrichales	f__Erysipelotrichaceae	g__Holdemanella
s__Eggerthella_lenta	PID-1232-NL-51	0.95562	PID-1232-NL-51	1005.2.1	Netherlands	Netherlands_1005	yes	mother	female	vaginal-delivery	vaginal-delivery	M	1005	s__Eggerthella_lenta	d__Bacteria	p__Actinobacteriota	c__Coriobacteriia	o__Coriobacteriales	f__Eggerthellaceae	g__Eggerthella
s__Ruminococcus_gnavus	PID-1232-NL-130	0.95382	PID-1232-NL-130	1209.1.6	Netherlands	Netherlands_1209	yes	infant	male	vaginal-delivery	vaginal-delivery	B-06	1209	s__Ruminococcus_gnavus						g__Ruminococcus
s__Oscillibacter_sp_57_20	PID-1232-NL-102	0.95179	PID-1232-NL-102	1027.2.1	Netherlands	Netherlands_1027	yes	mother	female	c-section	c-section	M	1027	s__Oscillibacter_sp_57_20						g__Oscillibacter
s__Ruminococcus_gnavus	PID-1232-NL-117	0.95099	PID-1232-NL-117	1200.1.3	Netherlands	Netherlands_1200	yes	infant	male	vaginal-delivery	vaginal-delivery	B-02	1200	s__Ruminococcus_gnavus						g__Ruminococcus
s__Eubacterium_eligens	PID-1232-NL-10	0.95059	PID-1232-NL-10	1218.2.1	Netherlands	Netherlands_1218	yes	mother	female	vaginal-delivery	vaginal-delivery	M	1218	s__Eubacterium_eligens						g__Eubacterium
s__Parabacteroides_merdae	PID-1232-NL-82	0.94948	PID-1232-NL-82	1138.2.1	Netherlands	Netherlands_1138	yes	mother	female	vaginal-delivery	vaginal-delivery	M	1138	s__Parabacteroides_merdae	d__Bacteria	p__Bacteroidota	c__Bacteroidia	o__Bacteroidales	f__Tannerellaceae	g__Parabacteroides
s__Eubacterium_hallii	PID-1232-NL-45	0.94683	PID-1232-NL-45	1030.2.1	Netherlands	Netherlands_1030	yes	mother	female	not_applicable	not_applicable	M	1030	s__Eubacterium_hallii						g__Eubacterium
s__Streptococcus_salivarius	PID-1232-NL-64	0.94483	PID-1232-NL-64	1002.1.8	Netherlands	Netherlands_1002	yes	infant	male	vaginal-delivery	vaginal-delivery	B-11	1002	s__Streptococcus_salivarius	d__Bacteria	p__Firmicutes	c__Bacilli	o__Lactobacillales	f__Streptococcaceae	g__Streptococcus
s__Ruminococcus_bicirculans	PID-1232-NL-140	0.94467	PID-1232-NL-140	1080.1.8	Netherlands	Netherlands_1080	yes	infant	male	vaginal-delivery	vaginal-delivery	B-11	1080	s__Ruminococcus_bicirculans						g__Ruminococcus
s__Bacteroides_stercoris	PID-1232-NL-101	0.94458	PID-1232-NL-101	1022.1.8	Netherlands	Netherlands_1022	yes	infant	male	vaginal-delivery	vaginal-delivery	B-11	1022	s__Bacteroides_stercoris	d__Bacteria	p__Bacteroidota	c__Bacteroidia	o__Bacteroidales	f__Bacteroidaceae	g__Bacteroides
s__Clostridium_innocuum	PID-1232-NL-81	0.94369	PID-1232-NL-81	1050.1.8	Netherlands	Netherlands_1050	no	infant	male	vaginal-delivery	vaginal-delivery	B-11	1050	s__Clostridium_innocuum						g__Clostridium
s__Alistipes_inops	PID-1232-NL-98	0.94202	PID-1232-NL-98	1090.2.1	Netherlands	Netherlands_1090	yes	mother	female	vaginal-delivery	vaginal-delivery	M	1090	s__Alistipes_inops						g__Alistipes
s__Bacteroides_uniformis	PID-1232-NL-23	0.94013	PID-1232-NL-23	1200.2.1	Netherlands	Netherlands_1200	yes	mother	female	vaginal-delivery	vaginal-delivery	M	1200	s__Bacteroides_uniformis	d__Bacteria	p__Bacteroidota	c__Bacteroidia	o__Bacteroidales	f__Bacteroidaceae	g__Bacteroides
s__Ruminococcus_gnavus	PID-1232-NL-59	0.94012	PID-1232-NL-59	1020.2.1	Netherlands	Netherlands_1020	yes	mother	female	vaginal-delivery	vaginal-delivery	M	1020	s__Ruminococcus_gnavus						g__Ruminococcus
s__Veillonella_dispar	PID-1232-NL-105	0.9392	PID-1232-NL-105	1063.1.3	Netherlands	Netherlands_1063	no	infant	male	vaginal-delivery	vaginal-delivery	B-02	1063	s__Veillonella_dispar						g__Veillonella
s__Megamonas_funiformis	PID-1232-NL-93	0.93513	PID-1232-NL-93	1081.2.1	Netherlands	Netherlands_1081	yes	mother	female	vaginal-delivery	vaginal-delivery	M	1081	s__Megamonas_funiformis	d__Bacteria	p__Firmicutes_C	c__Negativicutes	o__Selenomonadales	f__Selenomonadaceae	g__Megamonas
s__Ruminococcus_bicirculans	PID-1232-NL-45	0.935	PID-1232-NL-45	1030.2.1	Netherlands	Netherlands_1030	yes	mother	female	not_applicable	not_applicable	M	1030	s__Ruminococcus_bicirculans						g__Ruminococcus
s__Klebsiella_pneumoniae	PID-1232-NL-4	0.93494	PID-1232-NL-4	1149.1.6	Netherlands	Netherlands_1149	no	infant	female	vaginal-delivery	vaginal-delivery	B-06	1149	s__Klebsiella_pneumoniae	d__Bacteria	p__Proteobacteria	c__Gammaproteobacteria	o__Enterobacterales	f__Enterobacteriaceae	g__Klebsiella
s__Clostridium_perfringens	PID-1232-NL-40	0.93382	PID-1232-NL-40	1190.1.6	Netherlands	Netherlands_1190	yes	infant	male	vaginal-delivery	vaginal-delivery	B-02	1190	s__Clostridium_perfringens						g__Clostridium
s__Methanobrevibacter_smithii	PID-1232-NL-23	0.93083	PID-1232-NL-23	1200.2.1	Netherlands	Netherlands_1200	yes	mother	female	vaginal-delivery	vaginal-delivery	M	1200	s__Methanobrevibacter_smithii						g__Methanobrevibacter
s__Roseburia_faecis	PID-1232-NL-51	0.93045	PID-1232-NL-51	1005.2.1	Netherlands	Netherlands_1005	yes	mother	female	vaginal-delivery	vaginal-delivery	M	1005	s__Roseburia_faecis						g__Roseburia
s__Streptococcus_mitis	PID-1232-NL-134	0.93015	PID-1232-NL-134	1157.1.8	Netherlands	Netherlands_1157	yes	infant	male	vaginal-delivery	vaginal-delivery	B-11	1157	s__Streptococcus_mitis	d__Bacteria	p__Firmicutes	c__Bacilli	o__Lactobacillales	f__Streptococcaceae	g__Streptococcus
s__Clostridium_innocuum	PID-1232-NL-87	0.92914	PID-1232-NL-87	1070.1.8	Netherlands	Netherlands_1070	no	infant	female	vaginal-delivery	vaginal-delivery	B-11	1070	s__Clostridium_innocuum						g__Clostridium
s__Alistipes_putredinis	PID-1232-NL-95-1	0.92682	PID-1232-NL-95-1	1009.1.8	Netherlands	Netherlands_1009	yes	infant	male	vaginal-delivery	vaginal-delivery	B-11	1009	s__Alistipes_putredinis	d__Bacteria	p__Bacteroidota	c__Bacteroidia	o__Bacteroidales	f__Rikenellaceae	g__Alistipes
s__Staphylococcus_epidermidis	PID-1232-NL-15	0.92665	PID-1232-NL-15	1202.1.3	Netherlands	Netherlands_1202	yes	infant	female	vaginal-delivery	vaginal-delivery	B-02	1202	s__Staphylococcus_epidermidis	d__Bacteria	p__Firmicutes	c__Bacilli	o__Staphylococcales	f__Staphylococcaceae	g__Staphylococcus
s__Flavonifractor_plautii	PID-1232-NL-79	0.92505	PID-1232-NL-79	1049.1.8	Netherlands	Netherlands_1049	yes	infant	male	c-section	c-section	B-11	1049	s__Flavonifractor_plautii	d__Bacteria	p__Firmicutes_A	c__Clostridia	o__Oscillospirales	f__Oscillospiraceae	g__Flavonifractor
s__Roseburia_faecis	PID-1232-NL-28	0.92454	PID-1232-NL-28	1179.1.8	Netherlands	Netherlands_1179	yes	infant	female	vaginal-delivery	vaginal-delivery	B-11	1179	s__Roseburia_faecis						g__Roseburia
s__Parabacteroides_distasonis	PID-1232-NL-48-1	0.92438	PID-1232-NL-48-1	1005.1.6	Netherlands	Netherlands_1005	yes	infant	male	vaginal-delivery	vaginal-delivery	B-06	1005	s__Parabacteroides_distasonis	d__Bacteria	p__Bacteroidota	c__Bacteroidia	o__Bacteroidales	f__Tannerellaceae	g__Parabacteroides
s__Gemmiger_formicilis	PID-1232-NL-17	0.92413	PID-1232-NL-17	1190.2.1	Netherlands	Netherlands_1190	yes	mother	female	vaginal-delivery	vaginal-delivery	M	1190	s__Gemmiger_formicilis	d__Bacteria	p__Firmicutes_A	c__Clostridia	o__Oscillospirales	f__Ruminococcaceae	g__Gemmiger
s__Eggerthella_lenta	PID-1232-NL-131	0.92322	PID-1232-NL-131	1200.1.6	Netherlands	Netherlands_1200	yes	infant	male	vaginal-delivery	vaginal-delivery	B-06	1200	s__Eggerthella_lenta	d__Bacteria	p__Actinobacteriota	c__Coriobacteriia	o__Coriobacteriales	f__Eggerthellaceae	g__Eggerthella
s__Bifidobacterium_adolescentis	PID-1232-NL-18	0.9232	PID-1232-NL-18	1190.1.3	Netherlands	Netherlands_1190	yes	infant	male	vaginal-delivery	vaginal-delivery	B-02	1190	s__Bifidobacterium_adolescentis	d__Bacteria	p__Actinobacteriota	c__Actinomycetia	o__Actinomycetales	f__Bifidobacteriaceae	g__Bifidobacterium
s__Veillonella_dispar	PID-1232-NL-127	0.92257	PID-1232-NL-127	1090.1.8	Netherlands	Netherlands_1090	yes	infant	female	vaginal-delivery	vaginal-delivery	B-11	1090	s__Veillonella_dispar						g__Veillonella
s__Roseburia_sp_CAG_182	PID-1232-NL-6	0.9225	PID-1232-NL-6	1147.1.8	Netherlands	Netherlands_1147	yes	infant	male	vaginal-delivery	vaginal-delivery	B-11	1147	s__Roseburia_sp_CAG_182						g__Roseburia
s__Ruminococcus_gnavus	PID-1232-NL-31	0.91806	PID-1232-NL-31	1027.1.8	Netherlands	Netherlands_1027	yes	infant	female	c-section	c-section	B-11	1027	s__Ruminococcus_gnavus						g__Ruminococcus
s__Barnesiella_intestinihominis	PID-1232-NL-141	0.91799	PID-1232-NL-141	1209.2.1	Netherlands	Netherlands_1209	yes	mother	female	vaginal-delivery	vaginal-delivery	M	1209	s__Barnesiella_intestinihominis	d__Bacteria	p__Bacteroidota	c__Bacteroidia	o__Bacteroidales	f__Barnesiellaceae	g__Barnesiella
s__Bacteroides_thetaiotaomicron	PID-1232-NL-84	0.91725	PID-1232-NL-84	1129.2.1	Netherlands	Netherlands_1129	yes	mother	female	vaginal-delivery	vaginal-delivery	M	1129	s__Bacteroides_thetaiotaomicron	d__Bacteria	p__Bacteroidota	c__Bacteroidia	o__Bacteroidales	f__Bacteroidaceae	g__Bacteroides
s__Cutibacterium_avidum	PID-1232-NL-117	0.91701	PID-1232-NL-117	1200.1.3	Netherlands	Netherlands_1200	yes	infant	male	vaginal-delivery	vaginal-delivery	B-02	1200	s__Cutibacterium_avidum	d__Bacteria	p__Actinobacteriota	c__Actinomycetia	o__Propionibacteriales	f__Propionibacteriaceae	g__Cutibacterium
s__Bifidobacterium_pseudocatenulatum	PID-1232-NL-29	0.91593	PID-1232-NL-29	1190.1.8	Netherlands	Netherlands_1190	yes	infant	male	vaginal-delivery	vaginal-delivery	B-11	1190	s__Bifidobacterium_pseudocatenulatum	d__Bacteria	p__Actinobacteriota	c__Actinomycetia	o__Actinomycetales	f__Bifidobacteriaceae	g__Bifidobacterium
s__Dorea_formicigenerans	PID-1232-NL-95-1	0.91454	PID-1232-NL-95-1	1009.1.8	Netherlands	Netherlands_1009	yes	infant	male	vaginal-delivery	vaginal-delivery	B-11	1009	s__Dorea_formicigenerans	d__Bacteria	p__Firmicutes_A	c__Clostridia	o__Lachnospirales	f__Lachnospiraceae	g__Dorea
s__Coprococcus_catus	PID-1232-NL-89	0.91425	PID-1232-NL-89	1147.2.1	Netherlands	Netherlands_1147	yes	mother	female	vaginal-delivery	vaginal-delivery	M	1147	s__Coprococcus_catus						g__Coprococcus
s__Ruminococcus_bicirculans	PID-1232-NL-16	0.91333	PID-1232-NL-16	1202.2.1	Netherlands	Netherlands_1202	yes	mother	female	vaginal-delivery	vaginal-delivery	B-02	1202	s__Ruminococcus_bicirculans						g__Ruminococcus
s__Bacteroides_thetaiotaomicron	PID-1232-NL-5	0.91249	PID-1232-NL-5	1157.2.1	Netherlands	Netherlands_1157	yes	mother	female	vaginal-delivery	vaginal-delivery	M	1157	s__Bacteroides_thetaiotaomicron	d__Bacteria	p__Bacteroidota	c__Bacteroidia	o__Bacteroidales	f__Bacteroidaceae	g__Bacteroides
s__Ruminococcus_gnavus	PID-1232-NL-101	0.91165	PID-1232-NL-101	1022.1.8	Netherlands	Netherlands_1022	yes	infant	male	vaginal-delivery	vaginal-delivery	B-11	1022	s__Ruminococcus_gnavus						g__Ruminococcus
s__Dorea_formicigenerans	PID-1232-NL-10	0.91108	PID-1232-NL-10	1218.2.1	Netherlands	Netherlands_1218	yes	mother	female	vaginal-delivery	vaginal-delivery	M	1218	s__Dorea_formicigenerans	d__Bacteria	p__Firmicutes_A	c__Clostridia	o__Lachnospirales	f__Lachnospiraceae	g__Dorea
s__Roseburia_intestinalis	PID-1232-NL-87	0.91042	PID-1232-NL-87	1070.1.8	Netherlands	Netherlands_1070	no	infant	female	vaginal-delivery	vaginal-delivery	B-11	1070	s__Roseburia_intestinalis	d__Bacteria	p__Firmicutes_A	c__Clostridia	o__Lachnospirales	f__Lachnospiraceae	g__Roseburia
s__Alistipes_finegoldii	PID-1232-NL-91	0.91017	PID-1232-NL-91	1053.1.8	Netherlands	Netherlands_1053	no	infant	female	vaginal-delivery	vaginal-delivery	B-11	1053	s__Alistipes_finegoldii	d__Bacteria	p__Bacteroidota	c__Bacteroidia	o__Bacteroidales	f__Rikenellaceae	g__Alistipes
s__Bacteroides_dorei	PID-1232-NL-52	0.90888	PID-1232-NL-52	1002.2.1	Netherlands	Netherlands_1002	yes	mother	female	vaginal-delivery	vaginal-delivery	M	1002	s__Bacteroides_dorei						g__Bacteroides
s__Blautia_obeum	PID-1232-NL-95-1	0.90881	PID-1232-NL-95-1	1009.1.8	Netherlands	Netherlands_1009	yes	infant	male	vaginal-delivery	vaginal-delivery	B-11	1009	s__Blautia_obeum						g__Blautia
s__Intestinibacter_bartlettii	PID-1232-NL-79	0.90877	PID-1232-NL-79	1049.1.8	Netherlands	Netherlands_1049	yes	infant	male	c-section	c-section	B-11	1049	s__Intestinibacter_bartlettii	d__Bacteria	p__Firmicutes_A	c__Clostridia	o__Peptostreptococcales	f__Peptostreptococcaceae	g__Intestinibacter
s__Bifidobacterium_breve	PID-1232-NL-12	0.9076	PID-1232-NL-12	1122.1.8	Netherlands	Netherlands_1122	no	infant	female	vaginal-delivery	vaginal-delivery	B-11	1122	s__Bifidobacterium_breve	d__Bacteria	p__Actinobacteriota	c__Actinomycetia	o__Actinomycetales	f__Bifidobacteriaceae	g__Bifidobacterium
s__Eubacterium_rectale	PID-1232-NL-72	0.90695	PID-1232-NL-72	1031.1.8	Netherlands	Netherlands_1031	yes	infant	male	vaginal-delivery	vaginal-delivery	B-11	1031	s__Eubacterium_rectale						g__Eubacterium
s__Clostridium_clostridioforme	PID-1232-NL-80	0.90565	PID-1232-NL-80	1028.1.6	Netherlands	Netherlands_1028	yes	infant	female	vaginal-delivery	vaginal-delivery	B-06	1028	s__Clostridium_clostridioforme						g__Clostridium
s__Flavonifractor_plautii	PID-1232-NL-140	0.90348	PID-1232-NL-140	1080.1.8	Netherlands	Netherlands_1080	yes	infant	male	vaginal-delivery	vaginal-delivery	B-11	1080	s__Flavonifractor_plautii	d__Bacteria	p__Firmicutes_A	c__Clostridia	o__Oscillospirales	f__Oscillospiraceae	g__Flavonifractor
s__Ruminococcus_gnavus	PID-1232-NL-8	0.90205	PID-1232-NL-8	1149.1.8	Netherlands	Netherlands_1149	no	infant	female	vaginal-delivery	vaginal-delivery	B-11	1149	s__Ruminococcus_gnavus						g__Ruminococcus
s__Eubacterium_ventriosum	PID-1232-NL-59	0.90094	PID-1232-NL-59	1020.2.1	Netherlands	Netherlands_1020	yes	mother	female	vaginal-delivery	vaginal-delivery	M	1020	s__Eubacterium_ventriosum						g__Eubacterium
s__Bifidobacterium_adolescentis	PID-1232-NL-8	0.89966	PID-1232-NL-8	1149.1.8	Netherlands	Netherlands_1149	no	infant	female	vaginal-delivery	vaginal-delivery	B-11	1149	s__Bifidobacterium_adolescentis	d__Bacteria	p__Actinobacteriota	c__Actinomycetia	o__Actinomycetales	f__Bifidobacteriaceae	g__Bifidobacterium
s__Anaerostipes_hadrus	PID-1232-NL-48-1	0.89451	PID-1232-NL-48-1	1005.1.6	Netherlands	Netherlands_1005	yes	infant	male	vaginal-delivery	vaginal-delivery	B-06	1005	s__Anaerostipes_hadrus	d__Bacteria	p__Firmicutes_A	c__Clostridia	o__Lachnospirales	f__Lachnospiraceae	g__Anaerostipes
s__Veillonella_atypica	PID-1232-NL-80	0.89233	PID-1232-NL-80	1028.1.6	Netherlands	Netherlands_1028	yes	infant	female	vaginal-delivery	vaginal-delivery	B-06	1028	s__Veillonella_atypica	d__Bacteria	p__Firmicutes_C	c__Negativicutes	o__Veillonellales	f__Veillonellaceae	g__Veillonella
s__Bifidobacterium_longum	PID-1232-NL-17	0.89079	PID-1232-NL-17	1190.2.1	Netherlands	Netherlands_1190	yes	mother	female	vaginal-delivery	vaginal-delivery	M	1190	s__Bifidobacterium_longum	d__Bacteria	p__Actinobacteriota	c__Actinomycetia	o__Actinomycetales	f__Bifidobacteriaceae	g__Bifidobacterium
s__Bifidobacterium_adolescentis	PID-1232-NL-52	0.88368	PID-1232-NL-52	1002.2.1	Netherlands	Netherlands_1002	yes	mother	female	vaginal-delivery	vaginal-delivery	M	1002	s__Bifidobacterium_adolescentis	d__Bacteria	p__Actinobacteriota	c__Actinomycetia	o__Actinomycetales	f__Bifidobacteriaceae	g__Bifidobacterium
s__Enterococcus_faecalis	PID-1232-NL-123	0.88356	PID-1232-NL-123	1220.1.6	Netherlands	Netherlands_1220	yes	infant	female	vaginal-delivery	vaginal-delivery	B-06	1220	s__Enterococcus_faecalis	d__Bacteria	p__Firmicutes	c__Bacilli	o__Lactobacillales	f__Enterococcaceae	g__Enterococcus
s__Clostridium_innocuum	PID-1232-NL-127	0.88323	PID-1232-NL-127	1090.1.8	Netherlands	Netherlands_1090	yes	infant	female	vaginal-delivery	vaginal-delivery	B-11	1090	s__Clostridium_innocuum						g__Clostridium
s__Bifidobacterium_pseudocatenulatum	PID-1232-NL-103	0.88289	PID-1232-NL-103	1028.2.1	Netherlands	Netherlands_1028	yes	mother	female	vaginal-delivery	vaginal-delivery	M	1028	s__Bifidobacterium_pseudocatenulatum	d__Bacteria	p__Actinobacteriota	c__Actinomycetia	o__Actinomycetales	f__Bifidobacteriaceae	g__Bifidobacterium
s__Bifidobacterium_breve	PID-1232-NL-92	0.88219	PID-1232-NL-92	1115.2.1	Netherlands	Netherlands_1115	yes	mother	female	vaginal-delivery	vaginal-delivery	M	1115	s__Bifidobacterium_breve	d__Bacteria	p__Actinobacteriota	c__Actinomycetia	o__Actinomycetales	f__Bifidobacteriaceae	g__Bifidobacterium
s__Bacteroides_clarus	PID-1232-NL-73	0.88198	PID-1232-NL-73	1017.1.8	Netherlands	Netherlands_1017	no	infant	male	vaginal-delivery	vaginal-delivery	B-11	1017	s__Bacteroides_clarus	d__Bacteria	p__Bacteroidota	c__Bacteroidia	o__Bacteroidales	f__Bacteroidaceae	g__Bacteroides
s__Collinsella_aerofaciens	PID-1232-NL-23	0.88014	PID-1232-NL-23	1200.2.1	Netherlands	Netherlands_1200	yes	mother	female	vaginal-delivery	vaginal-delivery	M	1200	s__Collinsella_aerofaciens						g__Collinsella
s__Veillonella_atypica	PID-1232-NL-90	0.87918	PID-1232-NL-90	1060.1.6	Netherlands	Netherlands_1060	yes	infant	male	vaginal-delivery	vaginal-delivery	B-06	1060	s__Veillonella_atypica	d__Bacteria	p__Firmicutes_C	c__Negativicutes	o__Veillonellales	f__Veillonellaceae	g__Veillonella
s__Ruminococcus_gnavus	PID-1232-NL-92	0.87866	PID-1232-NL-92	1115.2.1	Netherlands	Netherlands_1115	yes	mother	female	vaginal-delivery	vaginal-delivery	M	1115	s__Ruminococcus_gnavus						g__Ruminococcus
s__Anaerostipes_hadrus	PID-1232-NL-141	0.87845	PID-1232-NL-141	1209.2.1	Netherlands	Netherlands_1209	yes	mother	female	vaginal-delivery	vaginal-delivery	M	1209	s__Anaerostipes_hadrus	d__Bacteria	p__Firmicutes_A	c__Clostridia	o__Lachnospirales	f__Lachnospiraceae	g__Anaerostipes
s__Akkermansia_muciniphila	PID-1232-NL-5	0.87676	PID-1232-NL-5	1157.2.1	Netherlands	Netherlands_1157	yes	mother	female	vaginal-delivery	vaginal-delivery	M	1157	s__Akkermansia_muciniphila	d__Bacteria	p__Verrucomicrobiota	c__Verrucomicrobiae	o__Verrucomicrobiales	f__Akkermansiaceae	g__Akkermansia
s__Clostridium_symbiosum	PID-1232-NL-111	0.87604	PID-1232-NL-111	1220.1.8	Netherlands	Netherlands_1220	yes	infant	female	vaginal-delivery	vaginal-delivery	B-11	1220	s__Clostridium_symbiosum						g__Clostridium
s__Bacteroides_vulgatus	PID-1232-NL-52	0.87514	PID-1232-NL-52	1002.2.1	Netherlands	Netherlands_1002	yes	mother	female	vaginal-delivery	vaginal-delivery	M	1002	s__Bacteroides_vulgatus						g__Bacteroides
s__Fusicatenibacter_saccharivorans	PID-1232-NL-84	0.87457	PID-1232-NL-84	1129.2.1	Netherlands	Netherlands_1129	yes	mother	female	vaginal-delivery	vaginal-delivery	M	1129	s__Fusicatenibacter_saccharivorans	d__Bacteria	p__Firmicutes_A	c__Clostridia	o__Lachnospirales	f__Lachnospiraceae	g__Fusicatenibacter
s__Bacteroides_salyersiae	PID-1232-NL-73	0.87353	PID-1232-NL-73	1017.1.8	Netherlands	Netherlands_1017	no	infant	male	vaginal-delivery	vaginal-delivery	B-11	1017	s__Bacteroides_salyersiae	d__Bacteria	p__Bacteroidota	c__Bacteroidia	o__Bacteroidales	f__Bacteroidaceae	g__Bacteroides
s__Anaerostipes_hadrus	PID-1232-NL-109	0.87041	PID-1232-NL-109	1220.2.1	Netherlands	Netherlands_1220	yes	mother	female	vaginal-delivery	vaginal-delivery	M	1220	s__Anaerostipes_hadrus	d__Bacteria	p__Firmicutes_A	c__Clostridia	o__Lachnospirales	f__Lachnospiraceae	g__Anaerostipes
s__Lactobacillus_paragasseri	PID-1232-NL-8	0.87034	PID-1232-NL-8	1149.1.8	Netherlands	Netherlands_1149	no	infant	female	vaginal-delivery	vaginal-delivery	B-11	1149	s__Lactobacillus_paragasseri	d__Bacteria	p__Firmicutes	c__Bacilli	o__Lactobacillales	f__Lactobacillaceae	g__Lactobacillus
s__Eubacterium_hallii	PID-1232-NL-83	0.87022	PID-1232-NL-83	1035.1.8	Netherlands	Netherlands_1035	yes	infant	female	vaginal-delivery	vaginal-delivery	B-11	1035	s__Eubacterium_hallii						g__Eubacterium
s__Megamonas_hypermegale	PID-1232-NL-84	0.8625	PID-1232-NL-84	1129.2.1	Netherlands	Netherlands_1129	yes	mother	female	vaginal-delivery	vaginal-delivery	M	1129	s__Megamonas_hypermegale	d__Bacteria	p__Firmicutes_C	c__Negativicutes	o__Selenomonadales	f__Selenomonadaceae	g__Megamonas
s__Veillonella_atypica	PID-1232-NL-79	0.86179	PID-1232-NL-79	1049.1.8	Netherlands	Netherlands_1049	yes	infant	male	c-section	c-section	B-11	1049	s__Veillonella_atypica	d__Bacteria	p__Firmicutes_C	c__Negativicutes	o__Veillonellales	f__Veillonellaceae	g__Veillonella
s__Veillonella_atypica	PID-1232-NL-106	0.86053	PID-1232-NL-106	1218.1.6	Netherlands	Netherlands_1218	yes	infant	male	vaginal-delivery	vaginal-delivery	B-06	1218	s__Veillonella_atypica	d__Bacteria	p__Firmicutes_C	c__Negativicutes	o__Veillonellales	f__Veillonellaceae	g__Veillonella
s__Dorea_formicigenerans	PID-1232-NL-111	0.86011	PID-1232-NL-111	1220.1.8	Netherlands	Netherlands_1220	yes	infant	female	vaginal-delivery	vaginal-delivery	B-11	1220	s__Dorea_formicigenerans	d__Bacteria	p__Firmicutes_A	c__Clostridia	o__Lachnospirales	f__Lachnospiraceae	g__Dorea
s__Megamonas_funiformis	PID-1232-NL-27	0.85907	PID-1232-NL-27	1129.1.8	Netherlands	Netherlands_1129	yes	infant	female	vaginal-delivery	vaginal-delivery	B-11	1129	s__Megamonas_funiformis	d__Bacteria	p__Firmicutes_C	c__Negativicutes	o__Selenomonadales	f__Selenomonadaceae	g__Megamonas
s__Asaccharobacter_celatus	PID-1232-NL-16	0.85683	PID-1232-NL-16	1202.2.1	Netherlands	Netherlands_1202	yes	mother	female	vaginal-delivery	vaginal-delivery	B-02	1202	s__Asaccharobacter_celatus						g__Asaccharobacter
s__Parabacteroides_distasonis	PID-1232-NL-43	0.85533	PID-1232-NL-43	1179.2.1	Netherlands	Netherlands_1179	yes	mother	female	vaginal-delivery	vaginal-delivery	B-11	1179	s__Parabacteroides_distasonis	d__Bacteria	p__Bacteroidota	c__Bacteroidia	o__Bacteroidales	f__Tannerellaceae	g__Parabacteroides
s__Lachnospira_pectinoschiza	PID-1232-NL-109	0.85299	PID-1232-NL-109	1220.2.1	Netherlands	Netherlands_1220	yes	mother	female	vaginal-delivery	vaginal-delivery	M	1220	s__Lachnospira_pectinoschiza						g__Lachnospira
s__Bifidobacterium_adolescentis	PID-1232-NL-140	0.85292	PID-1232-NL-140	1080.1.8	Netherlands	Netherlands_1080	yes	infant	male	vaginal-delivery	vaginal-delivery	B-11	1080	s__Bifidobacterium_adolescentis	d__Bacteria	p__Actinobacteriota	c__Actinomycetia	o__Actinomycetales	f__Bifidobacteriaceae	g__Bifidobacterium
s__Dorea_formicigenerans	PID-1232-NL-44	0.85254	PID-1232-NL-44	1218.1.8	Netherlands	Netherlands_1218	yes	infant	male	vaginal-delivery	vaginal-delivery	B-11	1218	s__Dorea_formicigenerans	d__Bacteria	p__Firmicutes_A	c__Clostridia	o__Lachnospirales	f__Lachnospiraceae	g__Dorea
s__Coprococcus_catus	PID-1232-NL-58	0.84976	PID-1232-NL-58	1035.2.1	Netherlands	Netherlands_1035	yes	mother	female	vaginal-delivery	vaginal-delivery	M	1035	s__Coprococcus_catus						g__Coprococcus
s__Clostridium_spiroforme	PID-1232-NL-87	0.84952	PID-1232-NL-87	1070.1.8	Netherlands	Netherlands_1070	no	infant	female	vaginal-delivery	vaginal-delivery	B-11	1070	s__Clostridium_spiroforme						g__Clostridium
s__Veillonella_parvula	PID-1232-NL-4	0.84818	PID-1232-NL-4	1149.1.6	Netherlands	Netherlands_1149	no	infant	female	vaginal-delivery	vaginal-delivery	B-06	1149	s__Veillonella_parvula						g__Veillonella
s__Barnesiella_intestinihominis	PID-1232-NL-92	0.84772	PID-1232-NL-92	1115.2.1	Netherlands	Netherlands_1115	yes	mother	female	vaginal-delivery	vaginal-delivery	M	1115	s__Barnesiella_intestinihominis	d__Bacteria	p__Bacteroidota	c__Bacteroidia	o__Bacteroidales	f__Barnesiellaceae	g__Barnesiella
s__Bacteroides_fragilis	PID-1232-NL-96	0.84727	PID-1232-NL-96	1035.1.6	Netherlands	Netherlands_1035	yes	infant	female	vaginal-delivery	vaginal-delivery	B-06	1035	s__Bacteroides_fragilis	d__Bacteria	p__Bacteroidota	c__Bacteroidia	o__Bacteroidales	f__Bacteroidaceae	g__Bacteroides
s__Bifidobacterium_longum	PID-1232-NL-102	0.84685	PID-1232-NL-102	1027.2.1	Netherlands	Netherlands_1027	yes	mother	female	c-section	c-section	M	1027	s__Bifidobacterium_longum	d__Bacteria	p__Actinobacteriota	c__Actinomycetia	o__Actinomycetales	f__Bifidobacteriaceae	g__Bifidobacterium
s__Bifidobacterium_longum	PID-1232-NL-43	0.84634	PID-1232-NL-43	1179.2.1	Netherlands	Netherlands_1179	yes	mother	female	vaginal-delivery	vaginal-delivery	B-11	1179	s__Bifidobacterium_longum	d__Bacteria	p__Actinobacteriota	c__Actinomycetia	o__Actinomycetales	f__Bifidobacteriaceae	g__Bifidobacterium
s__Bacteroides_faecis	PID-1232-NL-102	0.84608	PID-1232-NL-102	1027.2.1	Netherlands	Netherlands_1027	yes	mother	female	c-section	c-section	M	1027	s__Bacteroides_faecis	d__Bacteria	p__Bacteroidota	c__Bacteroidia	o__Bacteroidales	f__Bacteroidaceae	g__Bacteroides
s__Faecalibacterium_prausnitzii	PID-1232-NL-30	0.84465	PID-1232-NL-30	1099.1.8	Netherlands	Netherlands_1099	yes	infant	female	vaginal-delivery	vaginal-delivery	B-11	1099	s__Faecalibacterium_prausnitzii	d__Bacteria	p__Firmicutes_A	c__Clostridia	o__Oscillospirales	f__Ruminococcaceae	g__Faecalibacterium
s__Bifidobacterium_breve	PID-1232-NL-79	0.8441	PID-1232-NL-79	1049.1.8	Netherlands	Netherlands_1049	yes	infant	male	c-section	c-section	B-11	1049	s__Bifidobacterium_breve	d__Bacteria	p__Actinobacteriota	c__Actinomycetia	o__Actinomycetales	f__Bifidobacteriaceae	g__Bifidobacterium
s__Streptococcus_lutetiensis	PID-1232-NL-91	0.8439	PID-1232-NL-91	1053.1.8	Netherlands	Netherlands_1053	no	infant	female	vaginal-delivery	vaginal-delivery	B-11	1053	s__Streptococcus_lutetiensis	d__Bacteria	p__Firmicutes	c__Bacilli	o__Lactobacillales	f__Streptococcaceae	g__Streptococcus
s__Bacteroides_faecis	PID-1232-NL-86	0.84342	PID-1232-NL-86	1096.2.1	Netherlands	Netherlands_1096	yes	mother	female	vaginal-delivery	vaginal-delivery	M	1096	s__Bacteroides_faecis	d__Bacteria	p__Bacteroidota	c__Bacteroidia	o__Bacteroidales	f__Bacteroidaceae	g__Bacteroides
s__Bifidobacterium_longum	PID-1232-NL-103	0.84275	PID-1232-NL-103	1028.2.1	Netherlands	Netherlands_1028	yes	mother	female	vaginal-delivery	vaginal-delivery	M	1028	s__Bifidobacterium_longum	d__Bacteria	p__Actinobacteriota	c__Actinomycetia	o__Actinomycetales	f__Bifidobacteriaceae	g__Bifidobacterium
s__Escherichia_coli	PID-1232-NL-79	0.84029	PID-1232-NL-79	1049.1.8	Netherlands	Netherlands_1049	yes	infant	male	c-section	c-section	B-11	1049	s__Escherichia_coli	d__Bacteria	p__Proteobacteria	c__Gammaproteobacteria	o__Enterobacterales	f__Enterobacteriaceae	g__Escherichia
s__Bifidobacterium_adolescentis	PID-1232-NL-101	0.83895	PID-1232-NL-101	1022.1.8	Netherlands	Netherlands_1022	yes	infant	male	vaginal-delivery	vaginal-delivery	B-11	1022	s__Bifidobacterium_adolescentis	d__Bacteria	p__Actinobacteriota	c__Actinomycetia	o__Actinomycetales	f__Bifidobacteriaceae	g__Bifidobacterium
s__Alistipes_putredinis	PID-1232-NL-61	0.83829	PID-1232-NL-61	1049.2.1	Netherlands	Netherlands_1049	yes	mother	female	c-section	c-section	M	1049	s__Alistipes_putredinis	d__Bacteria	p__Bacteroidota	c__Bacteroidia	o__Bacteroidales	f__Rikenellaceae	g__Alistipes
s__Roseburia_faecis	PID-1232-NL-5	0.83823	PID-1232-NL-5	1157.2.1	Netherlands	Netherlands_1157	yes	mother	female	vaginal-delivery	vaginal-delivery	M	1157	s__Roseburia_faecis						g__Roseburia
s__Ruminococcus_gnavus	PID-1232-NL-86	0.83674	PID-1232-NL-86	1096.2.1	Netherlands	Netherlands_1096	yes	mother	female	vaginal-delivery	vaginal-delivery	M	1096	s__Ruminococcus_gnavus						g__Ruminococcus
s__Flavonifractor_plautii	PID-1232-NL-25	0.83631	PID-1232-NL-25	1202.1.8	Netherlands	Netherlands_1202	yes	infant	female	vaginal-delivery	vaginal-delivery	B-11	1202	s__Flavonifractor_plautii	d__Bacteria	p__Firmicutes_A	c__Clostridia	o__Oscillospirales	f__Oscillospiraceae	g__Flavonifractor
s__Lachnospira_pectinoschiza	PID-1232-NL-74	0.83603	PID-1232-NL-74	1099.2.1	Netherlands	Netherlands_1099	yes	mother	female	vaginal-delivery	vaginal-delivery	M	1099	s__Lachnospira_pectinoschiza						g__Lachnospira
s__Bacteroides_finegoldii	PID-1232-NL-92	0.83515	PID-1232-NL-92	1115.2.1	Netherlands	Netherlands_1115	yes	mother	female	vaginal-delivery	vaginal-delivery	M	1115	s__Bacteroides_finegoldii	d__Bacteria	p__Bacteroidota	c__Bacteroidia	o__Bacteroidales	f__Bacteroidaceae	g__Bacteroides
s__Dorea_longicatena	PID-1232-NL-12	0.83378	PID-1232-NL-12	1122.1.8	Netherlands	Netherlands_1122	no	infant	female	vaginal-delivery	vaginal-delivery	B-11	1122	s__Dorea_longicatena						g__Dorea
s__Bacteroides_ovatus	PID-1232-NL-102	0.83291	PID-1232-NL-102	1027.2.1	Netherlands	Netherlands_1027	yes	mother	female	c-section	c-section	M	1027	s__Bacteroides_ovatus	d__Bacteria	p__Bacteroidota	c__Bacteroidia	o__Bacteroidales	f__Bacteroidaceae	g__Bacteroides
s__Bacteroides_ovatus	PID-1232-NL-23	0.82977	PID-1232-NL-23	1200.2.1	Netherlands	Netherlands_1200	yes	mother	female	vaginal-delivery	vaginal-delivery	M	1200	s__Bacteroides_ovatus	d__Bacteria	p__Bacteroidota	c__Bacteroidia	o__Bacteroidales	f__Bacteroidaceae	g__Bacteroides
s__Collinsella_aerofaciens	PID-1232-NL-52	0.82848	PID-1232-NL-52	1002.2.1	Netherlands	Netherlands_1002	yes	mother	female	vaginal-delivery	vaginal-delivery	M	1002	s__Collinsella_aerofaciens						g__Collinsella
s__Bifidobacterium_bifidum	PID-1232-NL-109	0.82709	PID-1232-NL-109	1220.2.1	Netherlands	Netherlands_1220	yes	mother	female	vaginal-delivery	vaginal-delivery	M	1220	s__Bifidobacterium_bifidum	d__Bacteria	p__Actinobacteriota	c__Actinomycetia	o__Actinomycetales	f__Bifidobacteriaceae	g__Bifidobacterium
s__Haemophilus_parainfluenzae	PID-1232-NL-77	0.82642	PID-1232-NL-77	1090.1.3	Netherlands	Netherlands_1090	yes	infant	female	vaginal-delivery	vaginal-delivery	B-02	1090	s__Haemophilus_parainfluenzae						g__Haemophilus
s__Peptostreptococcus_anaerobius	PID-1232-NL-48-1	0.8261	PID-1232-NL-48-1	1005.1.6	Netherlands	Netherlands_1005	yes	infant	male	vaginal-delivery	vaginal-delivery	B-06	1005	s__Peptostreptococcus_anaerobius	d__Bacteria	p__Firmicutes_A	c__Clostridia	o__Peptostreptococcales	f__Peptostreptococcaceae	g__Peptostreptococcus
s__Escherichia_coli	PID-1232-NL-12	0.8257	PID-1232-NL-12	1122.1.8	Netherlands	Netherlands_1122	no	infant	female	vaginal-delivery	vaginal-delivery	B-11	1122	s__Escherichia_coli	d__Bacteria	p__Proteobacteria	c__Gammaproteobacteria	o__Enterobacterales	f__Enterobacteriaceae	g__Escherichia
s__Erysipelatoclostridium_ramosum	PID-1232-NL-130	0.82334	PID-1232-NL-130	1209.1.6	Netherlands	Netherlands_1209	yes	infant	male	vaginal-delivery	vaginal-delivery	B-06	1209	s__Erysipelatoclostridium_ramosum	d__Bacteria	p__Firmicutes	c__Bacilli	o__Erysipelotrichales	f__Coprobacillaceae	g__Erysipelatoclostridium
s__Roseburia_faecis	PID-1232-NL-45	0.82122	PID-1232-NL-45	1030.2.1	Netherlands	Netherlands_1030	yes	mother	female	not_applicable	not_applicable	M	1030	s__Roseburia_faecis						g__Roseburia
s__Roseburia_sp_CAG_182	PID-1232-NL-60	0.82086	PID-1232-NL-60	1019.2.1	Netherlands	Netherlands_1019	yes	mother	female	vaginal-delivery	vaginal-delivery	M	1019	s__Roseburia_sp_CAG_182						g__Roseburia
s__Eubacterium_rectale	PID-1232-NL-95-1	0.82071	PID-1232-NL-95-1	1009.1.8	Netherlands	Netherlands_1009	yes	infant	male	vaginal-delivery	vaginal-delivery	B-11	1009	s__Eubacterium_rectale						g__Eubacterium
s__Bifidobacterium_adolescentis	PID-1232-NL-59	0.82044	PID-1232-NL-59	1020.2.1	Netherlands	Netherlands_1020	yes	mother	female	vaginal-delivery	vaginal-delivery	M	1020	s__Bifidobacterium_adolescentis	d__Bacteria	p__Actinobacteriota	c__Actinomycetia	o__Actinomycetales	f__Bifidobacteriaceae	g__Bifidobacterium
s__Clostridium_symbiosum	PID-1232-NL-100	0.81966	PID-1232-NL-100	1060.2.1	Netherlands	Netherlands_1060	yes	mother	female	vaginal-delivery	vaginal-delivery	M	1060	s__Clostridium_symbiosum						g__Clostridium
s__Dorea_sp_CAG_317	PID-1232-NL-59	0.81798	PID-1232-NL-59	1020.2.1	Netherlands	Netherlands_1020	yes	mother	female	vaginal-delivery	vaginal-delivery	M	1020	s__Dorea_sp_CAG_317						g__Dorea
s__Bifidobacterium_longum	PID-1232-NL-57	0.81762	PID-1232-NL-57	1022.2.1	Netherlands	Netherlands_1022	yes	mother	female	vaginal-delivery	vaginal-delivery	M	1022	s__Bifidobacterium_longum	d__Bacteria	p__Actinobacteriota	c__Actinomycetia	o__Actinomycetales	f__Bifidobacteriaceae	g__Bifidobacterium
s__Blautia_wexlerae	PID-1232-NL-6	0.81588	PID-1232-NL-6	1147.1.8	Netherlands	Netherlands_1147	yes	infant	male	vaginal-delivery	vaginal-delivery	B-11	1147	s__Blautia_wexlerae						g__Blautia
s__Bifidobacterium_longum	PID-1232-NL-91	0.81514	PID-1232-NL-91	1053.1.8	Netherlands	Netherlands_1053	no	infant	female	vaginal-delivery	vaginal-delivery	B-11	1053	s__Bifidobacterium_longum	d__Bacteria	p__Actinobacteriota	c__Actinomycetia	o__Actinomycetales	f__Bifidobacteriaceae	g__Bifidobacterium
s__Bifidobacterium_pseudocatenulatum	PID-1232-NL-9	0.81411	PID-1232-NL-9	1158.2.1	Netherlands	Netherlands_1158	yes	mother	female	c-section	c-section	M	1158	s__Bifidobacterium_pseudocatenulatum	d__Bacteria	p__Actinobacteriota	c__Actinomycetia	o__Actinomycetales	f__Bifidobacteriaceae	g__Bifidobacterium
s__Bacteroides_thetaiotaomicron	PID-1232-NL-25	0.81354	PID-1232-NL-25	1202.1.8	Netherlands	Netherlands_1202	yes	infant	female	vaginal-delivery	vaginal-delivery	B-11	1202	s__Bacteroides_thetaiotaomicron	d__Bacteria	p__Bacteroidota	c__Bacteroidia	o__Bacteroidales	f__Bacteroidaceae	g__Bacteroides
s__Clostridioides_difficile	PID-1232-NL-87	0.81346	PID-1232-NL-87	1070.1.8	Netherlands	Netherlands_1070	no	infant	female	vaginal-delivery	vaginal-delivery	B-11	1070	s__Clostridioides_difficile	d__Bacteria	p__Firmicutes_A	c__Clostridia	o__Peptostreptococcales	f__Peptostreptococcaceae	g__Clostridioides
s__Coprococcus_comes	PID-1232-NL-64	0.8132	PID-1232-NL-64	1002.1.8	Netherlands	Netherlands_1002	yes	infant	male	vaginal-delivery	vaginal-delivery	B-11	1002	s__Coprococcus_comes						g__Coprococcus
s__Bifidobacterium_pseudocatenulatum	PID-1232-NL-102	0.81294	PID-1232-NL-102	1027.2.1	Netherlands	Netherlands_1027	yes	mother	female	c-section	c-section	M	1027	s__Bifidobacterium_pseudocatenulatum	d__Bacteria	p__Actinobacteriota	c__Actinomycetia	o__Actinomycetales	f__Bifidobacteriaceae	g__Bifidobacterium
s__Bacteroides_plebeius	PID-1232-NL-93	0.81246	PID-1232-NL-93	1081.2.1	Netherlands	Netherlands_1081	yes	mother	female	vaginal-delivery	vaginal-delivery	M	1081	s__Bacteroides_plebeius						g__Bacteroides
s__Klebsiella_variicola	PID-1232-NL-115	0.81219	PID-1232-NL-115	1218.1.3	Netherlands	Netherlands_1218	yes	infant	male	vaginal-delivery	vaginal-delivery	B-02	1218	s__Klebsiella_variicola	d__Bacteria	p__Proteobacteria	c__Gammaproteobacteria	o__Enterobacterales	f__Enterobacteriaceae	g__Klebsiella
s__Bacteroides_vulgatus	PID-1232-NL-61	0.81133	PID-1232-NL-61	1049.2.1	Netherlands	Netherlands_1049	yes	mother	female	c-section	c-section	M	1049	s__Bacteroides_vulgatus						g__Bacteroides
[truncated: 53,301 more rows]

## Sheet: Figure 2 + Figure S3
Sequencing_ID	MAG	coverage	breadth	nucl_diversity	length.x	true_scaffolds	detected_scaffolds	coverage_median	coverage_std	coverage_SEM	breadth_minCov	breadth_expected	nucl_diversity_rarefied	conANI_reference	popANI_reference	iRep	iRep_GC_corrected	linked_SNV_count	SNV_distance_mean	r2_mean	d_prime_mean	consensus_divergent_sites	population_divergent_sites	SNS_count	SNV_count	filtered_read_pair_count	reads_unfiltered_pairs	reads_mean_PID	reads_unfiltered_reads	divergent_site_count	ObsNr_GH2	PredNr_GH2	FileName	genome	completeness	contamination	strain_heterogeneity	length.y	N50	classification	V10	V11	V12	V13	V14	V15	corr_length	User_Sample_ID	Country
[truncated: 8,895 more rows]
[truncated: 8 more columns]

[truncated: 12 more sheets: Figure 3 + Figure S4, Figure 4A, Figure 4B, Figure 4C, Figure 4D, Figure 4E, Figure S5A, Figure S5B, Figure S5C, Figure S5D, Figure S5E, Figure S6]
